# Supplementary material for: PSoC-Stat: A single chip open source potentiostat based on a Programmable System on a Chip
Source: PLoS One. 2018 Jul 25;13(7):e0201353. doi: 10.1371/journal.pone.0201353 (PMC6059476; doi:10.1371/journal.pone.0201353)
Supplement: S1 Dataset — (ZIP) [file pone.0201353.s001.zip]

Archive with 19 entries (18 files):
- S1_dataset/ASV_10min_Lead_runs.csv
- S1_dataset/ASV_5mins_4_0_Bi.csv
- S1_dataset/FeCN_EmStat.csv
- S1_dataset/FeCN_PSoCStat.csv
- S1_dataset/glucose_strips_new.csv
- S1_dataset/Noise analysis/
- S1_dataset/Noise analysis/0_25uA range.csv
- S1_dataset/Noise analysis/0_5uA range.csv
- S1_dataset/Noise analysis/100uA range.csv
- S1_dataset/Noise analysis/12_5uA range.csv
- S1_dataset/Noise analysis/1uA range.csv
- S1_dataset/Noise analysis/25uA range.csv
- S1_dataset/Noise analysis/2uA range.csv
- S1_dataset/Noise analysis/33uA range.csv
- S1_dataset/Noise analysis/4uA range.csv
- S1_dataset/Noise analysis/50uA range.csv
- S1_dataset/Noise analysis/8uA range.csv
- S1_dataset/noise_analysis.csv
- S1_dataset/oj_standard_addition.csv
