# Supplementary material for: PSoC-Stat: A single chip open source potentiostat based on a Programmable System on a Chip
Source: PLoS One. 2018 Jul 25;13(7):e0201353. doi: 10.1371/journal.pone.0201353 (PMC6059476; doi:10.1371/journal.pone.0201353)
Supplement: S1 Dataset — (ZIP) [file pone.0201353.s001.zip › S1_dataset/ASV_10min_Lead_runs.csv]

voltage	blank	25 ppb	50 ppb	150 ppb	250 ppb
-800	-46.60931174	-45.44534413	-34.96963563	-41.39676113	-47.52024291
-799	-46.55870445	-45.49595142	-34.61538462	-41.49797571	-47.72267206
-798	-46.50809717	-45.49595142	-34.61538462	-41.44736842	-47.77327935
-797	-46.60931174	-45.24291498	-34.91902834	-41.34615385	-47.62145749
-796	-46.25506073	-44.98987854	-34.76720648	-40.89068826	-47.41902834
-795	-46.45748988	-44.98987854	-34.51417004	-41.04251012	-47.46963563
-794	-45.74898785	-45.09109312	-34.6659919	-40.7388664	-46.91295547
-793	-45.90080972	-44.78744939	-34.6659919	-40.58704453	-47.1659919
-792	-45.951417	-44.88866397	-34.36234818	-40.43522267	-46.7611336
-791	-45.90080972	-44.73684211	-34.10931174	-40.63765182	-46.91295547
-790	-45.44534413	-44.78744939	-34.10931174	-40.23279352	-46.91295547
-789	-45.19230769	-44.48380567	-34.15991903	-39.9291498	-46.81174089
-788	-45.64777328	-44.28137652	-34.41295547	-40.23279352	-46.71052632
-787	-45.44534413	-44.33198381	-34.21052632	-39.82793522	-46.45748988
-786	-45.24291498	-43.87651822	-33.80566802	-39.87854251	-46.30566802
-785	-45.1417004	-44.07894737	-33.8562753	-39.82793522	-46.20445344
-784	-44.88866397	-43.82591093	-33.8562753	-39.27125506	-46.05263158
-783	-44.98987854	-43.77530364	-33.65384615	-39.42307692	-45.85020243
-782	-44.73684211	-43.77530364	-33.70445344	-39.22064777	-45.79959514
-781	-44.83805668	-43.72469636	-33.90688259	-39.17004049	-45.79959514
-780	-44.48380567	-43.47165992	-33.65384615	-39.1194332	-45.85020243
-779	-44.83805668	-43.57287449	-33.55263158	-38.91700405	-45.59716599
-778	-44.18016194	-43.16801619	-33.451417	-38.76518219	-45.59716599
-777	-44.43319838	-43.06680162	-33.65384615	-38.51214575	-45.39473684
-776	-44.33198381	-43.06680162	-33.24898785	-38.56275304	-45.09109312
-775	-44.18016194	-43.52226721	-33.24898785	-38.51214575	-45.34412955
-774	-44.07894737	-43.01619433	-33.0465587	-38.25910931	-45.29352227
-773	-44.07894737	-43.06680162	-33.19838057	-37.85425101	-45.29352227
-772	-44.07894737	-42.86437247	-33.19838057	-37.85425101	-44.83805668
-771	-43.92712551	-42.86437247	-32.99595142	-37.85425101	-44.63562753
-770	-43.62348178	-42.71255061	-32.89473684	-37.85425101	-44.93927126
-769	-43.72469636	-42.71255061	-33.14777328	-38.10728745	-44.98987854
-768	-43.77530364	-42.3582996	-32.84412955	-37.75303644	-44.73684211
-767	-43.52226721	-42.30769231	-32.69230769	-37.34817814	-44.58502024
-766	-43.62348178	-42.25708502	-32.84412955	-37.39878543	-44.33198381
-765	-43.37044534	-42.25708502	-32.69230769	-37.04453441	-44.18016194
-764	-43.26923077	-42.15587045	-32.54048583	-37.34817814	-44.02834008
-763	-43.31983806	-42.25708502	-32.48987854	-37.24696356	-44.18016194
-762	-43.06680162	-41.90283401	-32.48987854	-36.99392713	-44.02834008
-761	-42.71255061	-41.85222672	-32.48987854	-36.94331984	-43.97773279
-760	-42.91497976	-41.75101215	-32.28744939	-36.89271255	-43.77530364
-759	-42.51012146	-41.64979757	-32.28744939	-37.0951417	-43.97773279
-758	-42.76315789	-41.59919028	-31.88259109	-36.79149798	-43.62348178
-757	-42.45951417	-41.39676113	-32.03441296	-36.53846154	-43.42105263
-756	-42.51012146	-41.39676113	-32.18623482	-36.43724696	-43.31983806
-755	-42.66194332	-41.1437247	-32.28744939	-36.38663968	-43.57287449
-754	-42.45951417	-41.19433198	-32.03441296	-36.2854251	-43.26923077
-753	-42.3582996	-41.24493927	-32.13562753	-36.2854251	-43.31983806
-752	-42.20647773	-41.19433198	-32.08502024	-36.08299595	-43.11740891
-751	-42.05465587	-40.7388664	-31.47773279	-36.18421053	-43.11740891
-750	-41.90283401	-40.7388664	-31.93319838	-35.8805668	-42.76315789
-749	-41.80161943	-40.78947368	-31.68016194	-35.82995951	-43.01619433
-748	-41.59919028	-40.3340081	-31.73076923	-35.67813765	-42.3582996
-747	-41.59919028	-40.48582996	-31.57894737	-35.32388664	-42.45951417
-746	-41.548583	-40.43522267	-31.17408907	-35.57692308	-42.40890688
-745	-41.24493927	-40.38461538	-31.47773279	-35.57692308	-42.00404858
-744	-41.29554656	-40.28340081	-31.22469636	-35.32388664	-42.05465587
-743	-41.34615385	-40.28340081	-31.02226721	-35.12145749	-42.20647773
-742	-41.24493927	-39.97975709	-31.27530364	-35.22267206	-42.10526316
-741	-40.94129555	-40.13157895	-30.92105263	-35.17206478	-42.20647773
-740	-40.78947368	-39.77732794	-30.81983806	-34.61538462	-41.85222672
-739	-40.7388664	-39.77732794	-30.71862348	-34.76720648	-41.75101215
-738	-40.89068826	-39.77732794	-31.02226721	-34.81781377	-41.9534413
-737	-40.43522267	-39.42307692	-30.71862348	-34.51417004	-41.548583
-736	-40.48582996	-39.42307692	-30.81983806	-34.71659919	-41.39676113
-735	-40.28340081	-39.42307692	-30.87044534	-34.41295547	-41.64979757
-734	-40.13157895	-39.47368421	-30.71862348	-34.56477733	-41.19433198
-733	-40.08097166	-39.1194332	-30.81983806	-34.36234818	-41.1437247
-732	-40.38461538	-38.7145749	-30.51619433	-34.21052632	-41.09311741
-731	-40.03036437	-38.91700405	-30.46558704	-34.10931174	-41.09311741
-730	-39.82793522	-38.96761134	-30.41497976	-33.95748988	-40.7388664
-729	-39.97975709	-38.76518219	-30.26315789	-34.05870445	-41.09311741
-728	-39.77732794	-39.06882591	-30.36437247	-33.95748988	-40.78947368
-727	-39.5242915	-38.7145749	-30.21255061	-33.65384615	-40.63765182
-726	-39.42307692	-38.46153846	-30.16194332	-33.65384615	-40.63765182
-725	-39.37246964	-38.61336032	-30.01012146	-33.60323887	-40.3340081
-724	-39.42307692	-38.56275304	-30.21255061	-33.50202429	-40.53643725
-723	-39.22064777	-38.15789474	-30.06072874	-33.29959514	-40.48582996
-722	-39.1194332	-38.05668016	-30.11133603	-33.29959514	-40.28340081
-721	-39.06882591	-38.3097166	-29.80769231	-33.65384615	-40.28340081
-720	-39.06882591	-37.95546559	-29.55465587	-33.19838057	-40.18218623
-719	-38.61336032	-37.80364372	-29.95951417	-32.99595142	-39.82793522
-718	-38.46153846	-37.85425101	-29.75708502	-32.79352227	-39.77732794
-717	-38.51214575	-37.85425101	-29.95951417	-33.09716599	-39.72672065
-716	-38.7145749	-37.75303644	-29.55465587	-33.0465587	-39.47368421
-715	-38.51214575	-37.44939271	-29.60526316	-32.48987854	-39.82793522
-714	-38.3097166	-37.44939271	-29.50404858	-32.69230769	-39.37246964
-713	-38.15789474	-37.29757085	-29.35222672	-32.6417004	-39.5242915
-712	-38.3097166	-37.34817814	-29.25101215	-32.48987854	-39.32186235
-711	-37.85425101	-37.0951417	-28.94736842	-32.43927126	-39.5242915
-710	-37.95546559	-37.19635628	-29.09919028	-32.48987854	-39.17004049
-709	-37.9048583	-36.99392713	-29.35222672	-32.33805668	-39.01821862
-708	-37.85425101	-37.14574899	-28.89676113	-32.13562753	-38.66396761
-707	-37.60121457	-36.84210526	-28.99797571	-32.23684211	-38.7145749
-706	-37.85425101	-36.74089069	-28.84615385	-32.13562753	-38.76518219
-705	-37.34817814	-36.84210526	-28.84615385	-31.88259109	-38.46153846
-704	-37.29757085	-36.38663968	-28.74493927	-31.98380567	-38.51214575
-703	-37.34817814	-36.23481781	-29.048583	-31.68016194	-38.61336032
-702	-37.39878543	-36.38663968	-28.69433198	-31.93319838	-38.3097166
-701	-36.94331984	-36.43724696	-28.49190283	-31.62955466	-38.00607287
-700	-37.04453441	-36.48785425	-28.74493927	-31.42712551	-38.15789474
-699	-37.0951417	-36.18421053	-28.6437247	-31.42712551	-38.05668016
-698	-36.99392713	-35.98178138	-28.54251012	-31.47773279	-38.00607287
-697	-36.74089069	-36.03238866	-28.44129555	-31.47773279	-37.80364372
-696	-36.74089069	-36.03238866	-28.39068826	-31.37651822	-37.9048583
-695	-36.74089069	-36.08299595	-28.34008097	-31.52834008	-37.65182186
-694	-36.58906883	-35.67813765	-28.34008097	-31.22469636	-37.70242915
-693	-36.58906883	-35.57692308	-28.13765182	-31.27530364	-37.55060729
-692	-36.43724696	-35.67813765	-27.93522267	-30.87044534	-37.29757085
-691	-36.84210526	-35.52631579	-28.03643725	-30.97165992	-37.19635628
-690	-36.33603239	-35.22267206	-28.13765182	-31.02226721	-37.34817814
-689	-36.08299595	-35.42510121	-28.08704453	-30.81983806	-37.29757085
-688	-36.2854251	-35.42510121	-27.93522267	-30.81983806	-37.29757085
-687	-36.2854251	-35.12145749	-27.88461538	-30.76923077	-37.19635628
-686	-35.8805668	-34.96963563	-27.73279352	-30.66801619	-36.89271255
-685	-35.82995951	-35.02024291	-27.93522267	-30.46558704	-37.04453441
-684	-35.72874494	-34.76720648	-27.68218623	-30.56680162	-36.74089069
-683	-35.42510121	-34.51417004	-27.68218623	-30.76923077	-36.74089069
-682	-35.42510121	-34.76720648	-27.68218623	-30.26315789	-36.58906883
-681	-35.32388664	-34.81781377	-27.78340081	-30.26315789	-36.6902834
-680	-35.42510121	-34.41295547	-27.37854251	-30.11133603	-36.2854251
-679	-35.0708502	-34.41295547	-27.4291498	-30.11133603	-36.53846154
-678	-35.02024291	-34.36234818	-27.4291498	-30.01012146	-36.38663968
-677	-34.91902834	-34.10931174	-27.4291498	-29.95951417	-36.33603239
-676	-34.91902834	-34.2611336	-27.07489879	-30.16194332	-35.8805668
-675	-34.81781377	-34.15991903	-27.07489879	-30.01012146	-35.62753036
-674	-34.86842105	-34.00809717	-27.0242915	-29.75708502	-35.52631579
-673	-34.46356275	-33.90688259	-27.0242915	-29.95951417	-35.52631579
-672	-34.41295547	-34.05870445	-27.07489879	-29.4534413	-35.62753036
-671	-34.31174089	-33.60323887	-26.87246964	-29.60526316	-35.4757085
-670	-34.46356275	-33.55263158	-27.27732794	-29.35222672	-35.52631579
-669	-34.21052632	-33.451417	-26.82186235	-29.65587045	-35.37449393
-668	-34.10931174	-33.19838057	-26.67004049	-29.14979757	-35.22267206
-667	-34.00809717	-33.09716599	-26.56882591	-29.20040486	-35.0708502
-666	-33.80566802	-32.94534413	-26.82186235	-29.25101215	-34.96963563
-665	-33.90688259	-32.99595142	-26.31578947	-29.20040486	-34.91902834
-664	-33.90688259	-33.09716599	-26.2145749	-28.99797571	-34.96963563
-663	-33.451417	-32.89473684	-26.46761134	-29.048583	-34.61538462
-662	-33.40080972	-32.69230769	-26.11336032	-29.048583	-34.56477733
-661	-33.35020243	-32.89473684	-26.41700405	-28.94736842	-34.36234818
-660	-33.451417	-32.94534413	-26.11336032	-28.89676113	-33.95748988
-659	-33.19838057	-32.79352227	-26.11336032	-28.99797571	-34.36234818
-658	-33.0465587	-32.43927126	-26.11336032	-28.89676113	-34.00809717
-657	-32.94534413	-32.18623482	-25.91093117	-28.94736842	-34.15991903
-656	-32.89473684	-32.54048583	-25.8097166	-28.54251012	-33.90688259
-655	-32.79352227	-32.18623482	-26.06275304	-28.44129555	-34.00809717
-654	-32.59109312	-32.28744939	-25.70850202	-28.39068826	-33.75506073
-653	-32.38866397	-32.18623482	-25.91093117	-28.2388664	-33.8562753
-652	-32.43927126	-32.03441296	-25.91093117	-28.39068826	-33.451417
-651	-32.38866397	-31.78137652	-25.60728745	-28.34008097	-33.451417
-650	-32.54048583	-31.93319838	-25.75910931	-27.88461538	-33.70445344
-649	-32.23684211	-31.98380567	-25.65789474	-28.03643725	-33.19838057
-648	-32.08502024	-31.83198381	-25.45546559	-28.18825911	-33.35020243
-647	-32.13562753	-31.62955466	-25.30364372	-28.08704453	-33.29959514
-646	-32.08502024	-31.68016194	-25.30364372	-27.93522267	-33.0465587
-645	-31.88259109	-31.47773279	-25.50607287	-27.78340081	-32.89473684
-644	-31.68016194	-31.27530364	-25.25303644	-27.73279352	-32.99595142
-643	-31.52834008	-31.12348178	-25.55668016	-27.68218623	-32.94534413
-642	-31.57894737	-31.17408907	-25.20242915	-27.78340081	-32.69230769
-641	-31.42712551	-31.22469636	-25.20242915	-27.68218623	-32.54048583
-640	-31.32591093	-31.17408907	-25.05060729	-27.73279352	-32.54048583
-639	-31.32591093	-30.61740891	-25.10121457	-27.68218623	-32.59109312
-638	-31.02226721	-31.17408907	-25	-27.37854251	-32.38866397
-637	-30.97165992	-30.71862348	-24.84817814	-27.22672065	-32.23684211
-636	-30.92105263	-30.71862348	-24.64574899	-27.32793522	-32.13562753
-635	-30.76923077	-30.46558704	-24.69635628	-27.37854251	-31.98380567
-634	-30.61740891	-30.31376518	-24.89878543	-27.17611336	-31.88259109
-633	-30.61740891	-30.31376518	-24.74696356	-27.22672065	-31.98380567
-632	-30.26315789	-30.31376518	-24.69635628	-26.97368421	-32.08502024
-631	-30.21255061	-30.01012146	-24.49392713	-27.07489879	-31.78137652
-630	-30.36437247	-30.01012146	-24.44331984	-26.77125506	-31.68016194
-629	-30.26315789	-30.06072874	-24.44331984	-26.97368421	-31.37651822
-628	-30.16194332	-29.95951417	-24.29149798	-26.97368421	-31.37651822
-627	-30.11133603	-29.80769231	-24.03846154	-26.77125506	-31.12348178
-626	-29.80769231	-29.80769231	-24.24089069	-26.72064777	-31.07287449
-625	-29.70647773	-29.90890688	-23.83603239	-26.67004049	-31.07287449
-624	-29.80769231	-29.75708502	-23.98785425	-26.41700405	-30.81983806
-623	-29.8582996	-29.60526316	-23.93724696	-26.46761134	-30.92105263
-622	-29.20040486	-29.4534413	-23.93724696	-26.36639676	-30.81983806
-621	-29.55465587	-29.70647773	-23.93724696	-26.31578947	-30.87044534
-620	-29.70647773	-29.65587045	-23.88663968	-26.46761134	-30.51619433
-619	-29.55465587	-29.4534413	-23.93724696	-26.26518219	-30.41497976
-618	-29.20040486	-28.99797571	-23.58299595	-26.26518219	-30.51619433
-617	-28.99797571	-29.09919028	-23.88663968	-25.96153846	-30.41497976
-616	-28.89676113	-29.25101215	-23.53238866	-26.01214575	-30.11133603
-615	-28.69433198	-29.048583	-23.43117409	-26.06275304	-30.46558704
-614	-28.74493927	-28.74493927	-23.58299595	-26.06275304	-30.11133603
-613	-28.69433198	-28.94736842	-23.3805668	-26.16396761	-30.01012146
-612	-28.69433198	-28.84615385	-23.53238866	-25.75910931	-30.01012146
-611	-28.54251012	-28.74493927	-23.3805668	-25.70850202	-29.95951417
-610	-28.39068826	-28.54251012	-23.32995951	-25.4048583	-29.4534413
-609	-28.2388664	-28.6437247	-23.12753036	-25.70850202	-29.70647773
-608	-28.2388664	-28.54251012	-22.87449393	-25.65789474	-29.30161943
-607	-27.98582996	-28.49190283	-23.12753036	-25.50607287	-29.4534413
-606	-27.93522267	-28.18825911	-22.9757085	-25.60728745	-29.70647773
-605	-27.93522267	-28.39068826	-22.92510121	-25.55668016	-29.25101215
-604	-28.18825911	-28.08704453	-22.82388664	-25.50607287	-29.14979757
-603	-27.73279352	-27.93522267	-22.5708502	-25.25303644	-29.048583
-602	-27.68218623	-27.93522267	-22.67206478	-25.30364372	-28.99797571
-601	-27.37854251	-28.03643725	-22.77327935	-25.20242915	-28.89676113
-600	-27.88461538	-28.13765182	-22.26720648	-25	-28.79554656
-599	-27.37854251	-27.68218623	-22.72267206	-24.94939271	-28.6437247
-598	-27.4291498	-27.93522267	-22.5708502	-24.84817814	-28.89676113
-597	-27.0242915	-27.78340081	-22.41902834	-25.05060729	-28.79554656
-596	-26.92307692	-27.78340081	-22.5708502	-24.74696356	-28.28947368
-595	-27.27732794	-27.4291498	-22.31781377	-24.79757085	-28.18825911
-594	-26.77125506	-27.4291498	-22.31781377	-24.64574899	-28.18825911
-593	-26.72064777	-27.27732794	-22.11538462	-24.39271255	-28.18825911
-592	-26.82186235	-27.22672065	-22.01417004	-24.44331984	-28.28947368
-591	-26.51821862	-27.12550607	-21.91295547	-24.44331984	-27.78340081
-590	-26.51821862	-26.82186235	-21.81174089	-24.24089069	-28.13765182
-589	-26.51821862	-26.97368421	-21.71052632	-24.34210526	-27.93522267
-588	-26.51821862	-26.82186235	-21.91295547	-24.49392713	-27.63157895
-587	-26.41700405	-26.77125506	-21.81174089	-24.1902834	-27.78340081
-586	-26.06275304	-26.72064777	-21.7611336	-24.1902834	-27.53036437
-585	-26.01214575	-26.36639676	-21.7611336	-24.13967611	-27.22672065
-584	-26.16396761	-26.56882591	-21.7611336	-24.24089069	-27.22672065
-583	-26.01214575	-26.26518219	-21.30566802	-24.13967611	-27.17611336
-582	-25.86032389	-26.31578947	-21.30566802	-23.93724696	-27.27732794
-581	-25.4048583	-26.11336032	-21.3562753	-23.58299595	-27.27732794
-580	-25.60728745	-26.41700405	-21.20445344	-23.53238866	-27.27732794
-579	-25.86032389	-26.26518219	-21.25506073	-23.48178138	-27.0242915
-578	-25.50607287	-26.11336032	-21.25506073	-23.83603239	-26.67004049
-577	-25.35425101	-25.91093117	-20.74898785	-23.63360324	-26.77125506
-576	-25.10121457	-25.91093117	-20.951417	-23.48178138	-26.46761134
-575	-25.20242915	-25.96153846	-20.90080972	-23.58299595	-26.16396761
-574	-25.30364372	-25.86032389	-21.20445344	-23.48178138	-26.56882591
-573	-24.64574899	-25.65789474	-20.951417	-23.32995951	-26.11336032
-572	-25.05060729	-25.50607287	-20.64777328	-23.02631579	-26.36639676
-571	-24.5951417	-25.35425101	-20.85020243	-22.92510121	-26.01214575
-570	-24.69635628	-25.15182186	-20.69838057	-23.17813765	-26.2145749
-569	-24.5951417	-25.20242915	-20.5465587	-23.12753036	-26.2145749
-568	-24.49392713	-25.15182186	-20.49595142	-23.02631579	-25.50607287
-567	-24.24089069	-25.25303644	-20.49595142	-22.87449393	-25.55668016
-566	-24.13967611	-24.94939271	-20.49595142	-22.72267206	-25.60728745
-565	-24.03846154	-24.94939271	-20.5465587	-22.67206478	-25.30364372
-564	-24.1902834	-24.79757085	-20.44534413	-22.9757085	-25.35425101
-563	-24.13967611	-24.79757085	-20.09109312	-22.72267206	-25.4048583
-562	-23.83603239	-24.69635628	-20.09109312	-22.46963563	-25.10121457
-561	-23.68421053	-24.44331984	-19.73684211	-22.46963563	-25.4048583
-560	-23.98785425	-24.69635628	-19.78744939	-22.11538462	-24.89878543
-559	-23.73481781	-24.34210526	-19.78744939	-22.36842105	-25.25303644
-558	-23.02631579	-24.34210526	-19.98987854	-22.11538462	-24.5951417
-557	-23.22874494	-24.44331984	-19.73684211	-22.26720648	-24.5951417
-556	-23.43117409	-24.03846154	-19.63562753	-22.11538462	-24.64574899
-555	-23.02631579	-24.1902834	-19.63562753	-22.11538462	-24.39271255
-554	-23.02631579	-23.73481781	-19.58502024	-21.86234818	-24.49392713
-553	-22.92510121	-23.68421053	-19.58502024	-21.71052632	-24.34210526
-552	-22.9757085	-23.63360324	-19.43319838	-21.86234818	-24.24089069
-551	-22.87449393	-23.58299595	-19.18016194	-21.86234818	-23.98785425
-550	-22.36842105	-23.73481781	-19.38259109	-21.65991903	-24.03846154
-549	-22.52024291	-23.63360324	-19.38259109	-21.40688259	-24.03846154
-548	-22.31781377	-23.63360324	-19.07894737	-21.20445344	-23.88663968
-547	-22.41902834	-23.32995951	-19.28137652	-21.40688259	-23.83603239
-546	-22.36842105	-23.32995951	-19.12955466	-21.15384615	-23.58299595
-545	-21.7611336	-23.12753036	-19.07894737	-21.20445344	-23.48178138
-544	-21.91295547	-23.02631579	-19.18016194	-21.10323887	-23.3805668
-543	-22.11538462	-22.92510121	-18.87651822	-21.20445344	-23.53238866
-542	-21.65991903	-22.87449393	-18.87651822	-21.15384615	-23.3805668
-541	-22.06477733	-22.87449393	-18.72469636	-21.15384615	-23.17813765
-540	-21.71052632	-23.07692308	-18.57287449	-20.951417	-23.22874494
-539	-21.55870445	-22.72267206	-18.72469636	-21.00202429	-23.22874494
-538	-21.60931174	-22.72267206	-18.97773279	-20.85020243	-22.77327935
-537	-21.55870445	-22.5708502	-18.72469636	-20.79959514	-22.87449393
-536	-21.40688259	-22.52024291	-18.52226721	-21.15384615	-22.72267206
-535	-21.30566802	-22.31781377	-18.47165992	-20.44534413	-22.82388664
-534	-21.20445344	-22.52024291	-18.57287449	-20.5465587	-22.77327935
-533	-21.05263158	-22.31781377	-18.37044534	-20.49595142	-22.82388664
-532	-21.00202429	-22.46963563	-18.42105263	-20.5465587	-22.41902834
-531	-20.951417	-22.1659919	-18.11740891	-20.34412955	-22.36842105
-530	-21.25506073	-22.06477733	-17.91497976	-20.44534413	-22.36842105
-529	-20.64777328	-21.86234818	-18.11740891	-20.19230769	-22.36842105
-528	-20.69838057	-21.65991903	-17.76315789	-20.19230769	-22.31781377
-527	-21.00202429	-21.65991903	-17.76315789	-20.19230769	-22.11538462
-526	-20.5465587	-21.55870445	-17.91497976	-20.09109312	-22.01417004
-525	-20.69838057	-21.60931174	-17.96558704	-20.04048583	-21.81174089
-524	-20.24291498	-21.3562753	-17.61133603	-20.04048583	-21.7611336
-523	-20.39473684	-21.50809717	-17.71255061	-19.78744939	-21.7611336
-522	-20.24291498	-21.20445344	-17.76315789	-19.78744939	-21.55870445
-521	-20.19230769	-21.50809717	-17.45951417	-19.58502024	-21.55870445
-520	-19.98987854	-21.3562753	-17.40890688	-19.53441296	-21.60931174
-519	-19.73684211	-21.05263158	-17.3582996	-19.43319838	-21.3562753
-518	-19.68623482	-20.79959514	-17.15587045	-19.53441296	-21.40688259
-517	-19.68623482	-20.64777328	-17.56072874	-19.28137652	-21.05263158
-516	-19.53441296	-20.69838057	-17.45951417	-19.38259109	-21.25506073
-515	-19.53441296	-20.85020243	-17.05465587	-19.33198381	-20.79959514
-514	-19.33198381	-20.49595142	-16.9534413	-18.92712551	-20.90080972
-513	-19.33198381	-20.39473684	-17.05465587	-19.23076923	-20.90080972
-512	-19.12955466	-20.39473684	-17.20647773	-18.97773279	-20.74898785
-511	-19.18016194	-20.59716599	-17.20647773	-19.18016194	-20.59716599
-510	-19.38259109	-20.29352227	-17.10526316	-18.87651822	-20.64777328
-509	-19.18016194	-20.29352227	-17.20647773	-18.82591093	-20.5465587
-508	-18.97773279	-20.19230769	-16.80161943	-19.28137652	-20.39473684
-507	-18.72469636	-20.24291498	-17.05465587	-18.47165992	-20.1417004
-506	-18.87651822	-19.93927126	-16.85222672	-18.57287449	-20.19230769
-505	-18.77530364	-19.93927126	-16.90283401	-18.77530364	-20.34412955
-504	-18.77530364	-19.78744939	-16.49797571	-18.62348178	-20.24291498
-503	-18.52226721	-19.98987854	-16.75101215	-18.62348178	-20.1417004
-502	-18.57287449	-19.93927126	-16.64979757	-18.52226721	-20.09109312
-501	-18.47165992	-19.68623482	-16.548583	-18.62348178	-19.98987854
-500	-18.21862348	-19.88866397	-16.49797571	-18.52226721	-19.93927126
-499	-18.47165992	-19.53441296	-16.39676113	-18.26923077	-20.04048583
-498	-18.42105263	-19.53441296	-16.34615385	-18.06680162	-19.88866397
-497	-18.26923077	-19.48380567	-16.09311741	-18.11740891	-19.78744939
-496	-18.47165992	-19.68623482	-16.49797571	-18.11740891	-19.78744939
-495	-18.06680162	-19.12955466	-16.29554656	-17.91497976	-19.38259109
-494	-18.21862348	-19.02834008	-16.19433198	-18.01619433	-19.38259109
-493	-17.86437247	-18.92712551	-16.44736842	-17.86437247	-19.28137652
-492	-17.61133603	-19.12955466	-15.78947368	-17.56072874	-19.28137652
-491	-17.40890688	-18.92712551	-15.99190283	-17.66194332	-19.07894737
-490	-17.25708502	-18.92712551	-15.78947368	-17.40890688	-19.12955466
-489	-17.3582996	-18.52226721	-15.84008097	-17.40890688	-18.87651822
-488	-17.20647773	-18.06680162	-15.58704453	-17.56072874	-18.72469636
-487	-17.20647773	-18.47165992	-15.63765182	-17.56072874	-18.67408907
-486	-17.15587045	-18.21862348	-15.78947368	-17.3582996	-18.47165992
-485	-16.9534413	-18.31983806	-15.48582996	-17.25708502	-18.31983806
-484	-16.90283401	-18.06680162	-15.53643725	-17.10526316	-18.16801619
-483	-17.00404858	-18.21862348	-15.38461538	-17.10526316	-18.26923077
-482	-16.49797571	-17.91497976	-15.3340081	-17.00404858	-18.31983806
-481	-16.34615385	-17.96558704	-15.18218623	-17.05465587	-18.06680162
-480	-16.64979757	-17.91497976	-15.18218623	-16.9534413	-17.91497976
-479	-16.64979757	-17.71255061	-15.18218623	-16.85222672	-17.86437247
-478	-16.29554656	-17.96558704	-15.08097166	-16.75101215	-18.01619433
-477	-16.1437247	-17.56072874	-15.03036437	-17.00404858	-17.76315789
-476	-16.04251012	-17.51012146	-15.08097166	-16.9534413	-17.86437247
-475	-16.34615385	-17.56072874	-15.28340081	-16.70040486	-17.61133603
-474	-15.99190283	-17.25708502	-15.03036437	-16.548583	-17.91497976
-473	-15.94129555	-17.40890688	-15.03036437	-16.44736842	-17.30769231
-472	-16.19433198	-17.51012146	-14.87854251	-16.59919028	-17.56072874
-471	-15.84008097	-17.25708502	-14.62550607	-16.34615385	-17.40890688
-470	-15.94129555	-17.10526316	-14.87854251	-16.24493927	-17.3582996
-469	-15.94129555	-17.20647773	-14.82793522	-16.34615385	-17.51012146
-468	-15.7388664	-17.05465587	-14.57489879	-16.09311741	-17.05465587
-467	-15.43522267	-16.75101215	-14.42307692	-16.04251012	-17.10526316
-466	-15.68825911	-16.9534413	-14.47368421	-15.89068826	-17.10526316
-465	-15.23279352	-16.70040486	-14.57489879	-15.89068826	-16.70040486
-464	-15.28340081	-16.80161943	-14.47368421	-15.89068826	-16.80161943
-463	-15.23279352	-16.64979757	-14.27125506	-16.09311741	-16.80161943
-462	-15.03036437	-16.49797571	-14.22064777	-15.68825911	-17.00404858
-461	-15.13157895	-16.24493927	-14.17004049	-15.63765182	-16.64979757
-460	-14.97975709	-16.19433198	-14.06882591	-15.78947368	-16.59919028
-459	-14.77732794	-16.09311741	-14.1194332	-15.58704453	-16.59919028
-458	-14.72672065	-15.99190283	-13.96761134	-15.63765182	-16.39676113
-457	-14.72672065	-16.1437247	-14.06882591	-15.3340081	-16.34615385
-456	-14.57489879	-15.94129555	-13.81578947	-15.58704453	-16.44736842
-455	-14.42307692	-15.94129555	-13.96761134	-15.28340081	-16.04251012
-454	-14.27125506	-15.68825911	-13.81578947	-15.18218623	-16.09311741
-453	-14.47368421	-15.68825911	-13.86639676	-14.87854251	-15.84008097
-452	-14.22064777	-15.58704453	-13.51214575	-15.03036437	-15.68825911
-451	-14.22064777	-15.43522267	-13.56275304	-15.08097166	-15.53643725
-450	-14.06882591	-15.3340081	-13.66396761	-14.62550607	-15.7388664
-449	-13.86639676	-15.23279352	-13.66396761	-14.67611336	-15.78947368
-448	-14.1194332	-15.23279352	-13.36032389	-14.82793522	-15.53643725
-447	-13.7145749	-15.08097166	-13.61336032	-14.9291498	-15.7388664
-446	-13.86639676	-15.13157895	-13.46153846	-14.62550607	-15.58704453
-445	-13.61336032	-14.97975709	-13.36032389	-14.67611336	-15.3340081
-444	-13.46153846	-14.82793522	-13.10728745	-14.37246964	-15.28340081
-443	-13.41093117	-14.77732794	-13.3097166	-14.57489879	-15.3340081
-442	-13.41093117	-14.82793522	-13.46153846	-14.42307692	-15.48582996
-441	-13.36032389	-14.62550607	-13.41093117	-14.57489879	-15.23279352
-440	-13.25910931	-14.77732794	-13.3097166	-14.37246964	-15.13157895
-439	-12.95546559	-14.32186235	-13.15789474	-14.27125506	-14.77732794
-438	-13.15789474	-14.37246964	-12.85425101	-14.37246964	-14.87854251
-437	-13.20850202	-14.32186235	-12.95546559	-14.22064777	-14.9291498
-436	-12.85425101	-14.37246964	-12.9048583	-13.96761134	-14.62550607
-435	-12.75303644	-14.06882591	-12.95546559	-13.86639676	-14.57489879
-434	-13.00607287	-14.01821862	-12.60121457	-14.06882591	-14.67611336
-433	-12.60121457	-13.91700405	-12.60121457	-13.66396761	-14.42307692
-432	-12.65182186	-13.81578947	-12.55060729	-13.76518219	-14.37246964
-431	-12.39878543	-13.66396761	-12.5	-13.61336032	-14.32186235
-430	-12.65182186	-13.86639676	-12.39878543	-13.66396761	-14.22064777
-429	-12.34817814	-13.91700405	-12.39878543	-13.66396761	-14.32186235
-428	-12.19635628	-13.91700405	-12.55060729	-13.41093117	-14.17004049
-427	-12.34817814	-13.56275304	-12.24696356	-13.66396761	-14.1194332
-426	-11.84210526	-13.46153846	-12.34817814	-13.36032389	-14.22064777
-425	-11.89271255	-13.3097166	-12.24696356	-13.61336032	-13.7145749
-424	-11.99392713	-13.20850202	-12.14574899	-13.25910931	-13.76518219
-423	-11.99392713	-13.3097166	-12.14574899	-13.15789474	-13.51214575
-422	-11.89271255	-12.95546559	-12.14574899	-13.00607287	-13.66396761
-421	-11.79149798	-12.95546559	-12.14574899	-13.00607287	-13.91700405
-420	-11.63967611	-13.10728745	-12.04453441	-13.20850202	-13.46153846
-419	-11.63967611	-12.85425101	-11.94331984	-13.05668016	-13.56275304
-418	-11.48785425	-13.05668016	-11.79149798	-12.80364372	-13.56275304
-417	-11.48785425	-12.80364372	-11.74089069	-12.75303644	-13.41093117
-416	-11.23481781	-12.75303644	-12.0951417	-12.80364372	-13.3097166
-415	-11.03238866	-12.55060729	-11.74089069	-12.55060729	-13.00607287
-414	-11.13360324	-12.55060729	-11.53846154	-12.44939271	-12.75303644
-413	-11.03238866	-12.5	-11.58906883	-12.70242915	-13.10728745
-412	-11.08299595	-12.34817814	-11.6902834	-12.80364372	-13.10728745
-411	-10.77935223	-12.29757085	-11.6902834	-12.44939271	-13.05668016
-410	-10.67813765	-12.39878543	-11.48785425	-12.29757085	-12.85425101
-409	-10.82995951	-12.14574899	-11.48785425	-12.14574899	-12.9048583
-408	-10.82995951	-12.04453441	-11.43724696	-12.19635628	-12.65182186
-407	-10.42510121	-12.14574899	-11.38663968	-12.5	-12.65182186
-406	-10.37449393	-11.79149798	-11.43724696	-12.0951417	-12.9048583
-405	-10.67813765	-11.79149798	-11.13360324	-12.0951417	-12.60121457
-404	-10.32388664	-11.48785425	-11.2854251	-11.89271255	-12.34817814
-403	-10.42510121	-11.74089069	-11.38663968	-11.89271255	-12.14574899
-402	-10.52631579	-11.63967611	-10.98178138	-12.04453441	-12.24696356
-401	-10.22267206	-11.53846154	-11.13360324	-11.99392713	-12.29757085
-400	-10.27327935	-11.58906883	-10.93117409	-11.84210526	-12.14574899
-399	-10.12145749	-11.63967611	-10.98178138	-11.74089069	-12.24696356
-398	-9.969635628	-11.38663968	-10.98178138	-11.58906883	-12.19635628
-397	-9.91902834	-11.08299595	-10.62753036	-11.74089069	-12.0951417
-396	-9.817813765	-10.93117409	-10.98178138	-11.43724696	-12.0951417
-395	-9.868421053	-10.98178138	-10.82995951	-11.48785425	-11.99392713
-394	-9.91902834	-10.93117409	-10.62753036	-11.48785425	-11.74089069
-393	-9.767206478	-10.98178138	-10.77935223	-11.23481781	-12.04453441
-392	-9.412955466	-10.93117409	-10.62753036	-11.23481781	-11.94331984
-391	-9.463562753	-10.57692308	-10.62753036	-11.13360324	-11.58906883
-390	-9.210526316	-10.62753036	-10.72874494	-11.58906883	-11.53846154
-389	-9.261133603	-10.4757085	-10.67813765	-11.18421053	-11.6902834
-388	-9.311740891	-10.4757085	-10.62753036	-11.13360324	-11.48785425
-387	-9.412955466	-10.22267206	-10.32388664	-11.23481781	-11.48785425
-386	-9.159919028	-10.37449393	-10.37449393	-11.03238866	-11.53846154
-385	-9.159919028	-10.27327935	-10.37449393	-11.18421053	-11.18421053
-384	-9.159919028	-10.12145749	-10.27327935	-10.72874494	-11.38663968
-383	-9.159919028	-10.17206478	-10.12145749	-10.72874494	-11.2854251
-382	-9.058704453	-10.0708502	-10.17206478	-10.57692308	-11.08299595
-381	-9.058704453	-10.0708502	-10.42510121	-10.8805668	-11.18421053
-380	-8.906882591	-9.868421053	-10.17206478	-10.57692308	-11.03238866
-379	-8.704453441	-9.564777328	-10.12145749	-10.82995951	-10.98178138
-378	-8.856275304	-9.817813765	-9.767206478	-10.52631579	-10.77935223
-377	-8.653846154	-9.767206478	-10.02024291	-10.42510121	-10.72874494
-376	-8.248987854	-9.817813765	-10.22267206	-10.27327935	-10.62753036
-375	-8.451417004	-9.564777328	-9.71659919	-10.42510121	-10.8805668
-374	-8.502024291	-9.564777328	-9.868421053	-10.37449393	-10.52631579
-373	-8.147773279	-9.412955466	-9.665991903	-10.22267206	-10.62753036
-372	-8.097165992	-9.261133603	-9.91902834	-10.12145749	-10.42510121
-371	-8.198380567	-9.058704453	-9.767206478	-10.0708502	-10.52631579
-370	-7.894736842	-9.159919028	-9.109311741	-10.27327935	-10.42510121
-369	-8.147773279	-9.109311741	-9.615384615	-10.17206478	-10.12145749
-368	-7.844129555	-8.856275304	-9.261133603	-9.817813765	-9.868421053
-367	-7.641700405	-9.058704453	-9.412955466	-9.817813765	-9.868421053
-366	-7.94534413	-8.906882591	-9.868421053	-9.767206478	-10.17206478
-365	-8.046558704	-8.704453441	-9.51417004	-9.817813765	-9.91902834
-364	-7.641700405	-8.552631579	-9.51417004	-9.665991903	-9.817813765
-363	-7.692307692	-8.755060729	-9.261133603	-9.767206478	-10.0708502
-362	-7.94534413	-8.906882591	-9.261133603	-9.71659919	-9.868421053
-361	-7.591093117	-8.704453441	-9.159919028	-9.564777328	-9.817813765
-360	-7.54048583	-8.755060729	-9.311740891	-9.615384615	-9.868421053
-359	-7.388663968	-8.350202429	-9.058704453	-9.767206478	-9.564777328
-358	-7.13562753	-8.400809717	-9.261133603	-9.564777328	-9.51417004
-357	-7.236842105	-8.248987854	-9.261133603	-9.51417004	-9.615384615
-356	-7.388663968	-8.350202429	-9.412955466	-9.362348178	-9.71659919
-355	-7.085020243	-8.046558704	-8.755060729	-9.210526316	-9.412955466
-354	-7.439271255	-8.248987854	-8.906882591	-9.109311741	-9.362348178
-353	-7.236842105	-8.046558704	-9.159919028	-9.210526316	-9.71659919
-352	-7.236842105	-7.995951417	-9.008097166	-9.008097166	-9.311740891
-351	-6.933198381	-7.94534413	-8.906882591	-9.008097166	-9.362348178
-350	-6.882591093	-7.995951417	-8.805668016	-8.603238866	-9.159919028
-349	-6.730769231	-7.844129555	-8.957489879	-8.805668016	-9.210526316
-348	-6.680161943	-7.844129555	-8.856275304	-8.805668016	-8.856275304
-347	-6.730769231	-7.489878543	-8.755060729	-8.856275304	-8.755060729
-346	-6.477732794	-7.439271255	-8.755060729	-8.603238866	-8.957489879
-345	-6.427125506	-7.54048583	-8.502024291	-8.603238866	-8.552631579
-344	-6.680161943	-7.692307692	-8.552631579	-8.400809717	-8.653846154
-343	-6.477732794	-7.388663968	-8.451417004	-8.400809717	-8.198380567
-342	-6.578947368	-7.287449393	-8.400809717	-8.451417004	-8.704453441
-341	-6.072874494	-6.983805668	-8.451417004	-8.147773279	-8.299595142
-340	-6.174089069	-7.13562753	-8.552631579	-8.147773279	-8.502024291
-339	-6.224696356	-7.186234818	-8.147773279	-8.147773279	-7.894736842
-338	-6.325910931	-6.983805668	-8.147773279	-8.198380567	-7.894736842
-337	-6.224696356	-6.933198381	-8.653846154	-8.451417004	-7.894736842
-336	-6.123481781	-6.933198381	-8.198380567	-8.147773279	-7.692307692
-335	-5.921052632	-7.034412955	-7.995951417	-7.94534413	-7.844129555
-334	-6.174089069	-7.186234818	-7.995951417	-7.894736842	-7.844129555
-333	-5.769230769	-7.13562753	-8.400809717	-7.74291498	-7.641700405
-332	-5.769230769	-6.831983806	-8.400809717	-8.248987854	-7.591093117
-331	-5.870445344	-6.983805668	-8.198380567	-7.94534413	-7.489878543
-330	-5.921052632	-6.933198381	-8.350202429	-7.793522267	-7.54048583
-329	-5.921052632	-6.831983806	-8.097165992	-7.894736842	-7.641700405
-328	-5.870445344	-6.730769231	-8.147773279	-7.94534413	-7.439271255
-327	-5.819838057	-6.578947368	-7.94534413	-7.74291498	-7.489878543
-326	-5.971659919	-6.730769231	-7.894736842	-7.641700405	-7.54048583
-325	-5.769230769	-6.477732794	-7.894736842	-7.591093117	-7.439271255
-324	-5.617408907	-6.528340081	-8.097165992	-7.54048583	-7.287449393
-323	-5.718623482	-6.427125506	-7.793522267	-7.692307692	-7.186234818
-322	-5.718623482	-6.427125506	-7.995951417	-7.489878543	-6.983805668
-321	-5.617408907	-6.477732794	-7.844129555	-7.439271255	-7.287449393
-320	-5.769230769	-6.578947368	-7.74291498	-7.489878543	-6.933198381
-319	-5.465587045	-6.275303644	-7.894736842	-7.33805668	-6.477732794
-318	-5.313765182	-6.072874494	-7.894736842	-6.831983806	-6.427125506
-317	-5.36437247	-5.921052632	-7.74291498	-6.882591093	-6.528340081
-316	-5.16194332	-6.072874494	-7.844129555	-6.983805668	-6.174089069
-315	-4.858299595	-5.921052632	-7.33805668	-6.427125506	-6.528340081
-314	-5.010121457	-5.819838057	-7.33805668	-6.781376518	-6.123481781
-313	-4.858299595	-5.819838057	-7.13562753	-6.528340081	-6.123481781
-312	-4.858299595	-5.718623482	-7.236842105	-6.427125506	-5.870445344
-311	-4.706477733	-5.668016194	-7.33805668	-6.376518219	-5.718623482
-310	-4.858299595	-5.516194332	-7.287449393	-6.376518219	-5.516194332
-309	-4.807692308	-5.617408907	-7.236842105	-6.376518219	-5.212550607
-308	-4.504048583	-5.566801619	-7.034412955	-6.072874494	-5.111336032
-307	-4.55465587	-5.465587045	-7.085020243	-5.971659919	-5.010121457
-306	-4.75708502	-5.516194332	-6.831983806	-6.072874494	-4.706477733
-305	-4.55465587	-5.465587045	-7.034412955	-5.870445344	-4.807692308
-304	-4.75708502	-5.111336032	-6.831983806	-5.769230769	-4.352226721
-303	-4.352226721	-5.313765182	-6.882591093	-5.819838057	-4.048582996
-302	-4.706477733	-5.313765182	-6.730769231	-5.668016194	-4.048582996
-301	-4.55465587	-5.313765182	-6.680161943	-5.718623482	-4.149797571
-300	-4.251012146	-5.36437247	-6.528340081	-5.617408907	-4.048582996
-299	-4.200404858	-5.313765182	-6.680161943	-5.414979757	-4.048582996
-298	-4.200404858	-5.16194332	-6.528340081	-5.313765182	-3.795546559
-297	-4.200404858	-5.111336032	-6.578947368	-5.212550607	-3.694331984
-296	-4.099190283	-4.807692308	-6.528340081	-5.060728745	-3.441295547
-295	-4.251012146	-4.807692308	-6.477732794	-5.212550607	-3.188259109
-294	-3.643724696	-4.858299595	-6.376518219	-5.010121457	-3.289473684
-293	-3.643724696	-4.655870445	-6.174089069	-4.908906883	-2.78340081
-292	-3.947368421	-4.75708502	-6.174089069	-4.807692308	-2.935222672
-291	-3.846153846	-4.655870445	-6.427125506	-4.706477733	-2.58097166
-290	-3.795546559	-4.55465587	-6.275303644	-4.75708502	-2.682186235
-289	-4.099190283	-4.453441296	-6.123481781	-4.807692308	-2.17611336
-288	-3.947368421	-4.453441296	-6.072874494	-4.655870445	-2.125506073
-287	-3.491902834	-4.655870445	-6.022267206	-4.504048583	-1.923076923
-286	-3.694331984	-4.655870445	-5.921052632	-4.453441296	-1.872469636
-285	-3.947368421	-4.453441296	-5.971659919	-4.149797571	-1.872469636
-284	-3.643724696	-4.453441296	-5.668016194	-4.200404858	-1.619433198
-283	-3.643724696	-4.149797571	-5.566801619	-4.099190283	-1.568825911
-282	-3.694331984	-4.251012146	-5.617408907	-4.048582996	-1.315789474
-281	-3.491902834	-4.048582996	-5.566801619	-3.744939271	-0.860323887
-280	-3.390688259	-4.149797571	-5.465587045	-3.643724696	-0.961538462
-279	-3.441295547	-4.048582996	-5.414979757	-3.795546559	-0.607287449
-278	-3.340080972	-4.099190283	-5.313765182	-3.340080972	-0.253036437
-277	-3.643724696	-3.795546559	-5.414979757	-3.491902834	-0.253036437
-276	-3.441295547	-3.744939271	-5.263157895	-3.188259109	-0.151821862
-275	-3.390688259	-3.846153846	-4.95951417	-3.390688259	0.050607287
-274	-2.884615385	-3.643724696	-5.111336032	-3.340080972	0.506072874
-273	-3.087044534	-3.846153846	-5.263157895	-2.98582996	0.759109312
-272	-2.935222672	-3.744939271	-4.858299595	-3.087044534	0.708502024
-271	-3.137651822	-3.694331984	-5.010121457	-2.479757085	1.265182186
-270	-2.884615385	-3.289473684	-4.807692308	-2.530364372	1.214574899
-269	-2.682186235	-3.593117409	-4.55465587	-2.732793522	1.670040486
-268	-2.732793522	-3.238866397	-4.301619433	-2.327935223	1.923076923
-267	-2.530364372	-3.289473684	-4.504048583	-2.429149798	1.973684211
-266	-2.479757085	-3.087044534	-4.200404858	-2.024291498	2.226720648
-265	-2.429149798	-3.137651822	-4.402834008	-1.923076923	2.530364372
-264	-2.429149798	-3.188259109	-4.149797571	-1.771255061	2.682186235
-263	-2.226720648	-2.834008097	-4.200404858	-1.720647773	3.036437247
-262	-2.226720648	-2.935222672	-3.947368421	-1.315789474	3.188259109
-261	-2.125506073	-2.935222672	-3.795546559	-1.163967611	3.340080972
-260	-2.125506073	-3.036437247	-3.744939271	-1.417004049	3.593117409
-259	-2.226720648	-2.884615385	-3.744939271	-1.214574899	3.997975709
-258	-2.024291498	-2.682186235	-3.238866397	-0.961538462	4.200404858
-257	-2.074898785	-2.78340081	-3.643724696	-0.910931174	4.504048583
-256	-1.821862348	-2.631578947	-3.491902834	-0.910931174	4.908906883
-255	-2.125506073	-2.37854251	-3.238866397	-0.708502024	4.858299595
-254	-1.973684211	-2.682186235	-3.238866397	-0.910931174	5.111336032
-253	-2.277327935	-2.479757085	-3.087044534	-0.506072874	5.36437247
-252	-1.973684211	-2.327935223	-3.137651822	-0.506072874	5.212550607
-251	-1.923076923	-2.327935223	-2.935222672	-0.354251012	5.465587045
-250	-2.074898785	-2.327935223	-3.036437247	-0.151821862	5.718623482
-249	-1.923076923	-2.125506073	-2.884615385	-0.253036437	5.819838057
-248	-1.771255061	-2.226720648	-2.98582996	-0.253036437	6.022267206
-247	-1.518218623	-2.074898785	-2.98582996	0.050607287	6.376518219
-246	-1.771255061	-2.125506073	-2.884615385	0.20242915	6.022267206
-245	-1.518218623	-2.17611336	-2.682186235	0.151821862	6.275303644
-244	-1.720647773	-2.074898785	-2.732793522	0.253036437	6.680161943
-243	-1.619433198	-2.074898785	-2.530364372	0.4048583	6.933198381
-242	-1.518218623	-2.074898785	-2.479757085	0.354251012	7.186234818
-241	-1.568825911	-1.973684211	-2.530364372	0.4048583	7.186234818
-240	-1.619433198	-1.821862348	-2.429149798	0.303643725	7.186234818
-239	-1.417004049	-1.923076923	-2.429149798	0.759109312	7.439271255
-238	-1.417004049	-1.670040486	-2.327935223	0.860323887	7.692307692
-237	-1.163967611	-1.923076923	-1.923076923	0.910931174	7.894736842
-236	-1.366396761	-1.619433198	-1.872469636	1.265182186	8.147773279
-235	-1.062753036	-1.366396761	-1.670040486	1.214574899	8.248987854
-234	-1.012145749	-1.518218623	-1.821862348	1.467611336	8.502024291
-233	-0.860323887	-1.417004049	-1.315789474	1.771255061	8.704453441
-232	-0.961538462	-1.366396761	-1.163967611	1.973684211	8.906882591
-231	-1.012145749	-0.961538462	-0.910931174	1.821862348	9.008097166
-230	-1.012145749	-0.961538462	-1.062753036	1.872469636	9.109311741
-229	-0.809716599	-1.163967611	-0.910931174	2.17611336	9.311740891
-228	-0.708502024	-1.062753036	-0.860323887	2.530364372	9.564777328
-227	-0.961538462	-1.113360324	-0.809716599	2.732793522	9.817813765
-226	-0.708502024	-0.910931174	-0.961538462	2.58097166	9.969635628
-225	-0.607287449	-0.759109312	-0.556680162	2.530364372	10.0708502
-224	-0.607287449	-0.506072874	-0.607287449	2.78340081	10.42510121
-223	-0.708502024	-0.455465587	-0.556680162	2.935222672	10.62753036
-222	-0.506072874	-0.506072874	-0.354251012	3.188259109	10.42510121
-221	-0.354251012	-0.657894737	-0.4048583	3.137651822	10.72874494
-220	-0.4048583	-0.506072874	0.101214575	3.289473684	11.08299595
-219	-0.708502024	-0.354251012	0	3.542510121	11.18421053
-218	-0.20242915	-0.455465587	-0.101214575	3.491902834	10.98178138
-217	-0.607287449	-0.4048583	-0.151821862	3.542510121	11.18421053
-216	-0.455465587	0	0	3.542510121	11.63967611
-215	-0.101214575	-0.253036437	0.151821862	3.795546559	11.43724696
-214	-0.253036437	-0.151821862	0.151821862	3.795546559	11.48785425
-213	-0.050607287	-0.4048583	0.151821862	4.099190283	11.89271255
-212	-0.050607287	0.050607287	0.253036437	4.048582996	11.89271255
-211	-0.303643725	-0.253036437	0.556680162	4.048582996	11.89271255
-210	-0.303643725	0.20242915	0.708502024	4.200404858	12.14574899
-209	-0.20242915	0.151821862	0.809716599	4.301619433	12.34817814
-208	0	0.303643725	0.759109312	4.55465587	12.39878543
-207	0.151821862	0.303643725	0.860323887	4.655870445	12.34817814
-206	0.151821862	0.506072874	0.961538462	4.75708502	12.5
-205	-0.101214575	0.4048583	0.961538462	4.453441296	12.55060729
-204	-0.050607287	0.354251012	1.265182186	4.75708502	12.70242915
-203	0.101214575	0.354251012	1.113360324	5.060728745	12.65182186
-202	0.050607287	0.354251012	1.062753036	5.111336032	12.85425101
-201	-0.050607287	0.607287449	1.417004049	5.313765182	13.05668016
-200	0.101214575	0.354251012	1.568825911	5.263157895	12.9048583
-199	0.20242915	0.4048583	1.518218623	5.465587045	13.41093117
-198	0.4048583	0.708502024	1.619433198	5.465587045	12.95546559
-197	0.4048583	0.910931174	1.568825911	5.465587045	13.51214575
-196	0.506072874	0.809716599	1.568825911	5.668016194	13.56275304
-195	0.303643725	0.860323887	1.720647773	5.971659919	13.61336032
-194	0.4048583	0.657894737	1.518218623	5.971659919	13.56275304
-193	0.556680162	1.012145749	1.670040486	6.123481781	13.86639676
-192	0.4048583	1.163967611	1.973684211	6.224696356	13.61336032
-191	0.556680162	1.113360324	1.821862348	6.224696356	13.91700405
-190	0.253036437	0.910931174	2.17611336	5.921052632	13.86639676
-189	0.455465587	0.860323887	1.872469636	6.376518219	13.81578947
-188	0.303643725	0.759109312	1.771255061	6.427125506	13.91700405
-187	0.303643725	1.012145749	2.024291498	6.325910931	14.22064777
-186	0.455465587	0.860323887	2.024291498	6.477732794	14.06882591
-185	0.506072874	1.012145749	1.670040486	6.578947368	14.1194332
-184	0.708502024	1.518218623	2.074898785	6.629554656	14.1194332
-183	0.556680162	0.809716599	1.872469636	6.730769231	13.91700405
-182	0.455465587	1.214574899	1.973684211	6.933198381	14.1194332
-181	0.506072874	1.062753036	1.973684211	6.831983806	14.01821862
-180	0.556680162	1.214574899	1.973684211	6.730769231	13.86639676
-179	0.253036437	1.366396761	2.125506073	6.831983806	14.32186235
-178	0.607287449	1.012145749	2.074898785	6.781376518	14.06882591
-177	0.506072874	1.062753036	1.872469636	7.186234818	14.01821862
-176	0.657894737	0.961538462	2.125506073	6.882591093	14.1194332
-175	0.657894737	1.214574899	2.327935223	7.034412955	14.22064777
-174	0.910931174	1.315789474	2.226720648	7.186234818	14.22064777
-173	0.809716599	1.467611336	2.327935223	7.186234818	14.17004049
-172	0.809716599	1.315789474	2.530364372	7.186234818	14.27125506
-171	1.012145749	1.417004049	2.58097166	7.489878543	14.1194332
-170	0.910931174	1.720647773	2.479757085	7.591093117	14.06882591
-169	1.265182186	1.670040486	2.277327935	7.33805668	14.17004049
-168	0.759109312	1.315789474	2.78340081	7.439271255	14.47368421
-167	0.961538462	1.720647773	2.58097166	7.439271255	14.47368421
-166	1.012145749	1.670040486	2.732793522	7.54048583	14.27125506
-165	1.315789474	1.518218623	2.834008097	7.641700405	14.32186235
-164	1.113360324	1.619433198	2.884615385	7.793522267	14.1194332
-163	1.163967611	2.024291498	2.78340081	7.793522267	14.32186235
-162	1.366396761	1.670040486	2.884615385	7.94534413	14.27125506
-161	1.163967611	1.821862348	2.884615385	7.692307692	14.27125506
-160	1.214574899	1.872469636	2.78340081	7.894736842	13.96761134
-159	1.113360324	1.821862348	2.935222672	7.94534413	14.06882591
-158	1.467611336	1.720647773	3.036437247	8.147773279	14.1194332
-157	1.265182186	2.074898785	2.78340081	8.046558704	14.01821862
-156	1.113360324	1.923076923	2.98582996	8.299595142	14.01821862
-155	1.417004049	2.327935223	2.935222672	8.097165992	13.76518219
-154	1.315789474	1.923076923	3.087044534	8.248987854	14.17004049
-153	1.366396761	2.024291498	2.98582996	8.502024291	14.22064777
-152	1.315789474	1.872469636	3.087044534	8.350202429	14.06882591
-151	1.366396761	1.872469636	3.036437247	8.502024291	13.96761134
-150	1.366396761	2.277327935	3.036437247	8.755060729	13.86639676
-149	1.417004049	2.479757085	3.137651822	8.400809717	14.01821862
-148	1.872469636	2.327935223	3.137651822	8.653846154	13.86639676
-147	1.619433198	2.429149798	2.935222672	8.400809717	13.66396761
-146	1.720647773	2.226720648	3.036437247	8.603238866	13.61336032
-145	1.619433198	2.226720648	2.834008097	8.350202429	13.7145749
-144	1.619433198	2.074898785	2.884615385	8.451417004	13.56275304
-143	1.720647773	2.277327935	2.884615385	8.755060729	13.56275304
-142	1.923076923	2.429149798	2.935222672	8.704453441	13.51214575
-141	1.821862348	2.125506073	2.935222672	8.653846154	13.46153846
-140	2.024291498	2.429149798	3.036437247	8.957489879	13.36032389
-139	1.872469636	2.226720648	3.137651822	8.755060729	13.46153846
-138	2.125506073	2.429149798	2.98582996	8.704453441	13.25910931
-137	2.277327935	2.732793522	3.238866397	8.704453441	12.9048583
-136	2.226720648	2.429149798	2.834008097	8.805668016	12.95546559
-135	2.429149798	2.732793522	3.036437247	8.603238866	12.80364372
-134	2.58097166	2.429149798	2.884615385	8.552631579	12.60121457
-133	2.682186235	2.429149798	3.036437247	8.451417004	12.80364372
-132	2.327935223	2.58097166	2.98582996	8.755060729	12.70242915
-131	2.530364372	2.631578947	2.884615385	8.653846154	12.65182186
-130	2.631578947	2.530364372	3.137651822	8.603238866	12.60121457
-129	2.631578947	2.530364372	3.036437247	8.451417004	12.55060729
-128	2.732793522	2.78340081	2.834008097	8.653846154	12.65182186
-127	2.479757085	2.935222672	2.98582996	8.755060729	11.99392713
-126	2.58097166	2.429149798	2.78340081	8.400809717	11.79149798
-125	2.226720648	2.479757085	2.935222672	8.350202429	11.84210526
-124	2.530364372	2.530364372	2.732793522	8.097165992	11.79149798
-123	2.530364372	2.631578947	2.631578947	8.198380567	11.43724696
-122	2.834008097	2.479757085	2.277327935	7.94534413	11.23481781
-121	2.530364372	2.682186235	2.37854251	7.844129555	11.08299595
-120	2.58097166	2.631578947	2.530364372	7.844129555	11.38663968
-119	2.58097166	2.58097166	2.327935223	7.844129555	10.82995951
-118	2.58097166	2.58097166	2.530364372	7.793522267	10.72874494
-117	2.631578947	2.631578947	2.530364372	7.692307692	10.67813765
-116	2.429149798	2.530364372	2.226720648	7.641700405	10.72874494
-115	2.631578947	2.479757085	2.327935223	7.287449393	10.93117409
-114	2.58097166	2.58097166	2.125506073	7.388663968	10.82995951
-113	2.682186235	2.834008097	2.125506073	7.034412955	10.62753036
-112	2.682186235	2.479757085	2.024291498	7.236842105	10.57692308
-111	2.935222672	2.732793522	2.074898785	6.983805668	10.62753036
-110	3.036437247	2.682186235	2.277327935	6.882591093	10.67813765
-109	3.137651822	2.732793522	2.226720648	6.933198381	10.72874494
-108	2.884615385	2.884615385	2.17611336	6.831983806	10.57692308
-107	3.087044534	2.631578947	2.429149798	6.831983806	10.62753036
-106	3.188259109	3.036437247	2.277327935	6.983805668	10.62753036
-105	3.188259109	3.087044534	2.37854251	6.983805668	10.77935223
-104	3.188259109	3.087044534	2.429149798	6.882591093	10.72874494
-103	3.087044534	2.98582996	2.479757085	6.629554656	10.93117409
-102	3.289473684	3.137651822	2.327935223	6.629554656	10.67813765
-101	3.390688259	3.087044534	2.17611336	6.680161943	10.67813765
-100	3.137651822	3.238866397	2.277327935	6.325910931	10.62753036
-99	3.340080972	3.238866397	2.327935223	6.528340081	10.62753036
-98	3.188259109	3.289473684	2.479757085	6.275303644	10.62753036
-97	3.542510121	3.491902834	2.429149798	6.477732794	10.82995951
-96	3.441295547	3.188259109	2.327935223	6.123481781	10.77935223
-95	3.694331984	3.087044534	2.277327935	6.123481781	10.52631579
-94	3.340080972	3.188259109	2.37854251	6.123481781	10.4757085
-93	3.441295547	3.188259109	2.37854251	6.123481781	10.32388664
-92	3.340080972	3.390688259	2.327935223	5.921052632	10.4757085
-91	3.390688259	3.289473684	2.277327935	5.971659919	10.52631579
-90	3.340080972	3.137651822	2.37854251	5.769230769	10.62753036
-89	3.896761134	2.98582996	2.125506073	5.819838057	10.4757085
-88	3.238866397	3.137651822	2.226720648	5.617408907	10.27327935
-87	3.441295547	3.238866397	2.226720648	5.566801619	10.22267206
-86	3.390688259	3.441295547	2.327935223	5.668016194	10.27327935
-85	3.643724696	3.087044534	2.277327935	5.313765182	10.12145749
-84	3.744939271	3.238866397	2.429149798	5.465587045	10.32388664
-83	3.643724696	3.238866397	2.327935223	5.465587045	10.22267206
-82	3.795546559	3.441295547	2.277327935	5.414979757	10.27327935
-81	3.896761134	3.441295547	2.479757085	5.212550607	10.37449393
-80	3.744939271	3.289473684	2.429149798	5.16194332	10.17206478
-79	3.795546559	3.491902834	2.327935223	4.95951417	10.17206478
-78	3.846153846	3.491902834	2.429149798	5.111336032	9.91902834
-77	3.795546559	3.289473684	2.125506073	4.807692308	10.02024291
-76	3.694331984	3.441295547	2.479757085	4.807692308	9.71659919
-75	4.099190283	3.542510121	2.125506073	4.75708502	9.564777328
-74	4.453441296	3.593117409	2.327935223	4.858299595	9.969635628
-73	3.947368421	3.491902834	2.277327935	4.858299595	9.767206478
-72	4.149797571	3.340080972	2.37854251	4.807692308	9.615384615
-71	4.301619433	3.643724696	2.429149798	4.75708502	9.868421053
-70	3.947368421	3.593117409	2.530364372	4.75708502	9.767206478
-69	4.149797571	3.593117409	2.429149798	4.75708502	9.51417004
-68	4.200404858	3.542510121	2.58097166	4.55465587	9.817813765
-67	4.301619433	3.795546559	2.429149798	4.55465587	9.564777328
-66	4.453441296	3.593117409	2.530364372	4.453441296	9.412955466
-65	4.251012146	3.694331984	2.530364372	4.504048583	9.615384615
-64	4.251012146	3.694331984	2.682186235	4.655870445	9.51417004
-63	4.301619433	3.694331984	2.732793522	4.75708502	9.412955466
-62	4.453441296	3.795546559	2.682186235	4.605263158	9.463562753
-61	4.352226721	3.795546559	2.631578947	4.504048583	9.362348178
-60	4.301619433	3.947368421	2.935222672	4.504048583	9.159919028
-59	4.453441296	3.846153846	2.732793522	4.402834008	9.362348178
-58	4.504048583	3.947368421	2.834008097	4.504048583	9.463562753
-57	4.504048583	3.694331984	2.732793522	4.200404858	9.210526316
-56	4.807692308	3.694331984	2.682186235	4.402834008	9.008097166
-55	4.75708502	4.251012146	2.884615385	4.605263158	9.008097166
-54	4.95951417	3.947368421	2.935222672	4.301619433	8.805668016
-53	4.807692308	4.099190283	2.884615385	4.453441296	8.856275304
-52	4.858299595	3.947368421	3.137651822	4.55465587	9.109311741
-51	4.95951417	3.896761134	3.289473684	4.402834008	8.856275304
-50	4.95951417	4.149797571	3.188259109	4.402834008	8.805668016
-49	5.111336032	4.200404858	3.289473684	4.402834008	8.957489879
-48	5.060728745	4.251012146	3.238866397	4.301619433	8.502024291
-47	5.263157895	4.200404858	3.441295547	4.402834008	8.755060729
-46	5.465587045	4.453441296	3.441295547	4.655870445	8.603238866
-45	5.414979757	4.352226721	3.643724696	4.504048583	8.603238866
-44	5.465587045	4.402834008	3.542510121	4.605263158	8.856275304
-43	5.465587045	4.504048583	3.542510121	4.504048583	9.058704453
-42	5.414979757	4.504048583	3.694331984	4.706477733	8.755060729
-41	5.617408907	4.605263158	3.997975709	4.605263158	8.653846154
-40	5.870445344	4.55465587	4.048582996	5.010121457	8.704453441
-39	5.668016194	4.75708502	4.149797571	4.706477733	8.906882591
-38	5.971659919	4.858299595	4.200404858	4.75708502	8.957489879
-37	5.921052632	5.010121457	4.048582996	4.75708502	8.856275304
-36	5.870445344	4.807692308	3.947368421	4.858299595	9.159919028
-35	6.072874494	4.908906883	4.149797571	4.75708502	9.159919028
-34	6.174089069	4.75708502	4.301619433	4.807692308	9.058704453
-33	6.275303644	4.75708502	4.402834008	4.807692308	8.957489879
-32	6.123481781	5.010121457	4.453441296	4.95951417	8.957489879
-31	6.376518219	4.807692308	4.504048583	5.060728745	8.653846154
-30	6.376518219	5.212550607	4.55465587	5.010121457	8.755060729
-29	6.528340081	5.010121457	4.807692308	5.010121457	8.805668016
-28	6.477732794	5.212550607	4.75708502	4.908906883	9.210526316
-27	6.730769231	5.263157895	4.655870445	5.060728745	9.058704453
-26	6.528340081	5.414979757	5.010121457	5.010121457	8.957489879
-25	6.781376518	5.212550607	5.16194332	5.111336032	9.058704453
-24	6.629554656	5.414979757	5.465587045	5.010121457	9.058704453
-23	6.882591093	5.516194332	5.263157895	5.060728745	9.210526316
-22	7.186234818	5.566801619	5.212550607	5.465587045	9.008097166
-21	7.236842105	5.516194332	5.212550607	5.111336032	9.412955466
-20	7.33805668	5.668016194	5.414979757	5.263157895	9.412955466
-19	7.287449393	5.617408907	5.516194332	5.313765182	9.463562753
-18	7.54048583	5.566801619	5.870445344	5.566801619	9.311740891
-17	7.641700405	5.921052632	5.870445344	5.36437247	9.463562753
-16	7.54048583	5.921052632	6.022267206	5.516194332	9.51417004
-15	7.641700405	6.325910931	5.870445344	5.566801619	9.767206478
-14	7.894736842	6.224696356	6.275303644	5.617408907	9.564777328
-13	7.591093117	6.174089069	6.224696356	5.617408907	9.665991903
-12	7.793522267	6.376518219	6.325910931	6.072874494	9.71659919
-11	8.046558704	6.578947368	6.174089069	5.921052632	9.91902834
-10	8.198380567	6.427125506	6.325910931	5.819838057	9.969635628
-9	8.046558704	6.224696356	6.528340081	5.921052632	10.22267206
-8	8.248987854	6.376518219	6.376518219	5.971659919	10.32388664
-7	8.502024291	6.477732794	6.578947368	5.971659919	10.67813765
-6	8.502024291	6.781376518	6.629554656	6.275303644	10.42510121
-5	8.805668016	6.882591093	6.983805668	6.224696356	10.57692308
-4	8.653846154	6.882591093	6.933198381	6.578947368	10.57692308
-3	9.058704453	7.034412955	7.034412955	6.578947368	10.82995951
-2	9.109311741	6.831983806	7.186234818	6.680161943	11.03238866
-1	8.957489879	7.186234818	7.287449393	6.781376518	11.13360324
0	9.008097166	7.085020243	7.439271255	6.578947368	11.53846154
1	9.261133603	7.33805668	7.74291498	7.034412955	11.43724696
2	9.51417004	7.287449393	7.641700405	7.13562753	11.23481781
3	9.564777328	7.33805668	7.844129555	7.236842105	11.63967611
4	9.767206478	7.388663968	8.046558704	7.236842105	12.04453441
5	10.02024291	7.894736842	8.552631579	7.591093117	12.14574899
6	10.02024291	7.591093117	8.350202429	7.74291498	12.29757085
7	10.27327935	7.844129555	8.299595142	7.894736842	12.5
8	10.17206478	7.844129555	8.755060729	8.046558704	12.65182186
9	10.52631579	8.299595142	9.008097166	8.097165992	12.9048583
10	10.57692308	8.350202429	9.159919028	7.995951417	12.95546559
11	10.8805668	8.350202429	9.210526316	8.451417004	13.15789474
12	10.98178138	8.502024291	9.463562753	8.502024291	13.91700405
13	11.18421053	8.603238866	9.71659919	8.502024291	14.01821862
14	11.2854251	9.058704453	9.767206478	8.603238866	14.1194332
15	11.6902834	9.261133603	9.868421053	8.906882591	14.42307692
16	11.63967611	9.210526316	9.868421053	8.906882591	14.67611336
17	11.79149798	9.412955466	10.0708502	9.008097166	14.87854251
18	12.14574899	9.210526316	10.32388664	9.564777328	15.18218623
19	12.24696356	9.412955466	10.62753036	9.362348178	15.3340081
20	11.99392713	9.51417004	10.82995951	9.51417004	15.68825911
21	12.70242915	9.665991903	10.93117409	9.71659919	15.94129555
22	12.65182186	9.767206478	11.13360324	10.22267206	16.44736842
23	12.85425101	9.817813765	11.18421053	10.17206478	16.29554656
24	13.05668016	10.12145749	11.53846154	10.42510121	16.64979757
25	13.15789474	10.22267206	11.84210526	10.57692308	17.15587045
26	13.25910931	10.52631579	11.53846154	10.82995951	17.15587045
27	13.51214575	10.62753036	12.04453441	10.82995951	17.30769231
28	13.46153846	10.93117409	12.04453441	10.8805668	18.06680162
29	13.91700405	10.72874494	12.5	11.08299595	18.52226721
30	14.1194332	11.03238866	12.70242915	11.43724696	18.37044534
31	14.27125506	11.08299595	12.55060729	11.63967611	18.92712551
32	14.57489879	11.38663968	12.75303644	11.94331984	18.97773279
33	14.37246964	11.48785425	13.3097166	11.94331984	19.28137652
34	14.82793522	11.53846154	13.46153846	12.14574899	19.38259109
35	14.82793522	11.58906883	13.56275304	12.04453441	19.83805668
36	15.3340081	11.79149798	14.17004049	12.29757085	19.98987854
37	15.38461538	11.79149798	14.06882591	12.60121457	20.34412955
38	15.53643725	11.99392713	14.27125506	12.75303644	20.64777328
39	15.53643725	12.29757085	14.47368421	12.80364372	20.85020243
40	15.78947368	12.5	14.72672065	12.75303644	20.951417
41	16.1437247	12.80364372	14.87854251	13.25910931	21.45748988
42	16.24493927	12.95546559	15.18218623	13.36032389	21.50809717
43	16.59919028	12.85425101	15.18218623	13.66396761	21.81174089
44	16.49797571	12.9048583	15.58704453	13.81578947	22.21659919
45	16.80161943	13.3097166	15.89068826	13.91700405	22.31781377
46	17.00404858	13.41093117	15.99190283	14.06882591	22.46963563
47	17.10526316	13.56275304	16.1437247	14.32186235	22.62145749
48	17.3582996	14.01821862	16.24493927	14.37246964	23.12753036
49	17.76315789	13.91700405	16.75101215	14.72672065	23.73481781
50	18.11740891	14.32186235	17.10526316	14.97975709	24.29149798
51	18.11740891	15.08097166	17.3582996	15.3340081	24.29149798
52	18.72469636	14.87854251	17.76315789	15.68825911	24.69635628
53	19.07894737	15.3340081	18.21862348	15.78947368	25.20242915
54	19.38259109	15.7388664	18.52226721	16.29554656	25.4048583
55	19.38259109	16.04251012	18.52226721	16.75101215	25.70850202
56	19.58502024	16.44736842	19.18016194	16.9534413	26.11336032
57	19.83805668	16.80161943	19.43319838	16.9534413	26.56882591
58	20.09109312	17.05465587	19.73684211	17.3582996	26.67004049
59	20.49595142	17.66194332	20.04048583	17.96558704	27.32793522
60	20.79959514	18.01619433	20.44534413	18.52226721	27.63157895
61	21.10323887	18.37044534	21.15384615	18.57287449	28.08704453
62	21.25506073	18.47165992	21.25506073	19.12955466	28.18825911
63	21.3562753	18.62348178	21.55870445	19.43319838	28.69433198
64	21.81174089	19.07894737	21.96356275	20.09109312	29.048583
65	21.91295547	19.43319838	22.31781377	20.24291498	29.048583
66	21.91295547	19.73684211	22.77327935	20.29352227	29.50404858
67	22.11538462	20.09109312	22.82388664	20.85020243	29.50404858
68	22.11538462	20.24291498	23.43117409	21.05263158	30.01012146
69	22.5708502	20.79959514	23.63360324	21.40688259	30.01012146
70	22.5708502	20.90080972	24.13967611	21.91295547	30.21255061
71	22.72267206	21.00202429	24.5951417	22.31781377	30.56680162
72	22.46963563	21.40688259	24.94939271	22.41902834	30.56680162
73	22.72267206	21.50809717	25.20242915	22.46963563	30.87044534
74	22.92510121	21.45748988	25.65789474	23.02631579	31.02226721
75	22.87449393	21.7611336	26.16396761	23.27935223	31.07287449
76	23.32995951	22.06477733	26.31578947	23.53238866	31.07287449
77	23.07692308	22.36842105	26.46761134	23.7854251	31.02226721
78	23.07692308	22.1659919	27.0242915	23.88663968	31.27530364
79	23.17813765	22.67206478	27.4291498	24.49392713	31.37651822
80	23.12753036	22.67206478	27.8340081	24.54453441	31.37651822
81	23.17813765	22.82388664	28.34008097	24.79757085	31.32591093
82	23.12753036	23.12753036	28.69433198	25.10121457	31.12348178
83	23.02631579	23.43117409	28.94736842	25.45546559	31.52834008
84	22.9757085	23.27935223	29.25101215	25.70850202	31.32591093
85	23.07692308	23.7854251	29.50404858	25.70850202	31.37651822
86	22.92510121	23.88663968	29.75708502	25.91093117	31.37651822
87	22.77327935	23.68421053	30.16194332	26.31578947	31.02226721
88	22.5708502	23.98785425	30.31376518	26.51821862	31.22469636
89	22.5708502	23.83603239	30.97165992	26.6194332	31.32591093
90	22.46963563	24.03846154	31.02226721	26.72064777	31.12348178
91	22.46963563	23.93724696	30.92105263	26.72064777	31.22469636
92	22.31781377	23.83603239	31.32591093	27.37854251	31.07287449
93	22.31781377	23.98785425	31.78137652	27.0242915	30.81983806
94	21.86234818	24.1902834	31.93319838	27.27732794	30.61740891
95	22.1659919	24.44331984	32.13562753	27.22672065	30.61740891
96	21.96356275	24.34210526	32.48987854	27.4291498	30.51619433
97	21.81174089	24.34210526	32.74291498	27.4291498	30.16194332
98	21.60931174	24.24089069	32.99595142	27.37854251	30.11133603
99	21.30566802	24.1902834	33.0465587	27.53036437	30.21255061
100	21.10323887	24.1902834	33.24898785	27.4291498	29.90890688
101	20.951417	24.08906883	33.19838057	27.4291498	29.80769231
102	20.85020243	24.13967611	33.451417	27.17611336	29.25101215
103	20.49595142	23.88663968	33.451417	27.47975709	29.20040486
104	20.59716599	23.68421053	33.8562753	27.63157895	29.20040486
105	20.39473684	23.7854251	33.95748988	27.63157895	29.14979757
106	20.44534413	23.68421053	33.95748988	27.47975709	28.69433198
107	20.19230769	23.53238866	33.95748988	27.32793522	28.28947368
108	19.88866397	23.22874494	33.8562753	27.53036437	28.59311741
109	19.73684211	23.12753036	34.10931174	27.12550607	28.13765182
110	19.73684211	22.77327935	34.10931174	26.92307692	27.98582996
111	19.53441296	22.5708502	33.8562753	27.0242915	27.88461538
112	19.33198381	22.62145749	33.90688259	26.77125506	27.58097166
113	19.43319838	22.11538462	33.95748988	26.67004049	27.63157895
114	19.18016194	22.11538462	34.2611336	26.56882591	27.27732794
115	18.92712551	22.11538462	34.15991903	26.41700405	27.12550607
116	18.87651822	21.50809717	34.36234818	26.26518219	27.0242915
117	18.92712551	21.60931174	34.15991903	26.2145749	26.92307692
118	19.07894737	21.3562753	34.05870445	26.01214575	26.72064777
119	18.97773279	21.25506073	33.95748988	25.91093117	26.72064777
120	18.92712551	20.90080972	33.90688259	26.11336032	26.67004049
121	18.62348178	20.79959514	33.75506073	25.8097166	26.31578947
122	18.57287449	20.09109312	33.65384615	25.35425101	26.16396761
123	18.82591093	20.29352227	33.35020243	25.45546559	26.01214575
124	18.67408907	20.1417004	33.29959514	25.15182186	26.01214575
125	18.72469636	20.04048583	32.94534413	25.05060729	25.8097166
126	18.52226721	19.93927126	32.6417004	24.69635628	25.75910931
127	18.67408907	19.33198381	32.18623482	24.54453441	25.50607287
128	18.47165992	19.48380567	32.38866397	24.39271255	25.50607287
129	18.31983806	19.28137652	31.78137652	24.1902834	25.65789474
130	18.42105263	18.97773279	31.62955466	23.73481781	25.4048583
131	18.47165992	19.02834008	30.97165992	23.63360324	25.25303644
132	18.37044534	18.92712551	30.61740891	23.73481781	25.15182186
133	18.06680162	18.62348178	30.11133603	23.17813765	25.20242915
134	18.16801619	18.37044534	29.60526316	22.9757085	24.69635628
135	17.91497976	18.42105263	29.50404858	23.12753036	24.89878543
136	17.96558704	18.37044534	29.25101215	22.87449393	24.69635628
137	17.86437247	18.31983806	28.84615385	22.52024291	24.24089069
138	18.11740891	17.96558704	28.49190283	22.52024291	24.44331984
139	18.01619433	17.86437247	27.98582996	22.26720648	24.39271255
140	17.86437247	17.71255061	27.88461538	21.96356275	24.34210526
141	17.91497976	17.66194332	27.4291498	21.81174089	24.24089069
142	17.56072874	17.51012146	26.92307692	21.65991903	24.08906883
143	17.45951417	17.76315789	26.36639676	21.55870445	23.83603239
144	17.56072874	16.9534413	26.11336032	21.50809717	24.03846154
145	17.91497976	17.25708502	26.01214575	21.15384615	23.93724696
146	17.61133603	17.10526316	25.50607287	21.05263158	24.08906883
147	17.61133603	17.20647773	25.35425101	21.10323887	23.93724696
148	17.51012146	17.00404858	25.20242915	20.64777328	24.03846154
149	17.61133603	17.05465587	24.64574899	20.69838057	23.98785425
150	17.66194332	16.80161943	24.49392713	20.64777328	23.7854251
151	17.30769231	16.9534413	24.24089069	20.34412955	24.03846154
152	17.45951417	16.70040486	24.13967611	20.24291498	23.83603239
153	17.56072874	16.49797571	23.83603239	20.29352227	23.93724696
154	17.45951417	16.49797571	23.58299595	20.1417004	23.83603239
155	17.51012146	16.39676113	23.43117409	19.88866397	23.93724696
156	17.45951417	16.44736842	23.12753036	19.73684211	23.68421053
157	17.66194332	16.29554656	23.02631579	19.63562753	23.68421053
158	17.61133603	16.19433198	22.9757085	19.63562753	23.58299595
159	17.56072874	16.34615385	22.82388664	19.33198381	23.83603239
160	17.3582996	16.24493927	22.46963563	19.53441296	23.73481781
161	17.51012146	16.29554656	22.21659919	19.28137652	23.68421053
162	17.30769231	16.04251012	22.01417004	18.97773279	23.63360324
163	17.45951417	16.29554656	22.1659919	19.02834008	23.53238866
164	17.30769231	15.84008097	22.21659919	18.67408907	23.63360324
165	17.66194332	16.09311741	22.01417004	18.87651822	23.53238866
166	17.40890688	15.94129555	21.81174089	18.52226721	23.58299595
167	17.61133603	15.94129555	21.65991903	18.52226721	23.53238866
168	17.25708502	15.68825911	21.15384615	18.57287449	23.73481781
169	17.61133603	15.99190283	21.10323887	18.42105263	23.83603239
170	17.66194332	15.89068826	20.951417	18.26923077	23.63360324
171	17.61133603	15.84008097	21.00202429	18.31983806	23.53238866
172	17.61133603	15.78947368	21.05263158	18.31983806	23.48178138
173	17.61133603	15.94129555	20.79959514	18.31983806	23.83603239
174	17.66194332	15.84008097	20.5465587	18.16801619	23.58299595
175	17.71255061	15.89068826	20.64777328	18.11740891	23.53238866
176	17.81376518	15.63765182	20.85020243	17.86437247	23.7854251
177	17.96558704	15.3340081	20.74898785	17.61133603	23.88663968
178	17.81376518	15.63765182	20.29352227	17.56072874	23.48178138
179	17.61133603	15.3340081	20.34412955	17.56072874	23.58299595
180	17.61133603	15.58704453	20.04048583	17.40890688	23.73481781
181	17.91497976	15.48582996	20.44534413	17.40890688	23.68421053
182	17.96558704	15.48582996	19.73684211	17.40890688	23.3805668
183	17.71255061	15.7388664	19.78744939	17.00404858	23.53238866
184	17.66194332	15.08097166	19.88866397	17.20647773	23.43117409
185	17.40890688	15.28340081	19.83805668	17.30769231	23.53238866
186	17.91497976	15.28340081	19.68623482	17.10526316	23.58299595
187	17.91497976	15.43522267	19.73684211	17.05465587	23.3805668
188	17.81376518	15.53643725	19.43319838	17.00404858	23.48178138
189	17.76315789	15.43522267	19.38259109	17.05465587	23.58299595
190	17.76315789	15.38461538	19.48380567	16.85222672	23.63360324
191	17.66194332	15.3340081	19.43319838	16.80161943	23.43117409
192	17.91497976	15.48582996	19.23076923	16.59919028	23.43117409
193	17.91497976	15.18218623	19.38259109	16.80161943	23.83603239
194	17.91497976	15.43522267	19.38259109	16.9534413	23.68421053
195	17.86437247	15.58704453	19.07894737	16.44736842	23.88663968
196	17.91497976	15.58704453	19.38259109	16.59919028	23.7854251
197	18.26923077	15.53643725	19.18016194	16.70040486	24.13967611
198	18.11740891	15.53643725	19.33198381	16.80161943	24.1902834
199	18.21862348	15.63765182	19.28137652	16.75101215	24.29149798
200	18.21862348	15.63765182	19.07894737	16.64979757	24.49392713
201	18.47165992	15.58704453	19.48380567	16.59919028	24.29149798
202	18.47165992	15.94129555	19.33198381	16.44736842	24.5951417
203	18.77530364	15.84008097	19.48380567	16.548583	24.44331984
204	18.82591093	15.7388664	19.12955466	16.39676113	24.69635628
205	18.77530364	15.78947368	19.33198381	16.49797571	24.69635628
206	18.67408907	15.78947368	19.23076923	16.548583	24.5951417
207	18.77530364	15.58704453	19.18016194	16.34615385	24.69635628
208	18.82591093	15.53643725	19.12955466	16.49797571	24.79757085
209	18.92712551	15.7388664	19.07894737	16.39676113	25
210	18.82591093	15.99190283	19.02834008	16.548583	25.10121457
211	19.07894737	15.68825911	19.07894737	16.44736842	25.25303644
212	19.02834008	16.04251012	19.28137652	16.09311741	25.30364372
213	19.28137652	16.09311741	19.28137652	16.34615385	25.50607287
214	19.18016194	15.78947368	19.18016194	16.44736842	25.4048583
215	19.48380567	16.24493927	19.18016194	16.19433198	25.75910931
216	19.43319838	16.19433198	19.07894737	16.24493927	25.8097166
217	19.78744939	16.29554656	19.07894737	16.04251012	25.91093117
218	19.83805668	16.24493927	19.12955466	16.34615385	25.75910931
219	19.53441296	16.19433198	19.23076923	16.34615385	26.26518219
220	19.78744939	16.1437247	19.07894737	16.39676113	26.31578947
221	19.83805668	16.19433198	19.07894737	16.19433198	26.6194332
222	19.88866397	16.49797571	19.38259109	16.19433198	26.56882591
223	20.09109312	16.19433198	19.33198381	16.19433198	26.6194332
224	20.24291498	16.29554656	19.02834008	16.09311741	27.12550607
225	20.19230769	16.49797571	19.07894737	16.1437247	26.87246964
226	20.19230769	16.09311741	19.02834008	16.29554656	27.07489879
227	20.19230769	16.29554656	19.07894737	16.29554656	27.0242915
228	20.39473684	16.24493927	19.18016194	16.09311741	27.17611336
229	20.39473684	16.24493927	19.02834008	15.99190283	27.53036437
230	20.34412955	16.39676113	18.97773279	15.78947368	27.32793522
231	20.29352227	16.39676113	18.97773279	15.7388664	27.63157895
232	20.44534413	16.1437247	19.02834008	15.68825911	27.68218623
233	20.49595142	16.64979757	18.92712551	15.78947368	27.88461538
234	20.39473684	16.59919028	18.87651822	15.7388664	28.08704453
235	20.74898785	16.24493927	18.67408907	15.94129555	27.98582996
236	20.49595142	16.548583	18.62348178	15.53643725	27.93522267
237	20.69838057	16.39676113	18.77530364	15.63765182	28.18825911
238	20.79959514	16.34615385	18.97773279	15.7388664	28.49190283
239	20.69838057	16.44736842	18.82591093	15.43522267	28.59311741
240	20.90080972	16.39676113	18.72469636	15.68825911	28.44129555
241	20.951417	16.39676113	18.82591093	15.48582996	28.6437247
242	21.25506073	16.49797571	18.67408907	15.13157895	28.39068826
243	20.85020243	16.34615385	18.52226721	15.23279352	28.6437247
244	21.05263158	16.548583	18.72469636	15.03036437	28.79554656
245	21.05263158	16.44736842	18.52226721	15.28340081	29.048583
246	21.15384615	16.34615385	18.67408907	15.18218623	28.99797571
247	21.25506073	16.59919028	18.47165992	15.03036437	29.048583
248	21.00202429	16.24493927	18.52226721	14.9291498	29.25101215
249	21.3562753	16.1437247	18.26923077	14.77732794	29.30161943
250	21.25506073	16.49797571	18.37044534	14.77732794	29.35222672
251	21.45748988	16.44736842	18.31983806	15.13157895	29.09919028
252	21.45748988	16.59919028	18.21862348	14.57489879	29.60526316
253	21.60931174	16.39676113	18.11740891	14.87854251	29.65587045
254	21.71052632	16.64979757	18.16801619	14.9291498	29.65587045
255	21.55870445	16.29554656	18.01619433	14.72672065	29.60526316
256	21.45748988	16.29554656	18.11740891	14.67611336	29.60526316
257	21.65991903	16.39676113	18.21862348	14.62550607	29.80769231
258	21.86234818	16.34615385	18.26923077	14.67611336	30.06072874
259	21.60931174	16.39676113	18.11740891	14.67611336	30.01012146
260	21.91295547	16.49797571	18.06680162	14.62550607	30.16194332
261	21.96356275	16.19433198	17.96558704	14.57489879	30.26315789
262	22.01417004	16.29554656	17.96558704	14.47368421	30.21255061
263	21.86234818	16.24493927	17.76315789	14.57489879	30.56680162
264	21.96356275	16.59919028	17.86437247	14.47368421	30.51619433
265	22.06477733	16.70040486	17.81376518	14.47368421	30.51619433
266	22.01417004	16.39676113	17.81376518	14.42307692	30.76923077
267	22.01417004	16.34615385	17.76315789	14.22064777	30.51619433
268	22.31781377	16.548583	17.91497976	14.42307692	30.51619433
269	22.11538462	16.64979757	17.96558704	14.17004049	30.71862348
270	22.21659919	16.44736842	17.81376518	14.1194332	30.71862348
271	22.36842105	16.548583	17.61133603	14.17004049	30.56680162
272	22.31781377	16.548583	17.81376518	14.1194332	30.81983806
273	22.1659919	16.49797571	17.3582996	14.37246964	30.56680162
274	22.41902834	16.59919028	17.76315789	14.06882591	30.76923077
275	22.1659919	16.49797571	17.56072874	13.81578947	30.46558704
276	22.41902834	16.39676113	17.30769231	13.76518219	30.81983806
277	22.26720648	16.09311741	17.15587045	13.56275304	30.76923077
278	22.1659919	16.19433198	17.05465587	13.56275304	30.71862348
279	22.31781377	16.04251012	17.10526316	13.56275304	30.41497976
280	22.06477733	15.94129555	17.15587045	13.3097166	30.41497976
281	21.91295547	15.7388664	17.30769231	13.25910931	30.56680162
282	22.01417004	15.89068826	16.9534413	13.46153846	30.46558704
283	21.81174089	15.89068826	17.05465587	13.36032389	30.21255061
284	21.81174089	15.89068826	16.90283401	13.20850202	30.06072874
285	21.71052632	15.63765182	17.10526316	13.36032389	29.95951417
286	21.65991903	15.7388664	17.00404858	13.05668016	29.75708502
287	21.60931174	15.7388664	16.75101215	12.95546559	29.80769231
288	21.55870445	15.53643725	16.75101215	12.85425101	29.70647773
289	21.30566802	15.53643725	16.64979757	12.95546559	29.80769231
290	21.30566802	15.48582996	16.34615385	13.10728745	29.50404858
291	21.45748988	15.23279352	16.34615385	12.80364372	29.20040486
292	21.15384615	15.18218623	16.04251012	12.80364372	29.09919028
293	21.20445344	15.3340081	16.34615385	12.70242915	29.09919028
294	21.00202429	15.03036437	16.04251012	12.80364372	28.84615385
295	21.00202429	14.82793522	15.78947368	12.55060729	28.6437247
296	20.79959514	14.9291498	16.09311741	12.5	28.44129555
297	20.69838057	14.82793522	16.04251012	12.60121457	28.34008097
298	20.44534413	14.82793522	15.68825911	12.55060729	27.93522267
299	20.44534413	14.77732794	15.63765182	12.29757085	28.03643725
300	20.59716599	14.57489879	15.63765182	12.44939271	27.47975709
301	20.09109312	14.67611336	15.43522267	12.19635628	27.22672065
302	20.1417004	14.47368421	15.38461538	12.19635628	27.12550607
303	19.73684211	14.47368421	15.63765182	12.29757085	26.92307692
304	19.68623482	14.32186235	15.38461538	11.94331984	26.46761134
305	19.78744939	14.42307692	15.53643725	12.0951417	26.51821862
306	19.93927126	14.32186235	15.23279352	12.34817814	26.2145749
307	19.48380567	14.32186235	15.53643725	11.99392713	26.11336032
308	19.33198381	14.01821862	15.38461538	12.14574899	25.91093117
309	19.18016194	14.22064777	15.08097166	12.39878543	25.55668016
310	19.28137652	14.22064777	15.18218623	12.19635628	25.45546559
311	19.12955466	14.1194332	15.13157895	11.89271255	25.10121457
312	19.18016194	14.01821862	15.03036437	11.84210526	24.74696356
313	19.12955466	13.96761134	15.18218623	12.19635628	24.29149798
314	18.92712551	14.01821862	14.82793522	11.99392713	24.24089069
315	19.07894737	14.01821862	14.9291498	12.04453441	24.1902834
316	18.57287449	13.66396761	14.9291498	11.99392713	23.83603239
317	18.72469636	13.81578947	14.82793522	11.79149798	23.58299595
318	18.77530364	13.96761134	15.03036437	11.89271255	23.58299595
319	18.62348178	13.7145749	14.82793522	11.74089069	23.32995951
320	18.67408907	13.81578947	15.03036437	11.79149798	23.02631579
321	18.31983806	13.81578947	14.82793522	11.79149798	22.87449393
322	18.42105263	13.66396761	14.87854251	11.63967611	22.67206478
323	18.37044534	13.61336032	14.72672065	11.74089069	22.52024291
324	18.16801619	13.36032389	14.67611336	11.48785425	22.26720648
325	18.06680162	13.56275304	14.62550607	11.53846154	22.11538462
326	17.91497976	13.51214575	14.5242915	11.63967611	21.91295547
327	17.86437247	13.56275304	14.62550607	11.6902834	21.71052632
328	17.81376518	13.56275304	14.5242915	11.43724696	21.3562753
329	17.71255061	13.10728745	14.62550607	11.23481781	21.3562753
330	17.51012146	13.46153846	14.37246964	11.2854251	21.15384615
331	17.56072874	13.51214575	14.42307692	11.43724696	21.25506073
332	17.3582996	13.3097166	14.32186235	11.43724696	20.90080972
333	17.40890688	13.10728745	14.42307692	11.2854251	20.59716599
334	17.3582996	13.25910931	14.01821862	11.2854251	20.34412955
335	17.10526316	13.15789474	14.42307692	11.23481781	20.44534413
336	17.3582996	13.25910931	14.22064777	11.33603239	20.39473684
337	17.3582996	13.20850202	14.27125506	11.43724696	19.98987854
338	17.25708502	12.75303644	14.1194332	11.48785425	20.24291498
339	17.25708502	13.15789474	14.1194332	11.08299595	19.93927126
340	16.85222672	13.00607287	13.81578947	11.2854251	19.73684211
341	16.9534413	13.05668016	14.1194332	11.13360324	19.73684211
342	17.00404858	13.00607287	13.91700405	11.2854251	19.53441296
343	16.90283401	13.10728745	14.01821862	10.98178138	19.53441296
344	16.9534413	12.9048583	14.01821862	11.13360324	19.53441296
345	16.80161943	13.10728745	14.01821862	11.08299595	19.53441296
346	16.59919028	13.15789474	14.06882591	11.23481781	19.07894737
347	16.70040486	12.95546559	14.17004049	11.33603239	19.28137652
348	16.70040486	12.95546559	14.17004049	11.23481781	19.18016194
349	16.548583	12.80364372	14.01821862	10.93117409	19.23076923
350	16.49797571	12.85425101	13.61336032	11.23481781	18.97773279
351	16.64979757	12.9048583	14.01821862	11.23481781	18.97773279
352	16.39676113	12.60121457	13.86639676	11.18421053	18.62348178
353	16.29554656	12.75303644	13.76518219	11.08299595	18.42105263
354	16.39676113	12.75303644	13.76518219	10.82995951	18.26923077
355	16.09311741	12.60121457	14.06882591	10.93117409	18.16801619
356	16.1437247	12.65182186	13.86639676	10.77935223	18.31983806
357	16.1437247	12.60121457	13.61336032	10.93117409	18.11740891
358	16.04251012	12.44939271	13.56275304	10.82995951	18.01619433
359	15.94129555	12.5	13.81578947	10.8805668	18.31983806
360	15.7388664	12.55060729	13.91700405	10.57692308	17.61133603
361	15.63765182	12.34817814	13.61336032	10.98178138	17.91497976
362	15.53643725	12.19635628	13.56275304	10.62753036	17.66194332
363	15.78947368	12.55060729	13.61336032	10.62753036	17.66194332
364	15.58704453	12.44939271	13.46153846	10.57692308	17.71255061
365	15.63765182	12.70242915	13.81578947	10.72874494	17.71255061
366	15.43522267	12.24696356	13.46153846	10.52631579	17.40890688
367	15.48582996	12.24696356	13.46153846	10.67813765	17.51012146
368	15.43522267	12.29757085	13.56275304	10.77935223	17.25708502
369	15.53643725	12.04453441	13.41093117	10.67813765	17.30769231
370	15.53643725	11.99392713	13.41093117	10.77935223	17.40890688
371	15.43522267	12.29757085	13.7145749	10.52631579	17.30769231
372	15.3340081	12.34817814	13.66396761	10.57692308	17.3582996
373	15.3340081	12.24696356	13.56275304	10.67813765	17.10526316
374	15.23279352	12.0951417	13.51214575	10.62753036	17.15587045
375	15.28340081	12.29757085	13.36032389	10.67813765	16.90283401
376	15.03036437	12.0951417	13.3097166	10.4757085	16.90283401
377	15.18218623	12.5	13.36032389	10.4757085	17.10526316
378	15.03036437	12.19635628	13.20850202	10.52631579	16.90283401
379	15.18218623	12.29757085	13.3097166	10.52631579	16.85222672
380	14.97975709	12.24696356	13.46153846	10.67813765	16.64979757
381	15.03036437	12.55060729	13.46153846	10.62753036	16.80161943
382	15.08097166	12.24696356	13.36032389	10.32388664	16.70040486
383	14.97975709	12.29757085	13.56275304	10.42510121	16.59919028
384	15.18218623	12.29757085	13.36032389	10.37449393	16.75101215
385	14.97975709	11.89271255	13.56275304	10.52631579	16.59919028
386	15.03036437	12.04453441	13.56275304	10.27327935	16.548583
387	15.08097166	11.6902834	13.20850202	10.32388664	16.44736842
388	14.82793522	12.04453441	13.20850202	10.67813765	16.548583
389	14.9291498	12.14574899	13.41093117	10.42510121	16.39676113
390	14.62550607	11.94331984	13.20850202	10.32388664	16.49797571
391	14.47368421	11.94331984	13.3097166	10.42510121	16.49797571
392	14.72672065	11.99392713	13.36032389	10.32388664	16.44736842
393	14.42307692	11.84210526	13.66396761	10.37449393	16.39676113
394	14.67611336	11.94331984	13.10728745	10.22267206	16.04251012
395	14.9291498	12.29757085	13.25910931	10.12145749	16.09311741
396	14.72672065	11.89271255	13.3097166	10.32388664	16.1437247
397	14.47368421	11.99392713	13.25910931	10.22267206	16.29554656
398	14.47368421	12.04453441	13.41093117	10.37449393	16.39676113
399	14.62550607	11.94331984	13.25910931	10.17206478	16.19433198
400	14.62550607	11.74089069	13.20850202	10.27327935	16.04251012
401	14.72672065	11.74089069	13.10728745	10.22267206	15.7388664
402	14.5242915	11.84210526	13.3097166	10.37449393	15.63765182
403	14.5242915	12.04453441	13.36032389	10.32388664	15.89068826
404	14.42307692	11.94331984	13.15789474	10.0708502	15.89068826
405	14.22064777	11.94331984	13.3097166	10.17206478	15.89068826
406	14.62550607	11.53846154	13.3097166	10.22267206	15.94129555
407	14.32186235	12.0951417	13.36032389	10.37449393	15.68825911
408	14.37246964	11.89271255	13.05668016	10.4757085	15.99190283
409	14.06882591	12.04453441	13.15789474	10.42510121	16.1437247
410	14.22064777	12.04453441	13.05668016	10.42510121	15.89068826
411	14.27125506	12.0951417	13.36032389	10.17206478	16.09311741
412	14.37246964	11.74089069	13.36032389	10.32388664	15.68825911
413	14.17004049	11.79149798	13.20850202	10.22267206	15.94129555
414	14.22064777	11.6902834	13.15789474	10.32388664	15.63765182
415	14.17004049	11.6902834	13.20850202	10.17206478	15.94129555
416	14.1194332	11.89271255	13.3097166	10.27327935	15.78947368
417	14.37246964	11.99392713	13.25910931	10.42510121	15.78947368
418	14.22064777	11.89271255	13.3097166	10.37449393	15.84008097
419	14.06882591	11.79149798	13.56275304	10.37449393	15.63765182
420	14.42307692	11.94331984	13.41093117	10.22267206	15.68825911
421	14.42307692	11.79149798	13.36032389	10.37449393	15.7388664
422	14.37246964	11.99392713	13.46153846	10.42510121	15.7388664
423	14.32186235	12.04453441	13.56275304	10.37449393	15.84008097
424	14.06882591	11.94331984	13.41093117	10.17206478	15.89068826
425	14.42307692	11.79149798	13.46153846	10.27327935	15.58704453
426	14.27125506	12.14574899	13.36032389	10.57692308	15.78947368
427	14.1194332	11.89271255	13.41093117	10.52631579	15.48582996
428	14.37246964	11.6902834	13.20850202	10.52631579	15.58704453
429	14.22064777	12.14574899	13.66396761	10.32388664	15.58704453
430	14.17004049	11.6902834	13.56275304	10.42510121	15.84008097
431	13.96761134	11.89271255	13.7145749	10.4757085	15.53643725
432	14.22064777	11.84210526	13.36032389	10.52631579	15.3340081
433	14.1194332	11.79149798	13.66396761	10.4757085	15.63765182
434	13.81578947	11.94331984	13.20850202	10.42510121	15.68825911
435	14.06882591	12.0951417	13.20850202	10.32388664	15.68825911
436	13.91700405	11.84210526	13.10728745	10.62753036	15.58704453
437	14.1194332	11.94331984	13.41093117	10.42510121	15.28340081
438	13.91700405	11.6902834	13.25910931	10.37449393	15.3340081
439	13.81578947	11.63967611	13.36032389	10.42510121	15.53643725
440	13.76518219	11.58906883	13.3097166	10.37449393	15.53643725
441	13.96761134	11.63967611	13.36032389	10.32388664	15.48582996
442	13.76518219	11.89271255	13.25910931	10.37449393	15.18218623
443	13.91700405	11.6902834	13.15789474	10.27327935	15.38461538
444	13.91700405	11.6902834	13.10728745	10.37449393	15.13157895
445	13.7145749	11.74089069	13.05668016	10.32388664	15.03036437
446	13.81578947	11.89271255	13.20850202	10.12145749	14.9291498
447	13.56275304	11.84210526	13.36032389	10.42510121	15.13157895
448	13.56275304	11.38663968	13.36032389	10.27327935	15.23279352
449	13.36032389	11.58906883	13.36032389	10.17206478	15.3340081
450	13.76518219	11.63967611	13.41093117	10.37449393	15.23279352
451	13.86639676	11.74089069	13.3097166	10.4757085	15.3340081
452	13.91700405	11.58906883	13.3097166	10.72874494	15.38461538
453	13.76518219	11.48785425	13.25910931	10.4757085	15.23279352
454	13.81578947	11.84210526	13.61336032	10.37449393	15.03036437
455	13.81578947	11.84210526	13.46153846	10.57692308	15.28340081
456	13.96761134	11.6902834	13.41093117	10.4757085	15.28340081
457	13.91700405	11.84210526	13.7145749	10.52631579	15.23279352
458	13.96761134	11.74089069	13.25910931	10.32388664	15.28340081
459	13.66396761	11.6902834	13.41093117	10.82995951	15.13157895
460	13.7145749	11.63967611	13.36032389	10.82995951	14.9291498
461	13.66396761	11.74089069	13.20850202	10.72874494	15.03036437
462	13.76518219	11.48785425	13.3097166	10.82995951	15.08097166
463	13.81578947	11.6902834	13.46153846	10.67813765	14.97975709
464	13.61336032	11.58906883	13.36032389	10.62753036	14.9291498
465	13.56275304	11.79149798	13.51214575	10.82995951	15.03036437
466	13.51214575	11.74089069	13.56275304	10.8805668	15.03036437
467	13.61336032	11.74089069	13.36032389	10.8805668	15.18218623
468	13.66396761	11.48785425	13.36032389	10.57692308	14.82793522
469	13.56275304	11.84210526	13.3097166	10.72874494	14.57489879
470	13.61336032	11.53846154	13.10728745	10.62753036	14.72672065
471	13.25910931	11.53846154	13.15789474	10.52631579	14.87854251
472	13.41093117	12.04453441	13.46153846	10.72874494	14.87854251
473	13.3097166	11.89271255	13.3097166	10.77935223	14.67611336
474	13.20850202	11.79149798	13.25910931	10.62753036	14.67611336
475	13.36032389	11.89271255	13.3097166	10.8805668	14.77732794
476	13.36032389	11.63967611	13.41093117	10.62753036	14.87854251
477	13.3097166	11.63967611	13.20850202	10.62753036	14.62550607
478	13.15789474	11.6902834	13.51214575	10.67813765	14.62550607
479	13.3097166	11.6902834	13.41093117	10.72874494	14.5242915
480	13.20850202	11.6902834	13.51214575	10.82995951	14.72672065
481	13.46153846	11.58906883	13.41093117	10.62753036	14.72672065
482	13.51214575	11.63967611	13.05668016	11.03238866	14.82793522
483	13.46153846	11.53846154	13.20850202	10.4757085	14.62550607
484	13.61336032	11.48785425	13.10728745	10.67813765	14.57489879
485	13.61336032	11.58906883	13.56275304	10.8805668	14.72672065
486	13.66396761	11.6902834	13.36032389	10.98178138	14.5242915
487	13.51214575	11.6902834	12.9048583	10.93117409	14.37246964
488	13.36032389	11.48785425	13.36032389	10.72874494	14.77732794
489	13.25910931	11.74089069	13.25910931	10.72874494	14.37246964
490	13.3097166	11.58906883	13.3097166	11.33603239	14.32186235
491	13.46153846	11.58906883	13.20850202	11.08299595	14.5242915
492	13.56275304	11.48785425	13.41093117	10.8805668	14.47368421
493	13.41093117	11.58906883	13.36032389	10.82995951	14.5242915
494	13.20850202	11.63967611	13.3097166	10.93117409	14.47368421
495	13.51214575	11.63967611	13.15789474	10.72874494	14.62550607
496	13.3097166	11.58906883	13.25910931	10.93117409	14.57489879
497	13.25910931	11.79149798	13.25910931	10.98178138	14.5242915
498	13.46153846	11.38663968	13.41093117	10.8805668	14.42307692
499	13.05668016	11.6902834	13.20850202	10.93117409	14.32186235
500	13.36032389	11.74089069	13.25910931	10.8805668	14.57489879
