# Supplementary material for: PSoC-Stat: A single chip open source potentiostat based on a Programmable System on a Chip
Source: PLoS One. 2018 Jul 25;13(7):e0201353. doi: 10.1371/journal.pone.0201353 (PMC6059476; doi:10.1371/journal.pone.0201353)
Supplement: S1 Dataset — (ZIP) [file pone.0201353.s001.zip › S1_dataset/ASV_5mins_4_0_Bi.csv]

voltage	0 ppb	0 ppb	15 ppb	15 ppb	50 ppb	50 ppb	150 ppb	150 ppb	250 ppb	250 ppb
-1100	-102.5809717	-102.5809717	-102.5809717	-102.5809717	-102.5809717	-102.5809717	-102.5809717	-102.5809717	-102.5809717	-102.5809717
-1099	-102.5809717	-102.5809717	-102.5809717	-102.5809717	-102.5809717	-102.5303644	-102.5303644	-102.5809717	-102.5303644	-102.5809717
-1098	-102.5809717	-102.5809717	-102.5809717	-102.5809717	-102.5809717	-102.5303644	-102.5809717	-102.5809717	-102.5809717	-102.5809717
-1097	-102.5809717	-102.5809717	-102.5809717	-102.5809717	-102.5303644	-102.5303644	-102.5809717	-102.5809717	-102.5809717	-102.5809717
-1096	-102.5809717	-102.5809717	-102.5809717	-102.5809717	-102.5809717	-102.5809717	-102.6315789	-102.5809717	-102.5809717	-102.5809717
-1095	-102.5809717	-102.5809717	-102.5809717	-102.5809717	-102.5809717	-102.5809717	-102.5809717	-102.5809717	-102.5809717	-102.5809717
-1094	-102.5303644	-102.5809717	-102.5809717	-102.5809717	-102.5303644	-102.5809717	-102.5809717	-102.5303644	-102.5809717	-102.5809717
-1093	-102.5303644	-102.5303644	-102.5809717	-102.5809717	-102.5303644	-102.5303644	-102.5809717	-102.5303644	-102.5303644	-102.5809717
-1092	-102.5303644	-102.5303644	-102.5809717	-102.5809717	-102.5303644	-102.5303644	-102.5809717	-102.5809717	-102.5809717	-102.5809717
-1091	-102.5303644	-102.5303644	-102.5809717	-102.5809717	-102.5809717	-102.5809717	-102.5303644	-102.5809717	-102.5303644	-102.5809717
-1090	-102.5809717	-102.5809717	-102.5809717	-102.5809717	-102.5809717	-102.5303644	-102.5809717	-102.5809717	-102.5809717	-102.5809717
-1089	-102.5303644	-102.5809717	-102.5303644	-102.5809717	-102.5809717	-102.5809717	-102.5809717	-102.5809717	-102.5809717	-102.5809717
-1088	-102.5809717	-102.5809717	-102.5303644	-102.5809717	-102.5809717	-102.5809717	-102.5303644	-102.5809717	-102.5303644	-102.5809717
-1087	-102.5809717	-102.5303644	-102.5809717	-102.5809717	-102.5809717	-102.5809717	-102.5809717	-102.5809717	-102.5809717	-102.5809717
-1086	-102.5809717	-102.5809717	-102.5809717	-102.5809717	-102.5303644	-102.5809717	-102.5809717	-102.5809717	-102.5809717	-102.5809717
-1085	-102.5809717	-102.5809717	-102.5303644	-102.5809717	-102.5809717	-102.5809717	-102.5809717	-102.5809717	-102.5809717	-102.5303644
-1084	-102.5809717	-102.5809717	-102.5809717	-102.5809717	-102.5809717	-102.5809717	-102.5809717	-102.5809717	-102.5303644	-102.5809717
-1083	-102.5809717	-102.5809717	-102.5303644	-102.5809717	-102.5809717	-102.5303644	-102.5809717	-102.5809717	-102.5809717	-102.5303644
-1082	-102.5809717	-102.5809717	-102.5303644	-102.5809717	-102.5303644	-102.5809717	-102.5809717	-102.5809717	-102.5809717	-102.5809717
-1081	-102.5809717	-102.5809717	-102.5809717	-102.5809717	-102.5809717	-102.5809717	-102.5809717	-102.5809717	-102.5303644	-102.5809717
-1080	-102.5809717	-102.5303644	-102.5809717	-102.5809717	-102.5809717	-102.5809717	-102.5809717	-102.5809717	-102.5809717	-102.5809717
-1079	-102.5303644	-102.5809717	-102.5809717	-102.5809717	-102.5809717	-102.5809717	-102.5809717	-102.5809717	-102.5809717	-102.5809717
-1078	-102.5809717	-102.5809717	-102.5303644	-102.5809717	-102.5303644	-102.5809717	-102.5809717	-102.5809717	-102.5303644	-102.5809717
-1077	-102.5809717	-102.5809717	-102.5809717	-102.5809717	-102.5809717	-102.5809717	-102.5809717	-102.5809717	-102.5809717	-102.5809717
-1076	-102.5303644	-102.5809717	-102.5809717	-102.5809717	-102.5809717	-102.5303644	-102.5809717	-102.5303644	-102.5809717	-102.5809717
-1075	-102.5303644	-102.5303644	-102.5303644	-102.5809717	-102.5303644	-102.5809717	-102.5809717	-102.5809717	-102.5303644	-102.5809717
-1074	-102.5303644	-102.5303644	-102.5303644	-102.5809717	-102.5809717	-102.5809717	-102.5809717	-102.5809717	-102.5809717	-102.5809717
-1073	-102.5809717	-102.5303644	-102.5303644	-102.5809717	-102.5809717	-102.5809717	-102.5809717	-102.5809717	-102.5809717	-102.5809717
-1072	-102.5809717	-102.5809717	-102.5303644	-102.5809717	-102.5809717	-102.5809717	-102.5809717	-102.5809717	-102.5809717	-102.5809717
-1071	-102.5809717	-102.5303644	-102.5303644	-102.5809717	-102.5809717	-102.5303644	-102.5809717	-102.5809717	-102.5809717	-102.5809717
-1070	-102.5809717	-102.5809717	-102.5303644	-102.5303644	-102.5809717	-102.5303644	-102.5809717	-102.5809717	-102.5809717	-102.5809717
-1069	-102.5303644	-102.5809717	-102.5809717	-102.5809717	-102.5809717	-102.5809717	-102.5809717	-102.5303644	-102.5809717	-102.5809717
-1068	-102.5809717	-102.5809717	-102.5809717	-102.5809717	-102.5809717	-102.5809717	-102.5809717	-102.5303644	-102.5809717	-102.5809717
-1067	-102.5809717	-102.5809717	-102.5809717	-102.5809717	-102.5303644	-102.5303644	-102.5809717	-102.5809717	-102.5809717	-102.5809717
-1066	-102.5809717	-102.5809717	-102.5303644	-102.5809717	-102.5809717	-102.5303644	-102.5809717	-102.5303644	-102.5809717	-102.5303644
-1065	-102.5303644	-102.5809717	-102.5809717	-102.5303644	-102.5809717	-102.5809717	-102.5809717	-102.5809717	-102.5809717	-102.5809717
-1064	-102.5809717	-102.5809717	-102.5303644	-102.5809717	-102.5303644	-102.5809717	-102.5809717	-102.5809717	-102.5809717	-102.5303644
-1063	-102.5809717	-102.5303644	-102.5809717	-102.5809717	-102.1255061	-102.5809717	-102.5809717	-102.5809717	-102.5809717	-102.5303644
-1062	-102.5809717	-102.5303644	-102.5303644	-102.5809717	-101.6700405	-102.5303644	-102.5809717	-102.5809717	-102.5809717	-102.5303644
-1061	-102.5303644	-102.5303644	-102.5303644	-102.5809717	-101.3663968	-102.5303644	-102.5809717	-102.5809717	-102.5809717	-102.5809717
-1060	-102.5303644	-102.5303644	-102.5809717	-102.5809717	-100.5566802	-102.5809717	-102.5809717	-102.5809717	-102.5303644	-102.5809717
-1059	-102.5809717	-102.5809717	-102.5303644	-102.5303644	-100.2024291	-102.5303644	-102.5809717	-102.5809717	-102.5809717	-102.5303644
-1058	-102.5303644	-102.5809717	-102.5809717	-102.5809717	-99.79757085	-102.5303644	-102.5809717	-102.5809717	-102.5809717	-102.5809717
-1057	-102.5809717	-102.5809717	-102.5809717	-102.5303644	-99.24089069	-102.3785425	-102.5303644	-102.5809717	-102.5809717	-102.5809717
-1056	-102.5303644	-102.5809717	-102.5809717	-102.5809717	-98.58299595	-102.0748988	-102.5809717	-102.5303644	-102.5809717	-102.5809717
-1055	-102.5303644	-102.4291498	-102.5809717	-102.5809717	-98.27935223	-101.4676113	-102.5809717	-102.5809717	-102.5809717	-102.5303644
-1054	-102.5303644	-102.0748988	-102.5809717	-102.5809717	-97.92510121	-100.708502	-102.5809717	-102.5303644	-102.5809717	-102.5303644
-1053	-102.2267206	-101.5688259	-102.5303644	-102.5809717	-97.41902834	-100.708502	-102.5809717	-102.5809717	-102.5809717	-102.5809717
-1052	-101.8724696	-101.2145749	-102.5809717	-102.5809717	-96.86234818	-100.3036437	-102.5809717	-102.5809717	-102.5809717	-102.5809717
-1051	-101.3157895	-101.062753	-102.5809717	-102.5809717	-96.81174089	-99.39271255	-102.5809717	-102.5809717	-102.5809717	-102.5809717
-1050	-100.9109312	-100.4554656	-102.5809717	-102.5809717	-96.25506073	-99.44331984	-102.5809717	-102.5809717	-102.5809717	-102.5809717
-1049	-100.5060729	-100.0506073	-102.5809717	-102.5809717	-95.74898785	-98.68421053	-102.5809717	-102.5809717	-102.5809717	-102.5809717
-1048	-99.94939271	-99.69635628	-102.5809717	-102.5809717	-95.44534413	-98.27935223	-102.5809717	-102.5809717	-102.5809717	-102.5809717
-1047	-99.64574899	-99.29149798	-102.5809717	-102.5809717	-94.83805668	-98.07692308	-102.5809717	-102.5809717	-102.5809717	-102.5809717
-1046	-99.13967611	-99.08906883	-102.5303644	-102.5809717	-94.33198381	-97.72267206	-102.5303644	-102.5809717	-102.5303644	-102.5809717
-1045	-98.68421053	-98.63360324	-102.5809717	-102.5809717	-94.28137652	-97.1659919	-102.5809717	-102.5809717	-102.5809717	-102.5809717
-1044	-98.3805668	-98.32995951	-102.5809717	-102.5303644	-93.37044534	-96.71052632	-102.5809717	-102.5809717	-102.5809717	-102.5809717
-1043	-97.9757085	-97.92510121	-102.5303644	-102.5809717	-92.91497976	-96.40688259	-102.5809717	-102.5809717	-102.5809717	-102.5303644
-1042	-97.72267206	-97.46963563	-102.5303644	-102.5303644	-92.71255061	-95.64777328	-102.5809717	-102.5809717	-102.5809717	-102.5809717
-1041	-97.31781377	-97.31781377	-102.5303644	-102.2267206	-92.3582996	-95.29352227	-102.5809717	-102.5809717	-102.5809717	-102.5303644
-1040	-97.1659919	-96.71052632	-102.1255061	-101.9736842	-92.25708502	-94.73684211	-102.5809717	-102.5809717	-102.5809717	-102.5809717
-1039	-96.71052632	-96.15384615	-101.6700405	-101.4676113	-91.64979757	-94.28137652	-102.5303644	-102.5809717	-102.5809717	-102.5303644
-1038	-96.25506073	-95.90080972	-101.2651822	-101.1133603	-91.39676113	-93.97773279	-102.5809717	-102.5809717	-102.5809717	-102.5809717
-1037	-95.79959514	-96.05263158	-100.8603239	-100.7591093	-90.63765182	-93.77530364	-102.5303644	-102.5809717	-102.5809717	-102.5809717
-1036	-95.34412955	-95.34412955	-100.2530364	-100.3036437	-90.48582996	-93.26923077	-102.5809717	-102.5809717	-102.5303644	-102.5303644
-1035	-95.24291498	-94.93927126	-99.89878543	-99.79757085	-89.77732794	-92.91497976	-102.5809717	-102.5809717	-102.5809717	-102.5809717
-1034	-94.63562753	-94.63562753	-99.44331984	-99.29149798	-89.72672065	-92.15587045	-102.5809717	-102.5809717	-102.5809717	-102.5809717
-1033	-94.28137652	-94.12955466	-99.24089069	-98.7854251	-89.17004049	-91.9534413	-102.5809717	-102.5303644	-102.5809717	-102.5303644
-1032	-94.12955466	-94.07894737	-98.73481781	-98.63360324	-88.76518219	-91.44736842	-102.5809717	-102.5809717	-102.5303644	-102.5303644
-1031	-93.67408907	-93.57287449	-98.07692308	-98.22874494	-88.10728745	-91.34615385	-102.5809717	-102.5303644	-102.5809717	-102.5303644
-1030	-93.21862348	-93.11740891	-97.77327935	-97.62145749	-88.05668016	-90.7388664	-102.5809717	-102.5809717	-102.5809717	-102.5303644
-1029	-92.45951417	-92.61133603	-97.67206478	-97.21659919	-87.29757085	-90.18218623	-102.5809717	-102.5809717	-102.5303644	-102.5303644
-1028	-92.40890688	-92.61133603	-97.06477733	-96.91295547	-87.04453441	-89.9291498	-102.5809717	-102.5809717	-102.5809717	-102.5303644
-1027	-92.00404858	-92.15587045	-96.30566802	-96.55870445	-86.43724696	-89.72672065	-102.5303644	-102.5809717	-102.5809717	-102.5303644
-1026	-91.85222672	-91.44736842	-96.15384615	-96.05263158	-86.08299595	-88.86639676	-102.5809717	-102.5809717	-102.5809717	-102.5303644
-1025	-91.19433198	-91.1437247	-95.85020243	-95.85020243	-85.77935223	-88.7145749	-102.5303644	-102.5809717	-102.5809717	-102.5809717
-1024	-90.63765182	-90.84008097	-95.29352227	-95.29352227	-85.27327935	-88.20850202	-102.5809717	-102.5809717	-102.5809717	-102.5809717
-1023	-90.53643725	-90.53643725	-94.98987854	-94.58502024	-84.81781377	-87.80364372	-102.5303644	-102.5809717	-102.5809717	-102.5303644
-1022	-90.13157895	-90.18218623	-94.63562753	-94.53441296	-84.36234818	-87.34817814	-102.5303644	-102.5809717	-102.5303644	-102.5809717
-1021	-89.82793522	-89.87854251	-93.97773279	-94.23076923	-83.95748988	-86.74089069	-102.5809717	-102.5809717	-102.5303644	-102.5809717
-1020	-89.42307692	-89.27125506	-93.62348178	-93.62348178	-83.60323887	-86.38663968	-102.5809717	-102.5303644	-102.5303644	-102.5809717
-1019	-89.06882591	-89.32186235	-93.26923077	-93.21862348	-83.24898785	-85.8805668	-102.5303644	-102.5809717	-102.5809717	-102.5809717
-1018	-88.7145749	-88.96761134	-93.06680162	-92.91497976	-82.59109312	-85.32388664	-102.5303644	-102.5809717	-102.5809717	-102.5809717
-1017	-88.3097166	-88.51214575	-92.30769231	-92.30769231	-82.43927126	-85.0708502	-102.5303644	-102.5809717	-102.5303644	-102.5303644
-1016	-88.05668016	-88.10728745	-91.90283401	-92.30769231	-81.83198381	-84.76720648	-102.5809717	-102.5809717	-102.5303644	-102.5303644
-1015	-87.55060729	-87.75303644	-91.80161943	-91.75101215	-81.12348178	-84.46356275	-102.5303644	-102.5303644	-102.5303644	-102.5303644
-1014	-87.24696356	-87.39878543	-91.19433198	-91.29554656	-80.92105263	-84.05870445	-102.5303644	-102.5809717	-102.5809717	-102.2773279
-1013	-86.89271255	-87.19635628	-90.89068826	-90.94129555	-80.46558704	-83.60323887	-102.5809717	-102.5303644	-102.5809717	-101.6700405
-1012	-86.79149798	-86.74089069	-90.7388664	-90.58704453	-80.26315789	-83.14777328	-102.5303644	-102.5809717	-102.5303644	-101.1133603
-1011	-86.33603239	-86.53846154	-90.3340081	-89.82793522	-79.80769231	-82.69230769	-102.5303644	-102.5303644	-102.5303644	-100.8603239
-1010	-85.82995951	-86.08299595	-89.87854251	-89.57489879	-79.14979757	-82.38866397	-102.5809717	-102.5809717	-102.0748988	-100.1518219
-1009	-85.57692308	-85.98178138	-89.42307692	-89.17004049	-78.84615385	-81.98380567	-102.5303644	-102.5809717	-101.6700405	-99.84817814
-1008	-85.27327935	-85.42510121	-89.17004049	-88.91700405	-78.54251012	-81.37651822	-102.5303644	-102.5809717	-101.1639676	-99.39271255
-1007	-85.0708502	-85.0708502	-88.61336032	-88.41093117	-78.13765182	-80.97165992	-102.5303644	-102.5809717	-100.708502	-99.08906883
-1006	-84.6659919	-84.71659919	-88.15789474	-88.10728745	-77.63157895	-80.92105263	-102.5809717	-102.5809717	-100.2530364	-98.73481781
-1005	-84.2611336	-84.56477733	-87.55060729	-87.9048583	-77.32793522	-79.95951417	-102.5809717	-102.5809717	-99.84817814	-98.17813765
-1004	-84.00809717	-84.36234818	-87.39878543	-87.55060729	-76.72064777	-80.01012146	-102.5809717	-102.5809717	-99.44331984	-98.02631579
-1003	-83.70445344	-84.21052632	-87.19635628	-86.99392713	-76.67004049	-79.4534413	-102.5809717	-102.5809717	-99.03846154	-97.52024291
-1002	-83.14777328	-83.65384615	-86.89271255	-86.48785425	-76.41700405	-79.14979757	-102.5809717	-102.5809717	-98.63360324	-97.01417004
-1001	-82.69230769	-83.40080972	-86.2854251	-86.23481781	-75.96153846	-78.69433198	-102.5809717	-102.5303644	-98.17813765	-96.45748988
-1000	-82.38866397	-83.0465587	-86.18421053	-86.03238866	-75.4048583	-78.28947368	-102.5303644	-102.5303644	-97.77327935	-96.55870445
-999	-82.28744939	-82.59109312	-85.67813765	-85.67813765	-75.10121457	-78.28947368	-102.5809717	-102.5809717	-97.1659919	-95.79959514
-998	-81.78137652	-82.33805668	-85.32388664	-85.32388664	-75	-77.88461538	-102.5809717	-102.5809717	-96.60931174	-95.19230769
-997	-81.52834008	-82.18623482	-84.96963563	-84.86842105	-74.34210526	-77.32793522	-102.5809717	-102.5303644	-96.30566802	-95.04048583
-996	-81.37651822	-81.98380567	-84.71659919	-84.76720648	-74.13967611	-76.92307692	-102.5303644	-102.5809717	-95.64777328	-94.38259109
-995	-80.92105263	-81.62955466	-84.2611336	-84.05870445	-73.3805668	-76.77125506	-102.5809717	-102.5809717	-95.74898785	-94.28137652
-994	-80.66801619	-81.52834008	-84.05870445	-83.8562753	-73.3805668	-76.36639676	-102.5809717	-102.5809717	-95.09109312	-93.72469636
-993	-80.21255061	-80.92105263	-83.90688259	-83.40080972	-73.02631579	-75.86032389	-102.5809717	-102.5809717	-94.78744939	-93.52226721
-992	-79.95951417	-80.81983806	-83.451417	-83.19838057	-72.5708502	-75.25303644	-102.5809717	-102.5303644	-94.48380567	-93.01619433
-991	-79.50404858	-80.21255061	-82.89473684	-82.79352227	-72.26720648	-75.25303644	-102.5303644	-102.5303644	-93.62348178	-92.81376518
-990	-79.30161943	-79.95951417	-82.69230769	-82.38866397	-71.7611336	-74.69635628	-102.5303644	-102.5303644	-93.31983806	-92.10526316
-989	-79.14979757	-79.80769231	-82.33805668	-82.38866397	-71.45748988	-74.13967611	-102.5303644	-102.5809717	-92.96558704	-91.75101215
-988	-78.74493927	-79.60526316	-81.83198381	-81.83198381	-70.74898785	-74.08906883	-102.5809717	-102.5809717	-92.30769231	-91.24493927
-987	-78.6437247	-79.30161943	-81.52834008	-81.42712551	-70.79959514	-73.63360324	-102.5303644	-102.5303644	-92.05465587	-90.7388664
-986	-78.13765182	-78.89676113	-81.07287449	-81.02226721	-70.44534413	-73.48178138	-102.5809717	-102.5809717	-91.75101215	-90.63765182
-985	-77.78340081	-78.74493927	-80.87044534	-80.66801619	-70.04048583	-73.07692308	-102.5809717	-102.5809717	-91.29554656	-90.03036437
-984	-77.4291498	-78.6437247	-80.46558704	-80.51619433	-69.63562753	-72.67206478	-102.5303644	-102.5809717	-90.58704453	-89.77732794
-983	-77.27732794	-78.08704453	-80.06072874	-80.11133603	-69.12955466	-72.1659919	-102.5809717	-102.5809717	-90.7388664	-89.37246964
-982	-76.92307692	-77.88461538	-79.75708502	-79.80769231	-68.82591093	-71.7611336	-102.5809717	-102.5303644	-90.13157895	-88.81578947
-981	-76.72064777	-77.53036437	-79.35222672	-79.30161943	-68.82591093	-71.3562753	-102.5809717	-102.5809717	-89.72672065	-88.81578947
-980	-75.91093117	-77.17611336	-79.14979757	-79.14979757	-68.31983806	-71.15384615	-102.5303644	-102.5809717	-89.06882591	-88.15789474
-979	-76.26518219	-77.07489879	-78.69433198	-78.84615385	-67.86437247	-70.64777328	-102.5303644	-102.5809717	-88.66396761	-87.70242915
-978	-75.75910931	-76.92307692	-78.28947368	-78.54251012	-67.66194332	-70.64777328	-102.5303644	-102.5303644	-88.3097166	-87.29757085
-977	-75.45546559	-76.16396761	-78.18825911	-78.08704453	-66.90283401	-70.09109312	-102.5809717	-102.5303644	-88.05668016	-86.84210526
-976	-75.10121457	-76.31578947	-77.98582996	-77.58097166	-66.59919028	-69.83805668	-102.3785425	-102.5809717	-87.75303644	-86.63967611
-975	-74.74696356	-76.01214575	-77.73279352	-77.27732794	-66.34615385	-69.63562753	-102.0748988	-102.5809717	-87.24696356	-85.67813765
-974	-74.49392713	-75.75910931	-76.97368421	-77.27732794	-66.1437247	-69.23076923	-101.2145749	-102.5809717	-86.6902834	-85.77935223
-973	-74.29149798	-75.60728745	-76.77125506	-76.82186235	-65.53643725	-69.07894737	-100.8097166	-102.5809717	-86.63967611	-85.52631579
-972	-74.13967611	-75.20242915	-76.46761134	-76.26518219	-65.38461538	-68.31983806	-100.4554656	-102.5809717	-85.98178138	-84.91902834
-971	-73.73481781	-74.79757085	-76.26518219	-76.2145749	-65.08097166	-68.31983806	-99.89878543	-102.5303644	-85.52631579	-84.61538462
-970	-73.3805668	-74.49392713	-76.06275304	-75.96153846	-64.82793522	-67.76315789	-99.08906883	-102.5809717	-85.27327935	-84.31174089
-969	-72.77327935	-74.29149798	-75.8097166	-75.4048583	-64.62550607	-67.40890688	-98.83603239	-102.5809717	-85.02024291	-84.00809717
-968	-72.82388664	-74.1902834	-75.35425101	-75.35425101	-64.17004049	-67.10526316	-98.27935223	-102.5303644	-84.31174089	-83.35020243
-967	-72.72267206	-73.98785425	-75	-75	-63.86639676	-66.85222672	-97.72267206	-102.5303644	-84.31174089	-82.94534413
-966	-72.36842105	-73.68421053	-74.64574899	-74.74696356	-63.61336032	-66.49797571	-97.52024291	-102.5809717	-83.60323887	-82.94534413
-965	-72.21659919	-73.43117409	-74.49392713	-74.5951417	-63.10728745	-66.24493927	-97.06477733	-102.5303644	-83.65384615	-82.33805668
-964	-72.11538462	-73.22874494	-73.93724696	-74.08906883	-62.9048583	-65.78947368	-96.25506073	-102.5303644	-83.09716599	-81.98380567
-963	-71.50809717	-73.12753036	-73.88663968	-73.68421053	-62.75303644	-65.58704453	-96.00202429	-102.5809717	-82.84412955	-82.03441296
-962	-71.00202429	-72.87449393	-73.73481781	-73.53238866	-62.24696356	-65.3340081	-95.59716599	-102.5809717	-82.13562753	-81.52834008
-961	-70.85020243	-72.52024291	-73.27935223	-73.17813765	-61.99392713	-65.23279352	-95.09109312	-102.5809717	-81.88259109	-81.27530364
-960	-70.59716599	-72.41902834	-73.07692308	-72.92510121	-61.6902834	-64.67611336	-94.33198381	-102.5809717	-81.62955466	-81.02226721
-959	-70.39473684	-72.21659919	-72.67206478	-73.02631579	-61.38663968	-64.62550607	-93.82591093	-102.5809717	-81.07287449	-80.31376518
-958	-70.04048583	-72.01417004	-72.36842105	-72.31781377	-61.23481781	-63.96761134	-93.52226721	-102.5303644	-80.92105263	-79.95951417
-957	-69.98987854	-71.65991903	-71.81174089	-72.26720648	-60.77935223	-63.76518219	-93.11740891	-102.4797571	-80.41497976	-79.60526316
-956	-69.78744939	-71.3562753	-71.65991903	-72.01417004	-60.37449393	-63.41093117	-92.66194332	-102.1255061	-80.21255061	-79.50404858
-955	-69.63562753	-71.20445344	-71.25506073	-71.55870445	-60.02024291	-63.15789474	-92.05465587	-101.2145749	-79.70647773	-78.69433198
-954	-69.02834008	-70.79959514	-71.20445344	-71.30566802	-59.81781377	-62.75303644	-91.59919028	-100.9109312	-79.40283401	-78.49190283
-953	-69.07894737	-70.90080972	-70.90080972	-71.05263158	-59.56477733	-62.60121457	-91.24493927	-100.4554656	-79.14979757	-78.39068826
-952	-68.77530364	-70.64777328	-70.59716599	-70.79959514	-59.10931174	-61.99392713	-90.84008097	-99.84817814	-78.84615385	-77.73279352
-951	-68.57287449	-70.19230769	-70.49595142	-70.29352227	-58.90688259	-62.04453441	-90.03036437	-99.49392713	-78.59311741	-77.78340081
-950	-68.37044534	-69.98987854	-70.1417004	-70.04048583	-58.50202429	-61.84210526	-89.82793522	-98.63360324	-78.03643725	-77.17611336
-949	-67.81376518	-69.68623482	-69.98987854	-69.73684211	-58.24898785	-61.2854251	-89.47368421	-98.53238866	-77.58097166	-77.07489879
-948	-67.76315789	-69.73684211	-69.63562753	-69.58502024	-57.94534413	-61.2854251	-88.91700405	-97.92510121	-77.37854251	-76.67004049
-947	-67.66194332	-69.18016194	-69.12955466	-69.28137652	-57.6417004	-60.72874494	-88.3097166	-97.36842105	-77.12550607	-76.26518219
-946	-67.25708502	-69.02834008	-68.87651822	-68.92712551	-57.28744939	-60.52631579	-88.05668016	-97.11538462	-76.41700405	-75.8097166
-945	-67.30769231	-68.87651822	-68.62348178	-68.57287449	-57.03441296	-60.22267206	-87.39878543	-96.10323887	-76.16396761	-75.60728745
-944	-67.10526316	-68.72469636	-68.42105263	-68.26923077	-56.83198381	-60.0708502	-86.6902834	-95.90080972	-75.91093117	-75.20242915
-943	-66.70040486	-68.67408907	-68.42105263	-67.96558704	-56.57894737	-59.6659919	-86.48785425	-95.5465587	-75.4048583	-74.79757085
-942	-66.44736842	-68.37044534	-68.01619433	-68.16801619	-56.42712551	-59.51417004	-85.93117409	-94.68623482	-75.20242915	-74.89878543
-941	-66.29554656	-68.11740891	-67.66194332	-67.86437247	-56.12348178	-59.2611336	-85.57692308	-94.38259109	-74.84817814	-74.49392713
-940	-66.29554656	-67.96558704	-67.3582996	-67.45951417	-55.92105263	-59.00809717	-85.17206478	-93.87651822	-74.69635628	-74.08906883
-939	-65.89068826	-67.91497976	-67.00404858	-67.15587045	-55.61740891	-58.70445344	-84.56477733	-93.62348178	-74.34210526	-74.13967611
-938	-65.58704453	-67.81376518	-67.30769231	-67.00404858	-55.71862348	-58.55263158	-84.10931174	-92.96558704	-74.13967611	-73.63360324
-937	-65.58704453	-67.45951417	-66.90283401	-66.9534413	-55.26315789	-58.40080972	-83.90688259	-92.40890688	-73.53238866	-73.3805668
-936	-65.53643725	-66.90283401	-66.64979757	-66.548583	-54.90890688	-57.89473684	-83.55263158	-91.9534413	-73.22874494	-72.92510121
-935	-64.9291498	-67.10526316	-66.24493927	-66.29554656	-54.60526316	-57.69230769	-83.0465587	-91.44736842	-73.12753036	-72.67206478
-934	-64.72672065	-66.548583	-65.89068826	-66.1437247	-54.60526316	-57.6417004	-82.6417004	-91.19433198	-72.82388664	-72.52024291
-933	-64.67611336	-66.90283401	-65.94129555	-65.53643725	-53.94736842	-57.28744939	-82.28744939	-90.99190283	-72.41902834	-72.36842105
-932	-64.47368421	-66.70040486	-65.84008097	-65.58704453	-53.89676113	-56.93319838	-81.68016194	-90.43522267	-72.21659919	-71.86234818
-931	-64.06882591	-66.29554656	-65.58704453	-65.18218623	-53.49190283	-56.88259109	-81.42712551	-89.67611336	-71.60931174	-71.30566802
-930	-64.27125506	-66.19433198	-65.08097166	-65.18218623	-53.49190283	-56.73076923	-80.97165992	-89.1194332	-71.45748988	-71.15384615
-929	-64.1194332	-66.1437247	-64.97975709	-64.87854251	-53.18825911	-56.22469636	-80.41497976	-88.81578947	-71.25506073	-70.64777328
-928	-63.76518219	-65.7388664	-64.97975709	-64.82793522	-52.93522267	-56.32591093	-80.16194332	-88.3097166	-70.951417	-70.49595142
-927	-63.56275304	-65.68825911	-64.47368421	-64.47368421	-52.47975709	-55.66801619	-79.55465587	-87.80364372	-70.69838057	-70.44534413
-926	-63.20850202	-65.28340081	-64.22064777	-64.42307692	-52.32793522	-55.66801619	-79.09919028	-87.5	-70.09109312	-70.04048583
-925	-63.46153846	-65.3340081	-63.91700405	-64.01821862	-52.12550607	-55.46558704	-78.6437247	-87.04453441	-70.04048583	-69.78744939
-924	-62.9048583	-64.9291498	-63.76518219	-63.76518219	-51.87246964	-54.95951417	-78.18825911	-86.6902834	-69.83805668	-69.38259109
-923	-62.9048583	-64.77732794	-63.76518219	-63.81578947	-51.46761134	-54.8582996	-77.93522267	-86.03238866	-69.38259109	-69.43319838
-922	-62.70242915	-64.67611336	-63.36032389	-63.46153846	-51.46761134	-54.4534413	-77.32793522	-85.4757085	-69.12955466	-68.92712551
-921	-62.34817814	-64.27125506	-63.05668016	-63.25910931	-51.11336032	-54.30161943	-77.22672065	-85.12145749	-68.72469636	-68.87651822
-920	-62.14574899	-64.17004049	-62.9048583	-63.00607287	-50.96153846	-54.048583	-76.46761134	-84.6659919	-68.52226721	-68.67408907
-919	-62.0951417	-63.81578947	-62.55060729	-62.60121457	-50.8097166	-54.048583	-75.96153846	-84.05870445	-68.11740891	-68.11740891
-918	-61.99392713	-64.17004049	-62.39878543	-62.39878543	-50.75910931	-54.20040486	-75.86032389	-83.55263158	-67.91497976	-67.76315789
-917	-61.74089069	-63.56275304	-62.29757085	-61.99392713	-50.30364372	-53.44129555	-75.30364372	-82.84412955	-67.56072874	-67.56072874
-916	-61.63967611	-63.51214575	-62.14574899	-61.99392713	-50.15182186	-53.13765182	-74.94939271	-82.59109312	-67.40890688	-67.3582996
-915	-61.18421053	-63.36032389	-61.84210526	-61.79149798	-49.89878543	-52.93522267	-74.44331984	-82.13562753	-66.9534413	-67.05465587
-914	-61.13360324	-63.36032389	-61.53846154	-61.84210526	-49.5951417	-52.8340081	-73.98785425	-81.52834008	-66.64979757	-66.70040486
-913	-60.93117409	-63.00607287	-61.53846154	-61.33603239	-49.39271255	-52.68218623	-73.68421053	-81.12348178	-66.59919028	-66.75101215
-912	-60.67813765	-63.10728745	-60.98178138	-61.13360324	-49.1902834	-52.53036437	-73.02631579	-80.87044534	-66.24493927	-66.29554656
-911	-60.4757085	-62.75303644	-60.98178138	-61.13360324	-49.03846154	-52.07489879	-72.82388664	-80.51619433	-66.04251012	-66.34615385
-910	-60.37449393	-62.34817814	-60.72874494	-60.93117409	-48.7854251	-51.92307692	-72.26720648	-79.90890688	-65.63765182	-65.84008097
-909	-60.12145749	-62.34817814	-60.52631579	-60.52631579	-48.7854251	-51.92307692	-71.86234818	-79.55465587	-65.48582996	-65.94129555
-908	-60.0708502	-62.19635628	-60.57692308	-60.27327935	-48.48178138	-51.51821862	-71.45748988	-79.14979757	-65.08097166	-65.48582996
-907	-60.22267206	-62.24696356	-60.27327935	-60.42510121	-48.27935223	-51.46761134	-71.30566802	-78.59311741	-64.87854251	-64.72672065
-906	-59.76720648	-62.04453441	-60.12145749	-59.96963563	-48.22874494	-51.2145749	-70.74898785	-78.13765182	-64.57489879	-64.72672065
-905	-59.46356275	-62.0951417	-60.12145749	-59.86842105	-47.82388664	-51.11336032	-70.34412955	-77.78340081	-64.5242915	-64.9291498
-904	-59.51417004	-61.79149798	-59.81781377	-59.76720648	-47.82388664	-50.75910931	-70.04048583	-77.53036437	-63.7145749	-64.32186235
-903	-59.2611336	-61.43724696	-59.10931174	-59.76720648	-47.36842105	-50.91093117	-69.78744939	-77.07489879	-63.91700405	-64.06882591
-902	-59.2611336	-61.48785425	-59.41295547	-59.31174089	-47.41902834	-50.8097166	-69.48380567	-76.77125506	-63.7145749	-63.91700405
-901	-58.8562753	-61.33603239	-59.05870445	-58.8562753	-47.21659919	-50.25303644	-69.07894737	-76.2145749	-63.36032389	-63.96761134
-900	-58.80566802	-60.98178138	-58.8562753	-59.00809717	-46.86234818	-50.25303644	-68.62348178	-75.86032389	-63.05668016	-63.66396761
-899	-58.65384615	-60.98178138	-58.55263158	-58.50202429	-46.60931174	-50.10121457	-68.21862348	-75.35425101	-63.05668016	-63.46153846
-898	-58.60323887	-60.8805668	-58.60323887	-58.65384615	-46.71052632	-50.10121457	-68.06680162	-74.89878543	-62.65182186	-63.20850202
-897	-58.60323887	-60.93117409	-58.24898785	-58.29959514	-46.30566802	-49.79757085	-67.76315789	-74.39271255	-62.24696356	-62.70242915
-896	-58.29959514	-60.93117409	-58.35020243	-58.24898785	-46.3562753	-49.44331984	-67.10526316	-74.08906883	-62.24696356	-62.80364372
-895	-57.94534413	-60.52631579	-58.14777328	-58.14777328	-46.20445344	-49.1902834	-66.64979757	-73.63360324	-62.14574899	-62.19635628
-894	-57.74291498	-60.17206478	-57.89473684	-57.79352227	-45.79959514	-48.83603239	-66.39676113	-73.27935223	-61.84210526	-62.0951417
-893	-57.69230769	-60.12145749	-57.74291498	-57.74291498	-45.29352227	-48.88663968	-65.99190283	-72.87449393	-61.48785425	-61.94331984
-892	-57.74291498	-59.86842105	-57.59109312	-57.54048583	-45.59716599	-48.53238866	-65.63765182	-72.5708502	-61.33603239	-61.53846154
-891	-57.28744939	-59.71659919	-57.23684211	-57.33805668	-45.34412955	-48.48178138	-65.23279352	-72.06477733	-61.03238866	-61.63967611
-890	-57.23684211	-59.76720648	-57.03441296	-56.93319838	-44.93927126	-48.27935223	-64.97975709	-71.40688259	-60.52631579	-61.33603239
-889	-56.98380567	-59.36234818	-56.88259109	-56.83198381	-44.73684211	-48.22874494	-64.42307692	-71.30566802	-60.42510121	-61.03238866
-888	-56.88259109	-59.36234818	-56.68016194	-56.73076923	-44.78744939	-48.17813765	-63.96761134	-70.69838057	-60.0708502	-61.03238866
-887	-56.68016194	-59.21052632	-56.47773279	-56.78137652	-44.48380567	-47.87449393	-63.61336032	-70.39473684	-60.02024291	-60.82995951
-886	-56.78137652	-59.21052632	-56.37651822	-56.57894737	-44.28137652	-47.77327935	-63.46153846	-69.73684211	-59.61538462	-60.42510121
-885	-56.27530364	-58.8562753	-56.22469636	-56.17408907	-44.23076923	-47.77327935	-63.10728745	-69.07894737	-59.6659919	-60.42510121
-884	-56.22469636	-58.65384615	-56.17408907	-55.87044534	-44.12955466	-47.62145749	-62.65182186	-69.02834008	-59.21052632	-59.71659919
-883	-56.22469636	-58.40080972	-55.97165992	-55.66801619	-43.62348178	-47.41902834	-62.29757085	-68.72469636	-59.15991903	-59.76720648
-882	-56.02226721	-58.24898785	-55.81983806	-55.81983806	-43.87651822	-47.01417004	-61.89271255	-68.16801619	-58.90688259	-59.46356275
-881	-55.81983806	-58.40080972	-55.61740891	-55.41497976	-43.57287449	-46.96356275	-61.53846154	-68.11740891	-58.60323887	-59.36234818
-880	-55.76923077	-57.99595142	-55.66801619	-55.46558704	-43.57287449	-46.96356275	-61.08299595	-67.40890688	-58.29959514	-59.21052632
-879	-55.56680162	-57.94534413	-55.11133603	-55.31376518	-43.16801619	-46.65991903	-60.93117409	-66.90283401	-58.09716599	-58.90688259
-878	-55.46558704	-57.99595142	-55.31376518	-54.80769231	-43.06680162	-46.40688259	-60.4757085	-66.548583	-57.79352227	-58.70445344
-877	-55.26315789	-57.74291498	-54.90890688	-55.21255061	-42.91497976	-46.30566802	-60.27327935	-66.29554656	-57.48987854	-58.70445344
-876	-55.31376518	-57.54048583	-54.80769231	-55.06072874	-42.76315789	-46.30566802	-59.81781377	-65.7388664	-57.48987854	-58.40080972
-875	-55.06072874	-57.74291498	-54.4534413	-54.70647773	-42.71255061	-46.05263158	-59.46356275	-65.28340081	-57.33805668	-58.14777328
-874	-54.8582996	-57.38866397	-54.55465587	-54.048583	-42.51012146	-45.90080972	-58.95748988	-65.13157895	-57.38866397	-58.14777328
-873	-54.75708502	-57.54048583	-54.35222672	-54.4534413	-42.66194332	-45.79959514	-58.80566802	-64.57489879	-57.03441296	-57.84412955
-872	-54.80769231	-57.18623482	-54.20040486	-54.25101215	-42.30769231	-45.59716599	-58.55263158	-64.32186235	-56.78137652	-57.48987854
-871	-54.55465587	-57.03441296	-53.99797571	-53.79554656	-42.20647773	-45.39473684	-58.24898785	-64.17004049	-56.37651822	-57.38866397
-870	-54.25101215	-56.78137652	-53.79554656	-53.89676113	-41.90283401	-45.24291498	-57.74291498	-63.7145749	-56.52834008	-57.28744939
-869	-54.09919028	-56.62955466	-53.84615385	-53.54251012	-41.90283401	-45.19230769	-57.38866397	-63.15789474	-56.32591093	-57.08502024
-868	-54.09919028	-56.47773279	-53.59311741	-53.79554656	-41.75101215	-45.04048583	-57.13562753	-62.95546559	-55.92105263	-56.93319838
-867	-54.14979757	-56.57894737	-53.69433198	-53.34008097	-41.34615385	-45.04048583	-56.93319838	-62.5	-55.66801619	-56.73076923
-866	-53.6437247	-56.37651822	-53.34008097	-53.28947368	-41.39676113	-44.98987854	-56.62955466	-61.89271255	-55.51619433	-56.47773279
-865	-53.89676113	-56.27530364	-53.2388664	-53.03643725	-41.39676113	-44.63562753	-56.32591093	-61.58906883	-55.36437247	-56.42712551
-864	-53.54251012	-55.71862348	-53.03643725	-53.13765182	-41.09311741	-44.33198381	-56.02226721	-61.2854251	-55.06072874	-56.22469636
-863	-53.49190283	-56.17408907	-52.98582996	-52.88461538	-40.78947368	-44.28137652	-55.61740891	-60.77935223	-55.11133603	-56.12348178
-862	-53.39068826	-55.92105263	-52.63157895	-52.73279352	-40.99190283	-44.12955466	-55.06072874	-60.37449393	-54.80769231	-55.92105263
-861	-53.13765182	-55.76923077	-52.53036437	-52.68218623	-40.7388664	-44.07894737	-54.80769231	-60.17206478	-54.60526316	-55.97165992
-860	-53.2388664	-55.56680162	-52.0242915	-52.12550607	-40.53643725	-44.02834008	-54.75708502	-60.12145749	-54.50404858	-55.46558704
-859	-53.18825911	-55.56680162	-52.58097166	-51.97368421	-40.43522267	-43.82591093	-54.25101215	-59.61538462	-54.20040486	-55.51619433
-858	-52.88461538	-55.41497976	-52.07489879	-52.0242915	-40.43522267	-43.67408907	-53.99797571	-59.31174089	-54.25101215	-55.41497976
-857	-52.78340081	-55.26315789	-51.87246964	-51.92307692	-40.43522267	-43.62348178	-53.6437247	-58.80566802	-54.14979757	-55.06072874
-856	-52.78340081	-55.06072874	-51.72064777	-51.92307692	-40.28340081	-43.47165992	-53.54251012	-58.65384615	-53.79554656	-54.90890688
-855	-52.53036437	-55.21255061	-51.92307692	-51.97368421	-40.08097166	-43.42105263	-53.18825911	-58.19838057	-53.54251012	-54.95951417
-854	-52.4291498	-54.90890688	-51.82186235	-51.72064777	-39.72672065	-42.91497976	-52.88461538	-57.74291498	-53.89676113	-54.60526316
-853	-52.07489879	-55.11133603	-51.77125506	-51.26518219	-39.67611336	-43.11740891	-52.73279352	-57.28744939	-52.98582996	-54.4534413
-852	-51.92307692	-54.55465587	-51.67004049	-51.31578947	-39.67611336	-42.76315789	-52.53036437	-57.43927126	-53.13765182	-54.25101215
-851	-51.97368421	-54.60526316	-51.2145749	-51.06275304	-39.57489879	-42.71255061	-52.27732794	-56.78137652	-52.93522267	-54.25101215
-850	-51.97368421	-54.4534413	-51.16396761	-51.11336032	-39.42307692	-42.76315789	-52.0242915	-56.83198381	-52.68218623	-53.99797571
-849	-51.51821862	-54.048583	-51.11336032	-50.8097166	-39.42307692	-42.56072874	-51.51821862	-56.27530364	-52.73279352	-53.99797571
-848	-51.82186235	-54.048583	-50.75910931	-50.70850202	-39.42307692	-42.3582996	-51.26518219	-55.92105263	-52.53036437	-54.14979757
-847	-51.56882591	-53.94736842	-50.91093117	-50.65789474	-39.01821862	-42.25708502	-51.01214575	-55.97165992	-52.17611336	-53.49190283
-846	-51.36639676	-54.09919028	-50.60728745	-50.45546559	-39.17004049	-42.51012146	-50.75910931	-55.56680162	-51.87246964	-53.18825911
-845	-51.2145749	-53.74493927	-50.55668016	-50.55668016	-38.86639676	-42.20647773	-50.65789474	-55.11133603	-51.82186235	-53.2388664
-844	-51.51821862	-53.74493927	-50.35425101	-50.25303644	-38.91700405	-41.9534413	-50.35425101	-55.06072874	-51.77125506	-53.2388664
-843	-51.06275304	-53.79554656	-50.35425101	-50.4048583	-38.7145749	-41.80161943	-50.25303644	-54.90890688	-51.92307692	-53.13765182
-842	-51.06275304	-53.54251012	-50.35425101	-50.10121457	-38.7145749	-41.90283401	-49.89878543	-54.35222672	-51.77125506	-53.03643725
-841	-50.75910931	-53.39068826	-50.25303644	-49.5951417	-38.7145749	-41.85222672	-49.79757085	-53.94736842	-51.51821862	-52.8340081
-840	-50.75910931	-53.2388664	-49.94939271	-49.74696356	-38.56275304	-41.59919028	-49.08906883	-53.94736842	-51.41700405	-52.78340081
-839	-50.60728745	-53.18825911	-49.84817814	-49.79757085	-38.3097166	-41.59919028	-49.39271255	-53.69433198	-50.91093117	-52.32793522
-838	-50.75910931	-53.28947368	-49.64574899	-49.44331984	-38.20850202	-41.49797571	-48.93724696	-53.08704453	-51.16396761	-52.4291498
-837	-50.30364372	-53.03643725	-49.5951417	-49.84817814	-37.95546559	-41.29554656	-48.68421053	-52.98582996	-50.65789474	-52.32793522
-836	-50.60728745	-52.88461538	-49.69635628	-49.39271255	-37.95546559	-41.49797571	-48.48178138	-52.73279352	-50.4048583	-51.72064777
-835	-50.15182186	-53.08704453	-49.5951417	-49.1902834	-37.95546559	-41.24493927	-48.3805668	-52.32793522	-50.4048583	-51.77125506
-834	-49.94939271	-52.73279352	-49.29149798	-48.88663968	-38.20850202	-41.19433198	-47.9757085	-52.47975709	-50.50607287	-51.97368421
-833	-49.94939271	-52.73279352	-49.1902834	-48.83603239	-37.85425101	-41.29554656	-47.87449393	-51.97368421	-50.45546559	-51.67004049
-832	-50.05060729	-52.53036437	-48.98785425	-48.7854251	-37.60121457	-40.94129555	-47.46963563	-51.77125506	-50.15182186	-51.01214575
-831	-49.5951417	-52.58097166	-48.93724696	-48.48178138	-37.60121457	-40.7388664	-47.01417004	-51.31578947	-49.94939271	-51.31578947
-830	-49.64574899	-52.17611336	-48.88663968	-48.93724696	-37.34817814	-40.78947368	-46.91295547	-51.26518219	-50	-51.51821862
-829	-49.69635628	-51.87246964	-48.73481781	-48.53238866	-37.34817814	-40.48582996	-46.96356275	-51.01214575	-49.69635628	-51.16396761
-828	-49.34210526	-52.07489879	-48.7854251	-48.43117409	-37.5	-40.68825911	-46.55870445	-50.8097166	-49.34210526	-51.11336032
-827	-49.1902834	-51.87246964	-48.3805668	-48.43117409	-37.34817814	-40.48582996	-46.50809717	-50.4048583	-49.54453441	-50.8097166
-826	-49.39271255	-51.97368421	-48.48178138	-48.3805668	-37.19635628	-40.23279352	-46.10323887	-50	-49.13967611	-50.70850202
-825	-49.03846154	-51.72064777	-48.22874494	-48.12753036	-37.24696356	-40.03036437	-45.951417	-49.54453441	-49.08906883	-50.75910931
-824	-49.08906883	-51.46761134	-48.07692308	-48.3805668	-37.0951417	-40.03036437	-45.90080972	-49.79757085	-48.98785425	-50.65789474
-823	-48.88663968	-51.41700405	-47.82388664	-47.92510121	-36.99392713	-40.03036437	-45.69838057	-49.39271255	-49.03846154	-50.4048583
-822	-48.93724696	-51.36639676	-47.92510121	-47.87449393	-36.79149798	-39.9291498	-45.59716599	-49.44331984	-48.63360324	-50.15182186
-821	-48.58299595	-51.36639676	-47.82388664	-47.5708502	-36.53846154	-39.82793522	-45.29352227	-48.93724696	-48.32995951	-49.94939271
-820	-48.68421053	-51.36639676	-47.46963563	-47.26720648	-36.63967611	-39.62550607	-45.09109312	-48.88663968	-48.73481781	-49.89878543
-819	-48.43117409	-51.31578947	-47.62145749	-47.5708502	-36.74089069	-39.77732794	-45.09109312	-48.68421053	-48.07692308	-49.89878543
-818	-48.53238866	-50.96153846	-47.41902834	-47.36842105	-36.43724696	-39.42307692	-44.48380567	-48.58299595	-48.3805668	-49.84817814
-817	-48.27935223	-50.75910931	-47.36842105	-47.11538462	-35.98178138	-39.47368421	-44.63562753	-48.17813765	-48.17813765	-49.79757085
-816	-48.27935223	-50.91093117	-47.36842105	-47.1659919	-36.18421053	-39.37246964	-44.23076923	-48.02631579	-47.87449393	-49.74696356
-815	-48.22874494	-50.70850202	-47.1659919	-47.11538462	-36.13360324	-39.27125506	-44.02834008	-47.46963563	-47.67206478	-49.44331984
-814	-47.9757085	-50.8097166	-46.81174089	-47.11538462	-35.98178138	-39.37246964	-43.97773279	-47.87449393	-48.12753036	-49.64574899
-813	-48.02631579	-50.70850202	-47.01417004	-46.96356275	-35.82995951	-39.22064777	-43.77530364	-47.21659919	-47.72267206	-49.39271255
-812	-47.62145749	-50.55668016	-47.06477733	-46.91295547	-36.08299595	-39.22064777	-43.72469636	-47.1659919	-47.72267206	-49.13967611
-811	-47.82388664	-50.4048583	-46.65991903	-46.60931174	-35.93117409	-39.22064777	-43.21862348	-47.01417004	-47.36842105	-48.88663968
-810	-47.52024291	-50.30364372	-46.65991903	-46.50809717	-35.93117409	-39.01821862	-43.06680162	-46.65991903	-47.36842105	-49.03846154
-809	-47.36842105	-50.15182186	-46.55870445	-46.7611336	-35.82995951	-38.81578947	-43.21862348	-46.7611336	-47.11538462	-48.73481781
-808	-47.62145749	-50.05060729	-46.60931174	-45.90080972	-35.42510121	-38.7145749	-42.96558704	-46.50809717	-47.11538462	-48.83603239
-807	-47.36842105	-50.05060729	-46.50809717	-46.45748988	-35.4757085	-38.66396761	-42.61133603	-46.45748988	-46.96356275	-48.3805668
-806	-47.46963563	-50.20242915	-46.20445344	-46.10323887	-35.37449393	-38.66396761	-42.45951417	-45.90080972	-47.01417004	-48.53238866
-805	-46.91295547	-49.84817814	-46.05263158	-46.20445344	-35.37449393	-38.66396761	-42.71255061	-45.79959514	-46.91295547	-48.17813765
-804	-46.91295547	-49.69635628	-46.05263158	-45.85020243	-35.22267206	-38.36032389	-42.25708502	-45.69838057	-46.71052632	-48.53238866
-803	-46.65991903	-49.5951417	-46.00202429	-45.951417	-35.22267206	-38.36032389	-42.20647773	-45.64777328	-46.60931174	-48.17813765
-802	-46.91295547	-49.44331984	-45.74898785	-45.85020243	-35.12145749	-38.51214575	-41.80161943	-45.34412955	-46.60931174	-47.87449393
-801	-46.81174089	-49.24089069	-45.69838057	-45.64777328	-35.27327935	-38.20850202	-41.85222672	-45.39473684	-46.15384615	-47.9757085
-800	-46.60931174	-49.13967611	-45.74898785	-45.44534413	-34.96963563	-38.3097166	-41.39676113	-44.93927126	-46.25506073	-47.52024291
-799	-46.55870445	-49.08906883	-45.64777328	-45.49595142	-34.61538462	-38.05668016	-41.49797571	-44.78744939	-46.00202429	-47.72267206
-798	-46.50809717	-48.68421053	-45.34412955	-45.49595142	-34.61538462	-37.95546559	-41.44736842	-44.88866397	-45.951417	-47.77327935
-797	-46.60931174	-48.63360324	-45.5465587	-45.24291498	-34.91902834	-37.80364372	-41.34615385	-44.73684211	-45.951417	-47.62145749
-796	-46.25506073	-48.73481781	-45.24291498	-44.98987854	-34.76720648	-37.95546559	-40.89068826	-44.53441296	-45.74898785	-47.41902834
-795	-46.45748988	-48.93724696	-44.93927126	-44.98987854	-34.51417004	-37.80364372	-41.04251012	-44.33198381	-45.79959514	-47.46963563
-794	-45.74898785	-48.63360324	-45.04048583	-45.09109312	-34.6659919	-37.85425101	-40.7388664	-44.33198381	-45.59716599	-46.91295547
-793	-45.90080972	-48.58299595	-44.83805668	-44.78744939	-34.6659919	-37.80364372	-40.58704453	-44.02834008	-45.34412955	-47.1659919
-792	-45.951417	-48.17813765	-44.73684211	-44.88866397	-34.36234818	-37.70242915	-40.43522267	-43.92712551	-45.19230769	-46.7611336
-791	-45.90080972	-48.3805668	-44.78744939	-44.73684211	-34.10931174	-37.24696356	-40.63765182	-43.67408907	-45.09109312	-46.91295547
-790	-45.44534413	-48.07692308	-44.78744939	-44.78744939	-34.10931174	-37.44939271	-40.23279352	-43.42105263	-45.19230769	-46.91295547
-789	-45.19230769	-47.9757085	-44.53441296	-44.48380567	-34.15991903	-37.14574899	-39.9291498	-43.31983806	-44.83805668	-46.81174089
-788	-45.64777328	-47.77327935	-44.48380567	-44.28137652	-34.41295547	-37.24696356	-40.23279352	-43.47165992	-44.58502024	-46.71052632
-787	-45.44534413	-47.87449393	-44.12955466	-44.33198381	-34.21052632	-37.0951417	-39.82793522	-43.11740891	-44.88866397	-46.45748988
-786	-45.24291498	-47.67206478	-44.33198381	-43.87651822	-33.80566802	-37.0951417	-39.87854251	-43.06680162	-44.53441296	-46.30566802
-785	-45.1417004	-47.9757085	-44.18016194	-44.07894737	-33.8562753	-37.04453441	-39.82793522	-42.71255061	-44.02834008	-46.20445344
-784	-44.88866397	-47.52024291	-43.72469636	-43.82591093	-33.8562753	-37.0951417	-39.27125506	-42.66194332	-44.23076923	-46.05263158
-783	-44.98987854	-47.41902834	-43.82591093	-43.77530364	-33.65384615	-36.99392713	-39.42307692	-42.61133603	-44.38259109	-45.85020243
-782	-44.73684211	-47.31781377	-43.92712551	-43.77530364	-33.70445344	-36.89271255	-39.22064777	-42.66194332	-44.48380567	-45.79959514
-781	-44.83805668	-47.21659919	-43.57287449	-43.72469636	-33.90688259	-36.79149798	-39.17004049	-42.45951417	-44.12955466	-45.79959514
-780	-44.48380567	-47.1659919	-43.62348178	-43.47165992	-33.65384615	-36.43724696	-39.1194332	-42.15587045	-43.92712551	-45.85020243
-779	-44.83805668	-47.01417004	-43.52226721	-43.57287449	-33.55263158	-36.48785425	-38.91700405	-41.9534413	-44.07894737	-45.59716599
-778	-44.18016194	-47.1659919	-43.62348178	-43.16801619	-33.451417	-36.48785425	-38.76518219	-41.90283401	-43.82591093	-45.59716599
-777	-44.43319838	-47.01417004	-43.52226721	-43.06680162	-33.65384615	-36.38663968	-38.51214575	-41.59919028	-44.02834008	-45.39473684
-776	-44.33198381	-46.71052632	-43.31983806	-43.06680162	-33.24898785	-36.63967611	-38.56275304	-41.9534413	-43.52226721	-45.09109312
-775	-44.18016194	-46.7611336	-43.16801619	-43.52226721	-33.24898785	-36.23481781	-38.51214575	-41.70040486	-43.42105263	-45.34412955
-774	-44.07894737	-46.55870445	-43.11740891	-43.01619433	-33.0465587	-36.2854251	-38.25910931	-41.548583	-43.82591093	-45.29352227
-773	-44.07894737	-46.45748988	-43.06680162	-43.06680162	-33.19838057	-36.08299595	-37.85425101	-41.39676113	-43.26923077	-45.29352227
-772	-44.07894737	-46.3562753	-42.71255061	-42.86437247	-33.19838057	-35.98178138	-37.85425101	-41.34615385	-43.57287449	-44.83805668
-771	-43.92712551	-45.951417	-42.81376518	-42.86437247	-32.99595142	-36.08299595	-37.85425101	-41.09311741	-43.06680162	-44.63562753
-770	-43.62348178	-46.15384615	-42.86437247	-42.71255061	-32.89473684	-36.2854251	-37.85425101	-41.1437247	-43.21862348	-44.93927126
-769	-43.72469636	-46.30566802	-42.61133603	-42.71255061	-33.14777328	-35.98178138	-38.10728745	-41.09311741	-42.96558704	-44.98987854
-768	-43.77530364	-45.951417	-42.45951417	-42.3582996	-32.84412955	-35.67813765	-37.75303644	-40.68825911	-42.96558704	-44.73684211
-767	-43.52226721	-46.05263158	-42.45951417	-42.30769231	-32.69230769	-35.8805668	-37.34817814	-40.63765182	-42.91497976	-44.58502024
-766	-43.62348178	-46.00202429	-42.30769231	-42.25708502	-32.84412955	-35.67813765	-37.39878543	-40.43522267	-42.96558704	-44.33198381
-765	-43.37044534	-45.64777328	-42.15587045	-42.25708502	-32.69230769	-35.52631579	-37.04453441	-40.48582996	-42.76315789	-44.18016194
-764	-43.26923077	-45.49595142	-42.3582996	-42.15587045	-32.54048583	-35.57692308	-37.34817814	-40.3340081	-42.71255061	-44.02834008
-763	-43.31983806	-45.59716599	-42.20647773	-42.25708502	-32.48987854	-35.4757085	-37.24696356	-40.53643725	-42.51012146	-44.18016194
-762	-43.06680162	-45.44534413	-42.25708502	-41.90283401	-32.48987854	-35.4757085	-36.99392713	-40.28340081	-42.56072874	-44.02834008
-761	-42.71255061	-45.49595142	-41.80161943	-41.85222672	-32.48987854	-35.0708502	-36.94331984	-40.03036437	-42.25708502	-43.97773279
-760	-42.91497976	-45.1417004	-41.80161943	-41.75101215	-32.28744939	-35.37449393	-36.89271255	-39.9291498	-42.30769231	-43.77530364
-759	-42.51012146	-45.1417004	-41.59919028	-41.64979757	-32.28744939	-35.32388664	-37.0951417	-39.97975709	-42.05465587	-43.97773279
-758	-42.76315789	-45.09109312	-41.49797571	-41.59919028	-31.88259109	-35.12145749	-36.79149798	-39.9291498	-42.25708502	-43.62348178
-757	-42.45951417	-44.93927126	-41.80161943	-41.39676113	-32.03441296	-34.81781377	-36.53846154	-39.77732794	-41.75101215	-43.42105263
-756	-42.51012146	-44.78744939	-41.39676113	-41.39676113	-32.18623482	-35.12145749	-36.43724696	-39.67611336	-41.85222672	-43.31983806
-755	-42.66194332	-44.73684211	-41.24493927	-41.1437247	-32.28744939	-34.91902834	-36.38663968	-39.62550607	-41.59919028	-43.57287449
-754	-42.45951417	-44.53441296	-41.24493927	-41.19433198	-32.03441296	-35.0708502	-36.2854251	-39.37246964	-41.548583	-43.26923077
-753	-42.3582996	-44.38259109	-41.29554656	-41.24493927	-32.13562753	-34.81781377	-36.2854251	-39.22064777	-41.39676113	-43.31983806
-752	-42.20647773	-44.48380567	-41.09311741	-41.19433198	-32.08502024	-34.91902834	-36.08299595	-39.22064777	-41.548583	-43.11740891
-751	-42.05465587	-44.38259109	-40.84008097	-40.7388664	-31.47773279	-34.76720648	-36.18421053	-39.01821862	-41.49797571	-43.11740891
-750	-41.90283401	-43.97773279	-40.99190283	-40.7388664	-31.93319838	-34.76720648	-35.8805668	-38.86639676	-41.24493927	-42.76315789
-749	-41.80161943	-44.02834008	-40.63765182	-40.78947368	-31.68016194	-34.36234818	-35.82995951	-38.76518219	-41.09311741	-43.01619433
-748	-41.59919028	-43.82591093	-40.84008097	-40.3340081	-31.73076923	-34.61538462	-35.67813765	-38.61336032	-40.94129555	-42.3582996
-747	-41.59919028	-43.72469636	-40.58704453	-40.48582996	-31.57894737	-34.36234818	-35.32388664	-38.66396761	-40.94129555	-42.45951417
-746	-41.548583	-43.77530364	-40.3340081	-40.43522267	-31.17408907	-34.46356275	-35.57692308	-38.3097166	-40.63765182	-42.40890688
-745	-41.24493927	-43.82591093	-40.38461538	-40.38461538	-31.47773279	-34.21052632	-35.57692308	-38.3097166	-40.48582996	-42.00404858
-744	-41.29554656	-43.52226721	-40.18218623	-40.28340081	-31.22469636	-34.10931174	-35.32388664	-38.41093117	-40.48582996	-42.05465587
-743	-41.34615385	-43.11740891	-40.13157895	-40.28340081	-31.02226721	-34.10931174	-35.12145749	-38.20850202	-40.23279352	-42.20647773
-742	-41.24493927	-43.26923077	-39.97975709	-39.97975709	-31.27530364	-34.21052632	-35.22267206	-38.20850202	-40.28340081	-42.10526316
-741	-40.94129555	-43.11740891	-40.03036437	-40.13157895	-30.92105263	-34.00809717	-35.17206478	-37.85425101	-40.3340081	-42.20647773
-740	-40.78947368	-43.06680162	-39.87854251	-39.77732794	-30.81983806	-33.90688259	-34.61538462	-37.60121457	-40.13157895	-41.85222672
-739	-40.7388664	-42.71255061	-39.62550607	-39.77732794	-30.71862348	-33.65384615	-34.76720648	-38.00607287	-40.03036437	-41.75101215
-738	-40.89068826	-42.71255061	-39.82793522	-39.77732794	-31.02226721	-33.60323887	-34.81781377	-37.85425101	-39.9291498	-41.9534413
-737	-40.43522267	-42.76315789	-39.87854251	-39.42307692	-30.71862348	-33.80566802	-34.51417004	-37.5	-39.87854251	-41.548583
-736	-40.48582996	-42.86437247	-39.57489879	-39.42307692	-30.81983806	-33.60323887	-34.71659919	-37.29757085	-39.87854251	-41.39676113
-735	-40.28340081	-42.40890688	-39.5242915	-39.42307692	-30.87044534	-33.55263158	-34.41295547	-37.39878543	-39.62550607	-41.64979757
-734	-40.13157895	-42.45951417	-39.57489879	-39.47368421	-30.71862348	-33.55263158	-34.56477733	-37.44939271	-39.57489879	-41.19433198
-733	-40.08097166	-42.25708502	-39.17004049	-39.1194332	-30.81983806	-33.55263158	-34.36234818	-37.44939271	-39.57489879	-41.1437247
-732	-40.38461538	-41.90283401	-39.32186235	-38.7145749	-30.51619433	-33.60323887	-34.21052632	-37.29757085	-39.47368421	-41.09311741
-731	-40.03036437	-41.85222672	-38.96761134	-38.91700405	-30.46558704	-33.50202429	-34.10931174	-37.04453441	-39.37246964	-41.09311741
-730	-39.82793522	-42.20647773	-38.96761134	-38.96761134	-30.41497976	-33.40080972	-33.95748988	-36.84210526	-39.42307692	-40.7388664
-729	-39.97975709	-42.00404858	-39.06882591	-38.76518219	-30.26315789	-33.19838057	-34.05870445	-36.94331984	-39.06882591	-41.09311741
-728	-39.77732794	-41.80161943	-39.01821862	-39.06882591	-30.36437247	-33.19838057	-33.95748988	-36.84210526	-39.32186235	-40.78947368
-727	-39.5242915	-41.75101215	-38.7145749	-38.7145749	-30.21255061	-32.74291498	-33.65384615	-36.89271255	-38.86639676	-40.63765182
-726	-39.42307692	-41.80161943	-38.41093117	-38.46153846	-30.16194332	-33.24898785	-33.65384615	-36.74089069	-38.91700405	-40.63765182
-725	-39.37246964	-41.44736842	-38.56275304	-38.61336032	-30.01012146	-32.94534413	-33.60323887	-36.33603239	-38.96761134	-40.3340081
-724	-39.42307692	-41.548583	-38.36032389	-38.56275304	-30.21255061	-33.29959514	-33.50202429	-36.53846154	-38.56275304	-40.53643725
-723	-39.22064777	-41.34615385	-38.41093117	-38.15789474	-30.06072874	-33.14777328	-33.29959514	-36.53846154	-38.7145749	-40.48582996
-722	-39.1194332	-41.19433198	-38.3097166	-38.05668016	-30.11133603	-32.79352227	-33.29959514	-36.08299595	-38.41093117	-40.28340081
-721	-39.06882591	-40.89068826	-38.3097166	-38.3097166	-29.80769231	-32.84412955	-33.65384615	-36.03238866	-38.46153846	-40.28340081
-720	-39.06882591	-40.99190283	-38.10728745	-37.95546559	-29.55465587	-32.79352227	-33.19838057	-36.18421053	-38.36032389	-40.18218623
-719	-38.61336032	-40.89068826	-38.10728745	-37.80364372	-29.95951417	-32.6417004	-32.99595142	-35.8805668	-38.20850202	-39.82793522
-718	-38.46153846	-40.84008097	-37.85425101	-37.85425101	-29.75708502	-32.48987854	-32.79352227	-35.72874494	-38.36032389	-39.77732794
-717	-38.51214575	-40.63765182	-37.95546559	-37.85425101	-29.95951417	-32.89473684	-33.09716599	-35.8805668	-38.25910931	-39.72672065
-716	-38.7145749	-40.58704453	-37.55060729	-37.75303644	-29.55465587	-32.59109312	-33.0465587	-35.82995951	-37.85425101	-39.47368421
-715	-38.51214575	-40.58704453	-37.5	-37.44939271	-29.60526316	-32.38866397	-32.48987854	-35.62753036	-37.95546559	-39.82793522
-714	-38.3097166	-40.23279352	-37.55060729	-37.44939271	-29.50404858	-32.59109312	-32.69230769	-35.42510121	-37.65182186	-39.37246964
-713	-38.15789474	-40.18218623	-37.24696356	-37.29757085	-29.35222672	-32.38866397	-32.6417004	-35.32388664	-37.5	-39.5242915
-712	-38.3097166	-39.9291498	-37.29757085	-37.34817814	-29.25101215	-32.18623482	-32.48987854	-35.42510121	-37.65182186	-39.32186235
-711	-37.85425101	-40.03036437	-37.29757085	-37.0951417	-28.94736842	-32.18623482	-32.43927126	-35.37449393	-37.34817814	-39.5242915
-710	-37.95546559	-39.9291498	-37.0951417	-37.19635628	-29.09919028	-31.88259109	-32.48987854	-35.27327935	-37.34817814	-39.17004049
-709	-37.9048583	-39.72672065	-36.89271255	-36.99392713	-29.35222672	-32.08502024	-32.33805668	-35.0708502	-37.0951417	-39.01821862
-708	-37.85425101	-39.72672065	-36.89271255	-37.14574899	-28.89676113	-31.98380567	-32.13562753	-35.32388664	-37.0951417	-38.66396761
-707	-37.60121457	-39.67611336	-36.74089069	-36.84210526	-28.99797571	-31.68016194	-32.23684211	-34.96963563	-37.14574899	-38.7145749
-706	-37.85425101	-39.62550607	-36.58906883	-36.74089069	-28.84615385	-31.73076923	-32.13562753	-34.91902834	-37.0951417	-38.76518219
-705	-37.34817814	-39.37246964	-36.53846154	-36.84210526	-28.84615385	-31.52834008	-31.88259109	-35.02024291	-36.99392713	-38.46153846
-704	-37.29757085	-39.27125506	-36.53846154	-36.38663968	-28.74493927	-31.62955466	-31.98380567	-34.61538462	-36.6902834	-38.51214575
-703	-37.34817814	-39.37246964	-36.63967611	-36.23481781	-29.048583	-31.42712551	-31.68016194	-34.76720648	-36.84210526	-38.61336032
-702	-37.39878543	-38.91700405	-36.43724696	-36.38663968	-28.69433198	-31.73076923	-31.93319838	-34.86842105	-36.89271255	-38.3097166
-701	-36.94331984	-39.17004049	-36.53846154	-36.43724696	-28.49190283	-31.37651822	-31.62955466	-34.56477733	-36.63967611	-38.00607287
-700	-37.04453441	-38.7145749	-36.43724696	-36.48785425	-28.74493927	-31.27530364	-31.42712551	-34.36234818	-36.58906883	-38.15789474
-699	-37.0951417	-38.81578947	-36.33603239	-36.18421053	-28.6437247	-31.52834008	-31.42712551	-34.36234818	-36.53846154	-38.05668016
-698	-36.99392713	-38.81578947	-36.33603239	-35.98178138	-28.54251012	-31.42712551	-31.47773279	-34.21052632	-36.33603239	-38.00607287
-697	-36.74089069	-38.36032389	-36.38663968	-36.03238866	-28.44129555	-31.07287449	-31.47773279	-34.00809717	-36.13360324	-37.80364372
-696	-36.74089069	-38.66396761	-36.03238866	-36.03238866	-28.39068826	-31.22469636	-31.37651822	-34.05870445	-36.33603239	-37.9048583
-695	-36.74089069	-38.56275304	-35.82995951	-36.08299595	-28.34008097	-31.07287449	-31.52834008	-34.10931174	-35.98178138	-37.65182186
-694	-36.58906883	-38.51214575	-35.72874494	-35.67813765	-28.34008097	-31.32591093	-31.22469636	-34.05870445	-35.82995951	-37.70242915
-693	-36.58906883	-38.15789474	-35.72874494	-35.57692308	-28.13765182	-30.76923077	-31.27530364	-33.8562753	-35.93117409	-37.55060729
-692	-36.43724696	-37.85425101	-35.57692308	-35.67813765	-27.93522267	-30.97165992	-30.87044534	-34.00809717	-35.77935223	-37.29757085
-691	-36.84210526	-37.80364372	-35.42510121	-35.52631579	-28.03643725	-30.92105263	-30.97165992	-33.80566802	-35.8805668	-37.19635628
-690	-36.33603239	-37.65182186	-35.42510121	-35.22267206	-28.13765182	-30.81983806	-31.02226721	-33.50202429	-35.62753036	-37.34817814
-689	-36.08299595	-37.60121457	-35.42510121	-35.42510121	-28.08704453	-30.76923077	-30.81983806	-33.50202429	-35.57692308	-37.29757085
-688	-36.2854251	-37.44939271	-35.42510121	-35.42510121	-27.93522267	-30.71862348	-30.81983806	-33.75506073	-35.42510121	-37.29757085
-687	-36.2854251	-37.5	-35.17206478	-35.12145749	-27.88461538	-30.51619433	-30.76923077	-33.19838057	-35.12145749	-37.19635628
-686	-35.8805668	-37.0951417	-35.0708502	-34.96963563	-27.73279352	-30.71862348	-30.66801619	-33.451417	-35.4757085	-36.89271255
-685	-35.82995951	-37.29757085	-35.0708502	-35.02024291	-27.93522267	-30.66801619	-30.46558704	-33.24898785	-34.96963563	-37.04453441
-684	-35.72874494	-37.34817814	-34.91902834	-34.76720648	-27.68218623	-30.61740891	-30.56680162	-33.0465587	-35.0708502	-36.74089069
-683	-35.42510121	-36.79149798	-34.61538462	-34.51417004	-27.68218623	-30.56680162	-30.76923077	-32.99595142	-34.86842105	-36.74089069
-682	-35.42510121	-36.99392713	-34.96963563	-34.76720648	-27.68218623	-30.11133603	-30.26315789	-32.94534413	-34.81781377	-36.58906883
-681	-35.32388664	-37.14574899	-35.02024291	-34.81781377	-27.78340081	-30.21255061	-30.26315789	-32.79352227	-34.96963563	-36.6902834
-680	-35.42510121	-36.58906883	-34.71659919	-34.41295547	-27.37854251	-29.90890688	-30.11133603	-32.94534413	-34.71659919	-36.2854251
-679	-35.0708502	-36.63967611	-34.36234818	-34.41295547	-27.4291498	-30.11133603	-30.11133603	-32.6417004	-34.61538462	-36.53846154
-678	-35.02024291	-36.74089069	-34.46356275	-34.36234818	-27.4291498	-30.26315789	-30.01012146	-32.79352227	-34.46356275	-36.38663968
-677	-34.91902834	-36.53846154	-34.31174089	-34.10931174	-27.4291498	-29.80769231	-29.95951417	-32.48987854	-34.6659919	-36.33603239
-676	-34.91902834	-36.33603239	-34.21052632	-34.2611336	-27.07489879	-29.95951417	-30.16194332	-32.38866397	-34.46356275	-35.8805668
-675	-34.81781377	-36.13360324	-33.95748988	-34.15991903	-27.07489879	-29.95951417	-30.01012146	-32.33805668	-34.46356275	-35.62753036
-674	-34.86842105	-36.08299595	-33.8562753	-34.00809717	-27.0242915	-29.90890688	-29.75708502	-32.28744939	-34.41295547	-35.52631579
-673	-34.46356275	-36.08299595	-34.00809717	-33.90688259	-27.0242915	-29.75708502	-29.95951417	-32.43927126	-34.15991903	-35.52631579
-672	-34.41295547	-35.67813765	-33.80566802	-34.05870445	-27.07489879	-29.50404858	-29.4534413	-32.13562753	-34.15991903	-35.62753036
-671	-34.31174089	-35.52631579	-33.70445344	-33.60323887	-26.87246964	-29.60526316	-29.60526316	-32.28744939	-33.90688259	-35.4757085
-670	-34.46356275	-35.42510121	-33.75506073	-33.55263158	-27.27732794	-29.4534413	-29.35222672	-31.93319838	-33.75506073	-35.52631579
-669	-34.21052632	-35.42510121	-33.451417	-33.451417	-26.82186235	-29.20040486	-29.65587045	-31.83198381	-33.65384615	-35.37449393
-668	-34.10931174	-35.37449393	-33.55263158	-33.19838057	-26.67004049	-29.4534413	-29.14979757	-31.62955466	-33.50202429	-35.22267206
-667	-34.00809717	-35.32388664	-33.35020243	-33.09716599	-26.56882591	-29.25101215	-29.20040486	-31.73076923	-33.24898785	-35.0708502
-666	-33.80566802	-34.96963563	-33.40080972	-32.94534413	-26.82186235	-29.09919028	-29.25101215	-31.57894737	-33.40080972	-34.96963563
-665	-33.90688259	-35.0708502	-33.35020243	-32.99595142	-26.31578947	-29.20040486	-29.20040486	-31.27530364	-33.19838057	-34.91902834
-664	-33.90688259	-34.76720648	-33.19838057	-33.09716599	-26.2145749	-29.25101215	-28.99797571	-31.42712551	-33.24898785	-34.96963563
-663	-33.451417	-35.0708502	-33.0465587	-32.89473684	-26.46761134	-29.14979757	-29.048583	-31.17408907	-33.0465587	-34.61538462
-662	-33.40080972	-34.61538462	-33.0465587	-32.69230769	-26.11336032	-28.84615385	-29.048583	-31.17408907	-33.14777328	-34.56477733
-661	-33.35020243	-34.61538462	-33.0465587	-32.89473684	-26.41700405	-28.74493927	-28.94736842	-30.87044534	-33.09716599	-34.36234818
-660	-33.451417	-34.21052632	-32.94534413	-32.94534413	-26.11336032	-28.79554656	-28.89676113	-31.12348178	-32.79352227	-33.95748988
-659	-33.19838057	-34.61538462	-32.6417004	-32.79352227	-26.11336032	-28.6437247	-28.99797571	-31.32591093	-32.6417004	-34.36234818
-658	-33.0465587	-34.2611336	-32.48987854	-32.43927126	-26.11336032	-28.6437247	-28.89676113	-30.87044534	-32.59109312	-34.00809717
-657	-32.94534413	-34.00809717	-32.28744939	-32.18623482	-25.91093117	-28.74493927	-28.94736842	-30.76923077	-32.59109312	-34.15991903
-656	-32.89473684	-33.75506073	-32.38866397	-32.54048583	-25.8097166	-28.54251012	-28.54251012	-30.81983806	-32.48987854	-33.90688259
-655	-32.79352227	-33.95748988	-32.38866397	-32.18623482	-26.06275304	-28.54251012	-28.44129555	-30.81983806	-32.43927126	-34.00809717
-654	-32.59109312	-34.00809717	-32.33805668	-32.28744939	-25.70850202	-28.28947368	-28.39068826	-30.66801619	-31.93319838	-33.75506073
-653	-32.38866397	-33.55263158	-32.18623482	-32.18623482	-25.91093117	-28.34008097	-28.2388664	-30.61740891	-31.98380567	-33.8562753
-652	-32.43927126	-33.55263158	-31.98380567	-32.03441296	-25.91093117	-28.2388664	-28.39068826	-30.66801619	-32.18623482	-33.451417
-651	-32.38866397	-33.55263158	-31.93319838	-31.78137652	-25.60728745	-28.28947368	-28.34008097	-30.51619433	-32.08502024	-33.451417
-650	-32.54048583	-33.50202429	-32.03441296	-31.93319838	-25.75910931	-28.08704453	-27.88461538	-30.31376518	-31.98380567	-33.70445344
-649	-32.23684211	-33.19838057	-32.03441296	-31.98380567	-25.65789474	-28.18825911	-28.03643725	-30.31376518	-32.03441296	-33.19838057
-648	-32.08502024	-33.29959514	-31.88259109	-31.83198381	-25.45546559	-28.03643725	-28.18825911	-30.06072874	-31.78137652	-33.35020243
-647	-32.13562753	-33.09716599	-31.32591093	-31.62955466	-25.30364372	-27.93522267	-28.08704453	-30.26315789	-31.73076923	-33.29959514
-646	-32.08502024	-33.24898785	-31.73076923	-31.68016194	-25.30364372	-27.78340081	-27.93522267	-30.06072874	-31.17408907	-33.0465587
-645	-31.88259109	-33.09716599	-31.52834008	-31.47773279	-25.50607287	-27.98582996	-27.78340081	-29.8582996	-31.42712551	-32.89473684
-644	-31.68016194	-32.74291498	-31.42712551	-31.27530364	-25.25303644	-27.78340081	-27.73279352	-29.90890688	-31.32591093	-32.99595142
-643	-31.52834008	-32.79352227	-31.27530364	-31.12348178	-25.55668016	-27.68218623	-27.68218623	-29.70647773	-31.37651822	-32.94534413
-642	-31.57894737	-32.33805668	-31.17408907	-31.17408907	-25.20242915	-27.63157895	-27.78340081	-29.60526316	-31.27530364	-32.69230769
-641	-31.42712551	-32.38866397	-31.27530364	-31.22469636	-25.20242915	-27.78340081	-27.68218623	-29.70647773	-31.12348178	-32.54048583
-640	-31.32591093	-32.28744939	-31.17408907	-31.17408907	-25.05060729	-27.63157895	-27.73279352	-29.55465587	-31.02226721	-32.54048583
-639	-31.32591093	-32.08502024	-31.07287449	-30.61740891	-25.10121457	-27.63157895	-27.68218623	-29.50404858	-31.12348178	-32.59109312
-638	-31.02226721	-32.13562753	-31.07287449	-31.17408907	-25	-27.22672065	-27.37854251	-29.25101215	-30.92105263	-32.38866397
-637	-30.97165992	-32.03441296	-30.76923077	-30.71862348	-24.84817814	-27.27732794	-27.22672065	-29.4534413	-30.71862348	-32.23684211
-636	-30.92105263	-31.83198381	-30.76923077	-30.71862348	-24.64574899	-27.12550607	-27.32793522	-29.25101215	-30.87044534	-32.13562753
-635	-30.76923077	-31.57894737	-30.92105263	-30.46558704	-24.69635628	-27.17611336	-27.37854251	-29.35222672	-30.51619433	-31.98380567
-634	-30.61740891	-31.78137652	-30.61740891	-30.31376518	-24.89878543	-27.0242915	-27.17611336	-29.09919028	-30.36437247	-31.88259109
-633	-30.61740891	-31.52834008	-30.36437247	-30.31376518	-24.74696356	-27.0242915	-27.22672065	-28.99797571	-30.71862348	-31.98380567
-632	-30.26315789	-31.37651822	-30.31376518	-30.31376518	-24.69635628	-26.92307692	-26.97368421	-28.89676113	-30.31376518	-32.08502024
-631	-30.21255061	-31.42712551	-30.31376518	-30.01012146	-24.49392713	-26.67004049	-27.07489879	-28.89676113	-30.21255061	-31.78137652
-630	-30.36437247	-31.32591093	-30.16194332	-30.01012146	-24.44331984	-26.92307692	-26.77125506	-28.54251012	-29.95951417	-31.68016194
-629	-30.26315789	-31.07287449	-30.16194332	-30.06072874	-24.44331984	-26.82186235	-26.97368421	-28.59311741	-29.75708502	-31.37651822
-628	-30.16194332	-30.87044534	-30.31376518	-29.95951417	-24.29149798	-26.67004049	-26.97368421	-28.49190283	-29.95951417	-31.37651822
-627	-30.11133603	-30.71862348	-30.21255061	-29.80769231	-24.03846154	-26.77125506	-26.77125506	-28.59311741	-29.75708502	-31.12348178
-626	-29.80769231	-30.61740891	-29.75708502	-29.80769231	-24.24089069	-26.6194332	-26.72064777	-28.39068826	-29.80769231	-31.07287449
-625	-29.70647773	-30.76923077	-29.95951417	-29.90890688	-23.83603239	-26.67004049	-26.67004049	-28.34008097	-29.55465587	-31.07287449
-624	-29.80769231	-30.51619433	-29.65587045	-29.75708502	-23.98785425	-26.51821862	-26.41700405	-28.2388664	-29.55465587	-30.81983806
-623	-29.8582996	-30.46558704	-29.8582996	-29.60526316	-23.93724696	-26.46761134	-26.46761134	-28.13765182	-29.40283401	-30.92105263
-622	-29.20040486	-30.51619433	-29.60526316	-29.4534413	-23.93724696	-26.11336032	-26.36639676	-28.08704453	-29.4534413	-30.81983806
-621	-29.55465587	-30.36437247	-29.4534413	-29.70647773	-23.93724696	-26.26518219	-26.31578947	-28.18825911	-29.25101215	-30.87044534
-620	-29.70647773	-30.41497976	-29.55465587	-29.65587045	-23.88663968	-26.11336032	-26.46761134	-28.08704453	-29.14979757	-30.51619433
-619	-29.55465587	-30.21255061	-29.25101215	-29.4534413	-23.93724696	-26.11336032	-26.26518219	-27.93522267	-29.14979757	-30.41497976
-618	-29.20040486	-30.16194332	-29.20040486	-28.99797571	-23.58299595	-26.06275304	-26.26518219	-27.98582996	-29.35222672	-30.51619433
-617	-28.99797571	-29.90890688	-29.25101215	-29.09919028	-23.88663968	-25.86032389	-25.96153846	-27.73279352	-28.89676113	-30.41497976
-616	-28.89676113	-29.70647773	-29.30161943	-29.25101215	-23.53238866	-26.06275304	-26.01214575	-27.8340081	-28.69433198	-30.11133603
-615	-28.69433198	-29.65587045	-28.79554656	-29.048583	-23.43117409	-25.91093117	-26.06275304	-27.63157895	-28.34008097	-30.46558704
-614	-28.74493927	-29.60526316	-28.89676113	-28.74493927	-23.58299595	-25.86032389	-26.06275304	-27.63157895	-28.44129555	-30.11133603
-613	-28.69433198	-29.4534413	-28.94736842	-28.94736842	-23.3805668	-25.65789474	-26.16396761	-27.32793522	-28.59311741	-30.01012146
-612	-28.69433198	-29.35222672	-28.89676113	-28.84615385	-23.53238866	-25.60728745	-25.75910931	-27.17611336	-28.6437247	-30.01012146
-611	-28.54251012	-29.25101215	-28.59311741	-28.74493927	-23.3805668	-25.70850202	-25.70850202	-27.27732794	-28.39068826	-29.95951417
-610	-28.39068826	-29.35222672	-28.84615385	-28.54251012	-23.32995951	-25.50607287	-25.4048583	-27.4291498	-28.2388664	-29.4534413
-609	-28.2388664	-28.94736842	-28.54251012	-28.6437247	-23.12753036	-25.45546559	-25.70850202	-27.12550607	-28.08704453	-29.70647773
-608	-28.2388664	-29.048583	-28.59311741	-28.54251012	-22.87449393	-25.30364372	-25.65789474	-27.12550607	-28.13765182	-29.30161943
-607	-27.98582996	-28.94736842	-28.34008097	-28.49190283	-23.12753036	-25.50607287	-25.50607287	-26.97368421	-28.03643725	-29.4534413
-606	-27.93522267	-28.94736842	-28.34008097	-28.18825911	-22.9757085	-25.25303644	-25.60728745	-26.82186235	-28.03643725	-29.70647773
-605	-27.93522267	-28.79554656	-28.13765182	-28.39068826	-22.92510121	-25	-25.55668016	-26.77125506	-27.93522267	-29.25101215
-604	-28.18825911	-28.74493927	-28.2388664	-28.08704453	-22.82388664	-25.25303644	-25.50607287	-26.82186235	-27.58097166	-29.14979757
-603	-27.73279352	-28.84615385	-28.13765182	-27.93522267	-22.5708502	-25.20242915	-25.25303644	-26.67004049	-27.58097166	-29.048583
-602	-27.68218623	-28.59311741	-28.44129555	-27.93522267	-22.67206478	-24.79757085	-25.30364372	-26.82186235	-27.53036437	-28.99797571
-601	-27.37854251	-28.13765182	-28.08704453	-28.03643725	-22.77327935	-24.89878543	-25.20242915	-26.26518219	-27.58097166	-28.89676113
-600	-27.88461538	-28.39068826	-28.13765182	-28.13765182	-22.26720648	-25.10121457	-25	-26.41700405	-27.12550607	-28.79554656
-599	-27.37854251	-28.13765182	-27.78340081	-27.68218623	-22.72267206	-25	-24.94939271	-26.2145749	-27.27732794	-28.6437247
-598	-27.4291498	-27.63157895	-27.4291498	-27.93522267	-22.5708502	-24.74696356	-24.84817814	-26.2145749	-27.4291498	-28.89676113
-597	-27.0242915	-27.78340081	-27.73279352	-27.78340081	-22.41902834	-24.54453441	-25.05060729	-25.96153846	-26.92307692	-28.79554656
-596	-26.92307692	-27.73279352	-27.32793522	-27.78340081	-22.5708502	-24.5951417	-24.74696356	-26.11336032	-26.87246964	-28.28947368
-595	-27.27732794	-27.78340081	-27.4291498	-27.4291498	-22.31781377	-24.69635628	-24.79757085	-25.91093117	-26.87246964	-28.18825911
-594	-26.77125506	-27.58097166	-27.22672065	-27.4291498	-22.31781377	-24.5951417	-24.64574899	-26.01214575	-26.6194332	-28.18825911
-593	-26.72064777	-27.68218623	-27.37854251	-27.27732794	-22.11538462	-24.64574899	-24.39271255	-25.96153846	-26.6194332	-28.18825911
-592	-26.82186235	-27.47975709	-27.37854251	-27.22672065	-22.01417004	-24.24089069	-24.44331984	-26.01214575	-26.67004049	-28.28947368
-591	-26.51821862	-27.0242915	-27.22672065	-27.12550607	-21.91295547	-24.13967611	-24.44331984	-25.60728745	-26.67004049	-27.78340081
-590	-26.51821862	-27.07489879	-27.0242915	-26.82186235	-21.81174089	-24.29149798	-24.24089069	-25.75910931	-26.51821862	-28.13765182
-589	-26.51821862	-27.07489879	-26.77125506	-26.97368421	-21.71052632	-24.08906883	-24.34210526	-25.55668016	-26.16396761	-27.93522267
-588	-26.51821862	-26.97368421	-27.0242915	-26.82186235	-21.91295547	-24.1902834	-24.49392713	-25.4048583	-26.26518219	-27.63157895
-587	-26.41700405	-26.87246964	-26.6194332	-26.77125506	-21.81174089	-23.93724696	-24.1902834	-25.25303644	-26.31578947	-27.78340081
-586	-26.06275304	-26.67004049	-27.0242915	-26.72064777	-21.7611336	-23.83603239	-24.1902834	-25.15182186	-26.16396761	-27.53036437
-585	-26.01214575	-26.41700405	-26.6194332	-26.36639676	-21.7611336	-23.93724696	-24.13967611	-25.20242915	-26.06275304	-27.22672065
-584	-26.16396761	-26.51821862	-26.6194332	-26.56882591	-21.7611336	-24.08906883	-24.24089069	-25	-25.91093117	-27.22672065
-583	-26.01214575	-26.31578947	-26.2145749	-26.26518219	-21.30566802	-23.73481781	-24.13967611	-24.94939271	-25.91093117	-27.17611336
-582	-25.86032389	-26.16396761	-26.26518219	-26.31578947	-21.30566802	-23.68421053	-23.93724696	-24.69635628	-25.55668016	-27.27732794
-581	-25.4048583	-26.2145749	-26.36639676	-26.11336032	-21.3562753	-23.48178138	-23.58299595	-24.94939271	-25.60728745	-27.27732794
-580	-25.60728745	-26.31578947	-26.31578947	-26.41700405	-21.20445344	-23.53238866	-23.53238866	-24.64574899	-25.4048583	-27.27732794
-579	-25.86032389	-26.36639676	-26.51821862	-26.26518219	-21.25506073	-23.43117409	-23.48178138	-24.74696356	-25.50607287	-27.0242915
-578	-25.50607287	-26.16396761	-26.01214575	-26.11336032	-21.25506073	-23.27935223	-23.83603239	-24.54453441	-25.20242915	-26.67004049
-577	-25.35425101	-25.86032389	-26.16396761	-25.91093117	-20.74898785	-23.53238866	-23.63360324	-24.64574899	-25.30364372	-26.77125506
-576	-25.10121457	-25.8097166	-25.96153846	-25.91093117	-20.951417	-23.68421053	-23.48178138	-24.49392713	-25.35425101	-26.46761134
-575	-25.20242915	-25.55668016	-25.86032389	-25.96153846	-20.90080972	-23.27935223	-23.58299595	-24.29149798	-24.89878543	-26.16396761
-574	-25.30364372	-25.45546559	-25.91093117	-25.86032389	-21.20445344	-22.92510121	-23.48178138	-24.29149798	-24.94939271	-26.56882591
-573	-24.64574899	-25.20242915	-25.4048583	-25.65789474	-20.951417	-22.92510121	-23.32995951	-24.03846154	-24.94939271	-26.11336032
-572	-25.05060729	-24.94939271	-25.55668016	-25.50607287	-20.64777328	-22.9757085	-23.02631579	-24.29149798	-24.79757085	-26.36639676
-571	-24.5951417	-25.60728745	-25.20242915	-25.35425101	-20.85020243	-22.92510121	-22.92510121	-23.98785425	-24.79757085	-26.01214575
-570	-24.69635628	-25.10121457	-25.45546559	-25.15182186	-20.69838057	-22.77327935	-23.17813765	-23.93724696	-24.69635628	-26.2145749
-569	-24.5951417	-25.10121457	-25.20242915	-25.20242915	-20.5465587	-22.67206478	-23.12753036	-23.7854251	-24.54453441	-26.2145749
-568	-24.49392713	-24.94939271	-25.20242915	-25.15182186	-20.49595142	-22.67206478	-23.02631579	-23.68421053	-24.13967611	-25.50607287
-567	-24.24089069	-24.54453441	-24.89878543	-25.25303644	-20.49595142	-22.62145749	-22.87449393	-23.63360324	-24.29149798	-25.55668016
-566	-24.13967611	-24.74696356	-25.25303644	-24.94939271	-20.49595142	-22.5708502	-22.72267206	-23.48178138	-24.1902834	-25.60728745
-565	-24.03846154	-24.54453441	-25.10121457	-24.94939271	-20.5465587	-22.52024291	-22.67206478	-23.68421053	-23.88663968	-25.30364372
-564	-24.1902834	-24.34210526	-24.84817814	-24.79757085	-20.44534413	-22.46963563	-22.9757085	-23.22874494	-23.88663968	-25.35425101
-563	-24.13967611	-24.34210526	-24.79757085	-24.79757085	-20.09109312	-22.06477733	-22.72267206	-23.32995951	-24.13967611	-25.4048583
-562	-23.83603239	-24.39271255	-24.49392713	-24.69635628	-20.09109312	-22.21659919	-22.46963563	-23.27935223	-23.88663968	-25.10121457
-561	-23.68421053	-24.29149798	-24.5951417	-24.44331984	-19.73684211	-22.1659919	-22.46963563	-23.53238866	-23.88663968	-25.4048583
-560	-23.98785425	-24.13967611	-24.49392713	-24.69635628	-19.78744939	-22.06477733	-22.11538462	-23.12753036	-23.7854251	-24.89878543
-559	-23.73481781	-23.88663968	-24.24089069	-24.34210526	-19.78744939	-22.1659919	-22.36842105	-23.02631579	-23.68421053	-25.25303644
-558	-23.02631579	-23.93724696	-24.29149798	-24.34210526	-19.98987854	-22.06477733	-22.11538462	-22.77327935	-23.3805668	-24.5951417
-557	-23.22874494	-23.88663968	-24.24089069	-24.44331984	-19.73684211	-21.81174089	-22.26720648	-23.07692308	-23.07692308	-24.5951417
-556	-23.43117409	-23.58299595	-23.98785425	-24.03846154	-19.63562753	-21.71052632	-22.11538462	-22.62145749	-22.9757085	-24.64574899
-555	-23.02631579	-23.32995951	-23.93724696	-24.1902834	-19.63562753	-21.7611336	-22.11538462	-22.87449393	-22.9757085	-24.39271255
-554	-23.02631579	-23.22874494	-24.1902834	-23.73481781	-19.58502024	-21.81174089	-21.86234818	-22.67206478	-22.82388664	-24.49392713
-553	-22.92510121	-23.32995951	-23.98785425	-23.68421053	-19.58502024	-21.65991903	-21.71052632	-22.1659919	-22.9757085	-24.34210526
-552	-22.9757085	-22.9757085	-24.03846154	-23.63360324	-19.43319838	-21.60931174	-21.86234818	-22.46963563	-22.72267206	-24.24089069
-551	-22.87449393	-22.77327935	-23.63360324	-23.58299595	-19.18016194	-21.30566802	-21.86234818	-22.21659919	-22.5708502	-23.98785425
-550	-22.36842105	-22.92510121	-23.93724696	-23.73481781	-19.38259109	-21.3562753	-21.65991903	-22.21659919	-22.82388664	-24.03846154
-549	-22.52024291	-22.67206478	-23.3805668	-23.63360324	-19.38259109	-21.25506073	-21.40688259	-22.06477733	-22.62145749	-24.03846154
-548	-22.31781377	-22.46963563	-23.63360324	-23.63360324	-19.07894737	-21.25506073	-21.20445344	-22.06477733	-22.62145749	-23.88663968
-547	-22.41902834	-22.62145749	-23.17813765	-23.32995951	-19.28137652	-21.05263158	-21.40688259	-21.86234818	-22.41902834	-23.83603239
-546	-22.36842105	-22.41902834	-23.07692308	-23.32995951	-19.12955466	-20.85020243	-21.15384615	-22.01417004	-22.21659919	-23.58299595
-545	-21.7611336	-22.21659919	-22.9757085	-23.12753036	-19.07894737	-21.15384615	-21.20445344	-21.81174089	-22.06477733	-23.48178138
-544	-21.91295547	-22.1659919	-23.22874494	-23.02631579	-19.18016194	-20.90080972	-21.10323887	-21.65991903	-21.7611336	-23.3805668
-543	-22.11538462	-22.06477733	-23.07692308	-22.92510121	-18.87651822	-20.85020243	-21.20445344	-21.81174089	-21.91295547	-23.53238866
-542	-21.65991903	-22.21659919	-23.02631579	-22.87449393	-18.87651822	-20.64777328	-21.15384615	-21.71052632	-22.06477733	-23.3805668
-541	-22.06477733	-22.01417004	-22.72267206	-22.87449393	-18.72469636	-20.85020243	-21.15384615	-21.60931174	-21.86234818	-23.17813765
-540	-21.71052632	-22.11538462	-22.82388664	-23.07692308	-18.57287449	-20.64777328	-20.951417	-21.91295547	-22.01417004	-23.22874494
-539	-21.55870445	-22.01417004	-22.92510121	-22.72267206	-18.72469636	-20.59716599	-21.00202429	-21.50809717	-21.86234818	-23.22874494
-538	-21.60931174	-21.91295547	-22.87449393	-22.72267206	-18.97773279	-20.85020243	-20.85020243	-21.20445344	-21.7611336	-22.77327935
-537	-21.55870445	-21.7611336	-22.5708502	-22.5708502	-18.72469636	-20.59716599	-20.79959514	-21.3562753	-21.55870445	-22.87449393
-536	-21.40688259	-21.71052632	-22.62145749	-22.52024291	-18.52226721	-20.59716599	-21.15384615	-21.25506073	-21.55870445	-22.72267206
-535	-21.30566802	-21.45748988	-22.41902834	-22.31781377	-18.47165992	-20.44534413	-20.44534413	-21.30566802	-21.50809717	-22.82388664
-534	-21.20445344	-21.3562753	-22.36842105	-22.52024291	-18.57287449	-20.39473684	-20.5465587	-21.10323887	-21.25506073	-22.77327935
-533	-21.05263158	-21.15384615	-22.67206478	-22.31781377	-18.37044534	-20.19230769	-20.49595142	-21.00202429	-21.40688259	-22.82388664
-532	-21.00202429	-21.15384615	-22.01417004	-22.46963563	-18.42105263	-20.44534413	-20.5465587	-20.79959514	-21.30566802	-22.41902834
-531	-20.951417	-21.30566802	-22.1659919	-22.1659919	-18.11740891	-20.44534413	-20.34412955	-20.69838057	-21.30566802	-22.36842105
-530	-21.25506073	-21.20445344	-22.01417004	-22.06477733	-17.91497976	-20.34412955	-20.44534413	-21.00202429	-21.30566802	-22.36842105
-529	-20.64777328	-20.79959514	-21.91295547	-21.86234818	-18.11740891	-19.93927126	-20.19230769	-20.90080972	-20.85020243	-22.36842105
-528	-20.69838057	-21.00202429	-21.71052632	-21.65991903	-17.76315789	-19.88866397	-20.19230769	-20.74898785	-20.74898785	-22.31781377
-527	-21.00202429	-20.59716599	-21.60931174	-21.65991903	-17.76315789	-19.73684211	-20.19230769	-20.79959514	-20.74898785	-22.11538462
-526	-20.5465587	-20.49595142	-21.60931174	-21.55870445	-17.91497976	-19.83805668	-20.09109312	-20.49595142	-20.69838057	-22.01417004
-525	-20.69838057	-20.44534413	-21.40688259	-21.60931174	-17.96558704	-19.58502024	-20.04048583	-20.74898785	-20.49595142	-21.81174089
-524	-20.24291498	-20.39473684	-21.30566802	-21.3562753	-17.61133603	-19.48380567	-20.04048583	-20.19230769	-20.19230769	-21.7611336
-523	-20.39473684	-20.29352227	-21.45748988	-21.50809717	-17.71255061	-19.58502024	-19.78744939	-20.09109312	-20.24291498	-21.7611336
-522	-20.24291498	-19.93927126	-21.50809717	-21.20445344	-17.76315789	-19.53441296	-19.78744939	-20.04048583	-20.09109312	-21.55870445
-521	-20.19230769	-20.09109312	-21.3562753	-21.50809717	-17.45951417	-19.48380567	-19.58502024	-19.93927126	-20.34412955	-21.55870445
-520	-19.98987854	-19.93927126	-20.85020243	-21.3562753	-17.40890688	-19.38259109	-19.53441296	-20.04048583	-20.19230769	-21.60931174
-519	-19.73684211	-19.88866397	-21.45748988	-21.05263158	-17.3582996	-19.23076923	-19.43319838	-19.98987854	-19.93927126	-21.3562753
-518	-19.68623482	-19.98987854	-20.951417	-20.79959514	-17.15587045	-19.33198381	-19.53441296	-19.63562753	-19.78744939	-21.40688259
-517	-19.68623482	-19.38259109	-20.951417	-20.64777328	-17.56072874	-19.23076923	-19.28137652	-19.98987854	-19.73684211	-21.05263158
-516	-19.53441296	-19.43319838	-20.79959514	-20.69838057	-17.45951417	-19.18016194	-19.38259109	-19.83805668	-19.73684211	-21.25506073
-515	-19.53441296	-19.53441296	-20.5465587	-20.85020243	-17.05465587	-19.02834008	-19.33198381	-19.53441296	-19.78744939	-20.79959514
-514	-19.33198381	-19.02834008	-20.59716599	-20.49595142	-16.9534413	-18.97773279	-18.92712551	-19.33198381	-19.53441296	-20.90080972
-513	-19.33198381	-19.28137652	-20.49595142	-20.39473684	-17.05465587	-18.72469636	-19.23076923	-19.28137652	-19.48380567	-20.90080972
-512	-19.12955466	-19.02834008	-20.39473684	-20.39473684	-17.20647773	-18.52226721	-18.97773279	-19.38259109	-19.28137652	-20.74898785
-511	-19.18016194	-18.97773279	-20.44534413	-20.59716599	-17.20647773	-18.72469636	-19.18016194	-19.48380567	-19.18016194	-20.59716599
-510	-19.38259109	-18.92712551	-20.34412955	-20.29352227	-17.10526316	-18.67408907	-18.87651822	-19.43319838	-19.43319838	-20.64777328
-509	-19.18016194	-18.87651822	-20.24291498	-20.29352227	-17.20647773	-18.62348178	-18.82591093	-19.53441296	-19.28137652	-20.5465587
-508	-18.97773279	-18.92712551	-20.09109312	-20.19230769	-16.80161943	-18.67408907	-19.28137652	-19.07894737	-18.92712551	-20.39473684
-507	-18.72469636	-18.72469636	-19.93927126	-20.24291498	-17.05465587	-18.72469636	-18.47165992	-19.12955466	-19.12955466	-20.1417004
-506	-18.87651822	-18.52226721	-20.04048583	-19.93927126	-16.85222672	-18.62348178	-18.57287449	-19.02834008	-19.12955466	-20.19230769
-505	-18.77530364	-18.62348178	-19.93927126	-19.93927126	-16.90283401	-18.52226721	-18.77530364	-18.92712551	-19.02834008	-20.34412955
-504	-18.77530364	-18.42105263	-19.83805668	-19.78744939	-16.49797571	-18.92712551	-18.62348178	-18.87651822	-18.62348178	-20.24291498
-503	-18.52226721	-18.37044534	-19.83805668	-19.98987854	-16.75101215	-18.57287449	-18.62348178	-18.87651822	-18.97773279	-20.1417004
-502	-18.57287449	-18.31983806	-20.1417004	-19.93927126	-16.64979757	-18.21862348	-18.52226721	-18.87651822	-18.82591093	-20.09109312
-501	-18.47165992	-18.26923077	-19.98987854	-19.68623482	-16.548583	-18.37044534	-18.62348178	-18.82591093	-18.72469636	-19.98987854
-500	-18.21862348	-18.16801619	-19.83805668	-19.88866397	-16.49797571	-18.42105263	-18.52226721	-18.57287449	-18.82591093	-19.93927126
-499	-18.47165992	-18.01619433	-19.88866397	-19.53441296	-16.39676113	-18.37044534	-18.26923077	-18.52226721	-18.47165992	-20.04048583
-498	-18.42105263	-17.76315789	-19.48380567	-19.53441296	-16.34615385	-18.21862348	-18.06680162	-18.42105263	-18.62348178	-19.88866397
-497	-18.26923077	-17.91497976	-19.73684211	-19.48380567	-16.09311741	-17.91497976	-18.11740891	-18.42105263	-18.52226721	-19.78744939
-496	-18.47165992	-17.76315789	-19.83805668	-19.68623482	-16.49797571	-18.11740891	-18.11740891	-18.67408907	-18.21862348	-19.78744939
-495	-18.06680162	-17.71255061	-19.23076923	-19.12955466	-16.29554656	-18.01619433	-17.91497976	-18.31983806	-18.21862348	-19.38259109
-494	-18.21862348	-17.51012146	-19.18016194	-19.02834008	-16.19433198	-17.66194332	-18.01619433	-18.06680162	-18.11740891	-19.38259109
-493	-17.86437247	-17.30769231	-18.87651822	-18.92712551	-16.44736842	-17.86437247	-17.86437247	-17.86437247	-18.21862348	-19.28137652
-492	-17.61133603	-17.00404858	-18.72469636	-19.12955466	-15.78947368	-17.66194332	-17.56072874	-18.06680162	-18.11740891	-19.28137652
-491	-17.40890688	-17.10526316	-18.67408907	-18.92712551	-15.99190283	-17.61133603	-17.66194332	-17.86437247	-17.76315789	-19.07894737
-490	-17.25708502	-16.70040486	-18.87651822	-18.92712551	-15.78947368	-17.51012146	-17.40890688	-17.86437247	-17.61133603	-19.12955466
-489	-17.3582996	-16.80161943	-18.77530364	-18.52226721	-15.84008097	-17.45951417	-17.40890688	-17.81376518	-17.40890688	-18.87651822
-488	-17.20647773	-16.70040486	-18.47165992	-18.06680162	-15.58704453	-17.30769231	-17.56072874	-17.66194332	-17.51012146	-18.72469636
-487	-17.20647773	-16.70040486	-18.57287449	-18.47165992	-15.63765182	-17.05465587	-17.56072874	-17.71255061	-17.3582996	-18.67408907
-486	-17.15587045	-16.64979757	-18.42105263	-18.21862348	-15.78947368	-17.05465587	-17.3582996	-17.45951417	-17.25708502	-18.47165992
-485	-16.9534413	-16.548583	-18.26923077	-18.31983806	-15.48582996	-17.20647773	-17.25708502	-17.45951417	-17.25708502	-18.31983806
-484	-16.90283401	-16.29554656	-18.31983806	-18.06680162	-15.53643725	-17.00404858	-17.10526316	-17.3582996	-17.45951417	-18.16801619
-483	-17.00404858	-16.24493927	-18.01619433	-18.21862348	-15.38461538	-17.10526316	-17.10526316	-17.25708502	-16.9534413	-18.26923077
-482	-16.49797571	-16.19433198	-17.91497976	-17.91497976	-15.3340081	-16.90283401	-17.00404858	-17.30769231	-17.05465587	-18.31983806
-481	-16.34615385	-16.19433198	-17.66194332	-17.96558704	-15.18218623	-16.70040486	-17.05465587	-17.20647773	-17.00404858	-18.06680162
-480	-16.64979757	-16.1437247	-17.91497976	-17.91497976	-15.18218623	-16.80161943	-16.9534413	-17.05465587	-16.59919028	-17.91497976
-479	-16.64979757	-15.89068826	-18.01619433	-17.71255061	-15.18218623	-16.75101215	-16.85222672	-16.9534413	-16.59919028	-17.86437247
-478	-16.29554656	-15.99190283	-17.86437247	-17.96558704	-15.08097166	-16.59919028	-16.75101215	-17.00404858	-16.548583	-18.01619433
-477	-16.1437247	-15.48582996	-17.81376518	-17.56072874	-15.03036437	-16.34615385	-17.00404858	-16.90283401	-16.64979757	-17.76315789
-476	-16.04251012	-15.28340081	-17.40890688	-17.51012146	-15.08097166	-16.64979757	-16.9534413	-16.9534413	-16.39676113	-17.86437247
-475	-16.34615385	-15.63765182	-17.71255061	-17.56072874	-15.28340081	-16.44736842	-16.70040486	-16.59919028	-16.34615385	-17.61133603
-474	-15.99190283	-15.63765182	-17.71255061	-17.25708502	-15.03036437	-16.39676113	-16.548583	-16.75101215	-16.39676113	-17.91497976
-473	-15.94129555	-15.43522267	-17.20647773	-17.40890688	-15.03036437	-16.34615385	-16.44736842	-16.548583	-16.39676113	-17.30769231
-472	-16.19433198	-15.13157895	-17.3582996	-17.51012146	-14.87854251	-16.34615385	-16.59919028	-16.39676113	-16.29554656	-17.56072874
-471	-15.84008097	-15.03036437	-17.25708502	-17.25708502	-14.62550607	-16.34615385	-16.34615385	-16.64979757	-16.29554656	-17.40890688
-470	-15.94129555	-15.38461538	-17.20647773	-17.10526316	-14.87854251	-16.19433198	-16.24493927	-16.59919028	-16.24493927	-17.3582996
-469	-15.94129555	-15.03036437	-17.05465587	-17.20647773	-14.82793522	-15.89068826	-16.34615385	-16.59919028	-16.04251012	-17.51012146
-468	-15.7388664	-14.47368421	-17.10526316	-17.05465587	-14.57489879	-16.1437247	-16.09311741	-16.59919028	-15.84008097	-17.05465587
-467	-15.43522267	-14.87854251	-16.9534413	-16.75101215	-14.42307692	-15.99190283	-16.04251012	-16.44736842	-15.78947368	-17.10526316
-466	-15.68825911	-14.87854251	-17.00404858	-16.9534413	-14.47368421	-16.09311741	-15.89068826	-16.19433198	-15.84008097	-17.10526316
-465	-15.23279352	-14.5242915	-16.85222672	-16.70040486	-14.57489879	-15.89068826	-15.89068826	-16.34615385	-15.58704453	-16.70040486
-464	-15.28340081	-14.42307692	-16.59919028	-16.80161943	-14.47368421	-15.84008097	-15.89068826	-16.44736842	-15.78947368	-16.80161943
-463	-15.23279352	-14.32186235	-16.80161943	-16.64979757	-14.27125506	-15.53643725	-16.09311741	-15.94129555	-15.48582996	-16.80161943
-462	-15.03036437	-14.22064777	-16.24493927	-16.49797571	-14.22064777	-15.58704453	-15.68825911	-15.99190283	-15.48582996	-17.00404858
-461	-15.13157895	-14.17004049	-16.44736842	-16.24493927	-14.17004049	-15.58704453	-15.63765182	-15.78947368	-15.38461538	-16.64979757
-460	-14.97975709	-14.06882591	-16.1437247	-16.19433198	-14.06882591	-15.48582996	-15.78947368	-15.68825911	-15.13157895	-16.59919028
-459	-14.77732794	-14.27125506	-16.24493927	-16.09311741	-14.1194332	-15.68825911	-15.58704453	-15.63765182	-15.28340081	-16.59919028
-458	-14.72672065	-13.86639676	-16.19433198	-15.99190283	-13.96761134	-15.18218623	-15.63765182	-15.84008097	-15.08097166	-16.39676113
-457	-14.72672065	-13.51214575	-16.19433198	-16.1437247	-14.06882591	-15.28340081	-15.3340081	-15.38461538	-14.97975709	-16.34615385
-456	-14.57489879	-13.51214575	-15.99190283	-15.94129555	-13.81578947	-15.28340081	-15.58704453	-15.53643725	-15.03036437	-16.44736842
-455	-14.42307692	-13.76518219	-15.78947368	-15.94129555	-13.96761134	-15.38461538	-15.28340081	-15.38461538	-14.97975709	-16.04251012
-454	-14.27125506	-13.41093117	-15.7388664	-15.68825911	-13.81578947	-15.38461538	-15.18218623	-15.38461538	-14.77732794	-16.09311741
-453	-14.47368421	-13.3097166	-15.58704453	-15.68825911	-13.86639676	-15.23279352	-14.87854251	-15.38461538	-14.9291498	-15.84008097
-452	-14.22064777	-13.36032389	-15.58704453	-15.58704453	-13.51214575	-14.97975709	-15.03036437	-15.3340081	-14.32186235	-15.68825911
-451	-14.22064777	-13.10728745	-15.58704453	-15.43522267	-13.56275304	-14.97975709	-15.08097166	-15.13157895	-14.72672065	-15.53643725
-450	-14.06882591	-12.95546559	-15.43522267	-15.3340081	-13.66396761	-14.9291498	-14.62550607	-15.23279352	-14.62550607	-15.7388664
-449	-13.86639676	-12.80364372	-15.53643725	-15.23279352	-13.66396761	-14.97975709	-14.67611336	-15.03036437	-14.42307692	-15.78947368
-448	-14.1194332	-12.75303644	-15.38461538	-15.23279352	-13.36032389	-14.97975709	-14.82793522	-15.08097166	-14.5242915	-15.53643725
-447	-13.7145749	-12.85425101	-15.3340081	-15.08097166	-13.61336032	-14.77732794	-14.9291498	-14.9291498	-14.62550607	-15.7388664
-446	-13.86639676	-12.75303644	-15.43522267	-15.13157895	-13.46153846	-14.37246964	-14.62550607	-14.77732794	-14.42307692	-15.58704453
-445	-13.61336032	-12.70242915	-15.23279352	-14.97975709	-13.36032389	-14.57489879	-14.67611336	-14.72672065	-14.47368421	-15.3340081
-444	-13.46153846	-12.60121457	-15.28340081	-14.82793522	-13.10728745	-14.57489879	-14.37246964	-14.82793522	-14.32186235	-15.28340081
-443	-13.41093117	-12.29757085	-14.82793522	-14.77732794	-13.3097166	-14.47368421	-14.57489879	-14.62550607	-13.96761134	-15.3340081
-442	-13.41093117	-12.14574899	-15.08097166	-14.82793522	-13.46153846	-14.5242915	-14.42307692	-14.57489879	-13.81578947	-15.48582996
-441	-13.36032389	-12.0951417	-15.13157895	-14.62550607	-13.41093117	-14.32186235	-14.57489879	-14.57489879	-13.7145749	-15.23279352
-440	-13.25910931	-12.19635628	-14.97975709	-14.77732794	-13.3097166	-14.37246964	-14.37246964	-14.57489879	-13.81578947	-15.13157895
-439	-12.95546559	-12.04453441	-14.77732794	-14.32186235	-13.15789474	-14.37246964	-14.27125506	-14.47368421	-13.76518219	-14.77732794
-438	-13.15789474	-11.94331984	-14.82793522	-14.37246964	-12.85425101	-14.42307692	-14.37246964	-14.42307692	-13.7145749	-14.87854251
-437	-13.20850202	-11.94331984	-14.62550607	-14.32186235	-12.95546559	-14.27125506	-14.22064777	-14.32186235	-13.36032389	-14.9291498
-436	-12.85425101	-11.79149798	-14.37246964	-14.37246964	-12.9048583	-14.01821862	-13.96761134	-14.1194332	-13.51214575	-14.62550607
-435	-12.75303644	-11.63967611	-14.06882591	-14.06882591	-12.95546559	-14.37246964	-13.86639676	-14.17004049	-13.36032389	-14.57489879
-434	-13.00607287	-11.58906883	-14.37246964	-14.01821862	-12.60121457	-14.06882591	-14.06882591	-13.86639676	-13.56275304	-14.67611336
-433	-12.60121457	-11.74089069	-14.01821862	-13.91700405	-12.60121457	-13.86639676	-13.66396761	-14.17004049	-13.25910931	-14.42307692
-432	-12.65182186	-11.58906883	-14.1194332	-13.81578947	-12.55060729	-13.91700405	-13.76518219	-14.17004049	-13.36032389	-14.37246964
-431	-12.39878543	-11.38663968	-13.86639676	-13.66396761	-12.5	-13.81578947	-13.61336032	-13.96761134	-13.25910931	-14.32186235
-430	-12.65182186	-11.23481781	-13.96761134	-13.86639676	-12.39878543	-13.81578947	-13.66396761	-13.76518219	-13.36032389	-14.22064777
-429	-12.34817814	-11.18421053	-13.81578947	-13.91700405	-12.39878543	-13.76518219	-13.66396761	-13.81578947	-13.05668016	-14.32186235
-428	-12.19635628	-10.93117409	-13.61336032	-13.91700405	-12.55060729	-13.91700405	-13.41093117	-13.76518219	-12.9048583	-14.17004049
-427	-12.34817814	-10.67813765	-13.56275304	-13.56275304	-12.24696356	-13.56275304	-13.66396761	-13.7145749	-12.80364372	-14.1194332
-426	-11.84210526	-10.72874494	-13.56275304	-13.46153846	-12.34817814	-13.51214575	-13.36032389	-13.61336032	-12.65182186	-14.22064777
-425	-11.89271255	-10.8805668	-13.61336032	-13.3097166	-12.24696356	-13.66396761	-13.61336032	-13.51214575	-12.70242915	-13.7145749
-424	-11.99392713	-10.57692308	-13.3097166	-13.20850202	-12.14574899	-13.36032389	-13.25910931	-13.76518219	-12.60121457	-13.76518219
-423	-11.99392713	-10.42510121	-13.15789474	-13.3097166	-12.14574899	-13.7145749	-13.15789474	-13.41093117	-12.5	-13.51214575
-422	-11.89271255	-10.22267206	-13.3097166	-12.95546559	-12.14574899	-13.3097166	-13.00607287	-13.20850202	-12.29757085	-13.66396761
-421	-11.79149798	-10.32388664	-13.20850202	-12.95546559	-12.14574899	-13.46153846	-13.00607287	-13.41093117	-12.70242915	-13.91700405
-420	-11.63967611	-10.27327935	-13.3097166	-13.10728745	-12.04453441	-13.20850202	-13.20850202	-13.20850202	-12.44939271	-13.46153846
-419	-11.63967611	-10.12145749	-12.95546559	-12.85425101	-11.94331984	-13.10728745	-13.05668016	-13.20850202	-12.19635628	-13.56275304
-418	-11.48785425	-10.12145749	-13.05668016	-13.05668016	-11.79149798	-12.95546559	-12.80364372	-13.20850202	-12.29757085	-13.56275304
-417	-11.48785425	-9.817813765	-13.00607287	-12.80364372	-11.74089069	-12.9048583	-12.75303644	-13.15789474	-12.24696356	-13.41093117
-416	-11.23481781	-10.17206478	-12.65182186	-12.75303644	-12.0951417	-13.00607287	-12.80364372	-13.05668016	-12.0951417	-13.3097166
-415	-11.03238866	-9.868421053	-13.05668016	-12.55060729	-11.74089069	-12.60121457	-12.55060729	-13.10728745	-12.19635628	-13.00607287
-414	-11.13360324	-9.71659919	-12.75303644	-12.55060729	-11.53846154	-12.65182186	-12.44939271	-12.95546559	-12.24696356	-12.75303644
-413	-11.03238866	-9.615384615	-12.55060729	-12.5	-11.58906883	-12.9048583	-12.70242915	-12.70242915	-12.04453441	-13.10728745
-412	-11.08299595	-9.564777328	-12.39878543	-12.34817814	-11.6902834	-12.55060729	-12.80364372	-12.70242915	-11.99392713	-13.10728745
-411	-10.77935223	-9.463562753	-12.5	-12.29757085	-11.6902834	-12.44939271	-12.44939271	-12.9048583	-11.79149798	-13.05668016
-410	-10.67813765	-9.311740891	-12.34817814	-12.39878543	-11.48785425	-12.75303644	-12.29757085	-12.60121457	-11.53846154	-12.85425101
-409	-10.82995951	-9.210526316	-12.29757085	-12.14574899	-11.48785425	-12.65182186	-12.14574899	-12.5	-11.53846154	-12.9048583
-408	-10.82995951	-8.906882591	-12.39878543	-12.04453441	-11.43724696	-12.60121457	-12.19635628	-12.34817814	-11.6902834	-12.65182186
-407	-10.42510121	-8.805668016	-12.29757085	-12.14574899	-11.38663968	-12.44939271	-12.5	-12.65182186	-11.38663968	-12.65182186
-406	-10.37449393	-9.008097166	-12.14574899	-11.79149798	-11.43724696	-12.5	-12.0951417	-12.55060729	-11.58906883	-12.9048583
-405	-10.67813765	-8.957489879	-11.74089069	-11.79149798	-11.13360324	-12.24696356	-12.0951417	-12.19635628	-11.53846154	-12.60121457
-404	-10.32388664	-8.805668016	-11.89271255	-11.48785425	-11.2854251	-12.19635628	-11.89271255	-12.14574899	-11.6902834	-12.34817814
-403	-10.42510121	-8.603238866	-11.84210526	-11.74089069	-11.38663968	-12.04453441	-11.89271255	-12.0951417	-11.38663968	-12.14574899
-402	-10.52631579	-8.805668016	-11.53846154	-11.63967611	-10.98178138	-12.24696356	-12.04453441	-12.24696356	-11.43724696	-12.24696356
-401	-10.22267206	-8.552631579	-11.63967611	-11.53846154	-11.13360324	-12.14574899	-11.99392713	-12.34817814	-11.23481781	-12.29757085
-400	-10.27327935	-8.451417004	-11.63967611	-11.58906883	-10.93117409	-12.0951417	-11.84210526	-11.99392713	-11.03238866	-12.14574899
-399	-10.12145749	-8.552631579	-11.53846154	-11.63967611	-10.98178138	-11.6902834	-11.74089069	-12.0951417	-11.08299595	-12.24696356
-398	-9.969635628	-8.248987854	-11.48785425	-11.38663968	-10.98178138	-11.94331984	-11.58906883	-12.14574899	-11.23481781	-12.19635628
-397	-9.91902834	-8.451417004	-11.33603239	-11.08299595	-10.62753036	-11.84210526	-11.74089069	-11.89271255	-10.62753036	-12.0951417
-396	-9.817813765	-8.400809717	-11.38663968	-10.93117409	-10.98178138	-11.84210526	-11.43724696	-11.94331984	-10.8805668	-12.0951417
-395	-9.868421053	-8.198380567	-11.13360324	-10.98178138	-10.82995951	-11.6902834	-11.48785425	-11.94331984	-10.8805668	-11.99392713
-394	-9.91902834	-7.844129555	-11.43724696	-10.93117409	-10.62753036	-11.63967611	-11.48785425	-12.0951417	-10.82995951	-11.74089069
-393	-9.767206478	-7.995951417	-11.13360324	-10.98178138	-10.77935223	-11.58906883	-11.23481781	-11.79149798	-10.82995951	-12.04453441
-392	-9.412955466	-7.793522267	-10.72874494	-10.93117409	-10.62753036	-11.89271255	-11.23481781	-11.74089069	-10.57692308	-11.94331984
-391	-9.463562753	-7.844129555	-10.82995951	-10.57692308	-10.62753036	-11.79149798	-11.13360324	-11.79149798	-10.72874494	-11.58906883
-390	-9.210526316	-7.894736842	-10.67813765	-10.62753036	-10.72874494	-11.48785425	-11.58906883	-11.48785425	-10.67813765	-11.53846154
-389	-9.261133603	-7.793522267	-11.03238866	-10.4757085	-10.67813765	-11.6902834	-11.18421053	-11.43724696	-10.93117409	-11.6902834
-388	-9.311740891	-7.54048583	-10.72874494	-10.4757085	-10.62753036	-11.38663968	-11.13360324	-11.58906883	-10.52631579	-11.48785425
-387	-9.412955466	-7.439271255	-10.57692308	-10.22267206	-10.32388664	-11.18421053	-11.23481781	-11.48785425	-10.67813765	-11.48785425
-386	-9.159919028	-7.33805668	-10.57692308	-10.37449393	-10.37449393	-11.38663968	-11.03238866	-11.43724696	-10.42510121	-11.53846154
-385	-9.159919028	-7.54048583	-10.12145749	-10.27327935	-10.37449393	-11.23481781	-11.18421053	-11.48785425	-10.32388664	-11.18421053
-384	-9.159919028	-7.13562753	-10.57692308	-10.12145749	-10.27327935	-11.08299595	-10.72874494	-11.23481781	-10.32388664	-11.38663968
-383	-9.159919028	-7.034412955	-10.02024291	-10.17206478	-10.12145749	-11.13360324	-10.72874494	-11.18421053	-10.22267206	-11.2854251
-382	-9.058704453	-6.933198381	-10.22267206	-10.0708502	-10.17206478	-11.23481781	-10.57692308	-11.18421053	-10.02024291	-11.08299595
-381	-9.058704453	-7.034412955	-10.17206478	-10.0708502	-10.42510121	-11.13360324	-10.8805668	-11.13360324	-10.0708502	-11.18421053
-380	-8.906882591	-6.983805668	-10.12145749	-9.868421053	-10.17206478	-11.08299595	-10.57692308	-11.23481781	-10.02024291	-11.03238866
-379	-8.704453441	-6.983805668	-10.0708502	-9.564777328	-10.12145749	-10.98178138	-10.82995951	-11.03238866	-9.969635628	-10.98178138
-378	-8.856275304	-7.13562753	-10.02024291	-9.817813765	-9.767206478	-11.03238866	-10.52631579	-11.13360324	-9.91902834	-10.77935223
-377	-8.653846154	-6.427125506	-9.817813765	-9.767206478	-10.02024291	-10.77935223	-10.42510121	-10.82995951	-9.71659919	-10.72874494
-376	-8.248987854	-6.578947368	-9.665991903	-9.817813765	-10.22267206	-10.98178138	-10.27327935	-11.08299595	-9.817813765	-10.62753036
-375	-8.451417004	-6.528340081	-9.71659919	-9.564777328	-9.71659919	-10.67813765	-10.42510121	-10.98178138	-9.868421053	-10.8805668
-374	-8.502024291	-6.831983806	-9.817813765	-9.564777328	-9.868421053	-10.62753036	-10.37449393	-10.72874494	-9.767206478	-10.52631579
-373	-8.147773279	-6.680161943	-9.71659919	-9.412955466	-9.665991903	-10.82995951	-10.22267206	-10.77935223	-9.51417004	-10.62753036
-372	-8.097165992	-6.528340081	-9.51417004	-9.261133603	-9.91902834	-10.82995951	-10.12145749	-10.57692308	-9.463562753	-10.42510121
-371	-8.198380567	-6.528340081	-9.463562753	-9.058704453	-9.767206478	-10.57692308	-10.0708502	-10.57692308	-9.311740891	-10.52631579
-370	-7.894736842	-6.174089069	-9.362348178	-9.159919028	-9.109311741	-10.27327935	-10.27327935	-10.22267206	-9.210526316	-10.42510121
-369	-8.147773279	-6.224696356	-9.210526316	-9.109311741	-9.615384615	-10.37449393	-10.17206478	-10.32388664	-9.311740891	-10.12145749
-368	-7.844129555	-6.072874494	-9.362348178	-8.856275304	-9.261133603	-10.32388664	-9.817813765	-10.27327935	-9.311740891	-9.868421053
-367	-7.641700405	-6.174089069	-9.311740891	-9.058704453	-9.412955466	-10.4757085	-9.817813765	-10.57692308	-9.311740891	-9.868421053
-366	-7.94534413	-6.123481781	-9.008097166	-8.906882591	-9.868421053	-10.37449393	-9.767206478	-10.27327935	-9.008097166	-10.17206478
-365	-8.046558704	-6.022267206	-9.058704453	-8.704453441	-9.51417004	-10.32388664	-9.817813765	-10.27327935	-8.805668016	-9.91902834
-364	-7.641700405	-6.072874494	-8.906882591	-8.552631579	-9.51417004	-10.42510121	-9.665991903	-10.37449393	-9.109311741	-9.817813765
-363	-7.692307692	-5.921052632	-8.856275304	-8.755060729	-9.261133603	-10.32388664	-9.767206478	-10.0708502	-9.058704453	-10.0708502
-362	-7.94534413	-5.971659919	-8.653846154	-8.906882591	-9.261133603	-10.27327935	-9.71659919	-10.22267206	-9.159919028	-9.868421053
-361	-7.591093117	-5.718623482	-9.109311741	-8.704453441	-9.159919028	-10.02024291	-9.564777328	-10.17206478	-8.906882591	-9.817813765
-360	-7.54048583	-5.769230769	-8.704453441	-8.755060729	-9.311740891	-9.969635628	-9.615384615	-9.868421053	-9.008097166	-9.868421053
-359	-7.388663968	-5.718623482	-8.502024291	-8.350202429	-9.058704453	-10.0708502	-9.767206478	-9.969635628	-8.805668016	-9.564777328
-358	-7.13562753	-5.414979757	-8.502024291	-8.400809717	-9.261133603	-10.0708502	-9.564777328	-9.969635628	-8.805668016	-9.51417004
-357	-7.236842105	-5.566801619	-8.400809717	-8.248987854	-9.261133603	-9.665991903	-9.51417004	-9.767206478	-8.704453441	-9.615384615
-356	-7.388663968	-5.566801619	-8.248987854	-8.350202429	-9.412955466	-9.91902834	-9.362348178	-9.615384615	-8.653846154	-9.71659919
-355	-7.085020243	-5.36437247	-8.350202429	-8.046558704	-8.755060729	-9.969635628	-9.210526316	-9.615384615	-8.805668016	-9.412955466
-354	-7.439271255	-5.617408907	-8.350202429	-8.248987854	-8.906882591	-9.868421053	-9.109311741	-9.767206478	-8.906882591	-9.362348178
-353	-7.236842105	-5.36437247	-8.097165992	-8.046558704	-9.159919028	-9.665991903	-9.210526316	-9.463562753	-8.552631579	-9.71659919
-352	-7.236842105	-5.516194332	-8.299595142	-7.995951417	-9.008097166	-9.665991903	-9.008097166	-9.817813765	-8.400809717	-9.311740891
-351	-6.933198381	-5.010121457	-8.097165992	-7.94534413	-8.906882591	-9.564777328	-9.008097166	-9.412955466	-8.451417004	-9.362348178
-350	-6.882591093	-5.010121457	-7.995951417	-7.995951417	-8.805668016	-9.868421053	-8.603238866	-9.51417004	-8.198380567	-9.159919028
-349	-6.730769231	-5.060728745	-7.894736842	-7.844129555	-8.957489879	-9.817813765	-8.805668016	-9.564777328	-8.198380567	-9.210526316
-348	-6.680161943	-5.060728745	-7.692307692	-7.844129555	-8.856275304	-9.362348178	-8.805668016	-9.311740891	-8.147773279	-8.856275304
-347	-6.730769231	-4.858299595	-7.995951417	-7.489878543	-8.755060729	-9.564777328	-8.856275304	-9.261133603	-7.894736842	-8.755060729
-346	-6.477732794	-4.605263158	-7.74291498	-7.439271255	-8.755060729	-9.463562753	-8.603238866	-9.008097166	-7.844129555	-8.957489879
-345	-6.427125506	-4.605263158	-7.692307692	-7.54048583	-8.502024291	-9.159919028	-8.603238866	-9.058704453	-7.793522267	-8.552631579
-344	-6.680161943	-4.402834008	-7.489878543	-7.692307692	-8.552631579	-9.261133603	-8.400809717	-8.906882591	-7.844129555	-8.653846154
-343	-6.477732794	-4.605263158	-7.388663968	-7.388663968	-8.451417004	-9.311740891	-8.400809717	-8.805668016	-7.692307692	-8.198380567
-342	-6.578947368	-4.706477733	-7.439271255	-7.287449393	-8.400809717	-9.261133603	-8.451417004	-8.856275304	-7.74291498	-8.704453441
-341	-6.072874494	-4.655870445	-7.287449393	-6.983805668	-8.451417004	-9.210526316	-8.147773279	-8.957489879	-7.489878543	-8.299595142
-340	-6.174089069	-4.55465587	-7.287449393	-7.13562753	-8.552631579	-9.261133603	-8.147773279	-8.755060729	-7.489878543	-8.502024291
-339	-6.224696356	-4.55465587	-7.33805668	-7.186234818	-8.147773279	-9.261133603	-8.147773279	-8.603238866	-7.54048583	-7.894736842
-338	-6.325910931	-4.605263158	-7.13562753	-6.983805668	-8.147773279	-9.058704453	-8.198380567	-8.552631579	-7.33805668	-7.894736842
-337	-6.224696356	-4.200404858	-7.034412955	-6.933198381	-8.653846154	-9.058704453	-8.451417004	-8.451417004	-7.236842105	-7.894736842
-336	-6.123481781	-4.149797571	-6.831983806	-6.933198381	-8.198380567	-8.957489879	-8.147773279	-8.248987854	-7.287449393	-7.692307692
-335	-5.921052632	-4.301619433	-6.831983806	-7.034412955	-7.995951417	-9.008097166	-7.94534413	-8.350202429	-7.13562753	-7.844129555
-334	-6.174089069	-4.149797571	-7.13562753	-7.186234818	-7.995951417	-8.906882591	-7.894736842	-8.451417004	-7.439271255	-7.844129555
-333	-5.769230769	-4.099190283	-6.882591093	-7.13562753	-8.400809717	-8.906882591	-7.74291498	-8.299595142	-7.13562753	-7.641700405
-332	-5.769230769	-4.149797571	-6.983805668	-6.831983806	-8.400809717	-8.755060729	-8.248987854	-8.198380567	-7.186234818	-7.591093117
-331	-5.870445344	-4.301619433	-6.831983806	-6.983805668	-8.198380567	-8.856275304	-7.94534413	-8.147773279	-7.287449393	-7.489878543
-330	-5.921052632	-4.251012146	-6.629554656	-6.933198381	-8.350202429	-9.058704453	-7.793522267	-8.097165992	-7.33805668	-7.54048583
-329	-5.921052632	-4.200404858	-6.680161943	-6.831983806	-8.097165992	-8.856275304	-7.894736842	-8.198380567	-7.186234818	-7.641700405
-328	-5.870445344	-4.200404858	-6.629554656	-6.730769231	-8.147773279	-8.957489879	-7.94534413	-8.046558704	-6.983805668	-7.439271255
-327	-5.819838057	-3.947368421	-6.528340081	-6.578947368	-7.94534413	-8.856275304	-7.74291498	-8.147773279	-6.882591093	-7.489878543
-326	-5.971659919	-3.694331984	-6.578947368	-6.730769231	-7.894736842	-8.653846154	-7.641700405	-7.844129555	-6.882591093	-7.54048583
-325	-5.769230769	-4.251012146	-6.578947368	-6.477732794	-7.894736842	-8.603238866	-7.591093117	-7.793522267	-6.933198381	-7.439271255
-324	-5.617408907	-3.694331984	-6.629554656	-6.528340081	-8.097165992	-8.552631579	-7.54048583	-7.793522267	-6.831983806	-7.287449393
-323	-5.718623482	-3.643724696	-6.528340081	-6.427125506	-7.793522267	-8.755060729	-7.692307692	-7.591093117	-6.578947368	-7.186234818
-322	-5.718623482	-3.694331984	-6.376518219	-6.427125506	-7.995951417	-8.755060729	-7.489878543	-7.793522267	-6.427125506	-6.983805668
-321	-5.617408907	-3.997975709	-6.477732794	-6.477732794	-7.844129555	-8.552631579	-7.439271255	-7.489878543	-6.528340081	-7.287449393
-320	-5.769230769	-3.846153846	-6.427125506	-6.578947368	-7.74291498	-8.603238866	-7.489878543	-7.641700405	-6.224696356	-6.933198381
-319	-5.465587045	-3.643724696	-6.325910931	-6.275303644	-7.894736842	-8.147773279	-7.33805668	-7.236842105	-6.376518219	-6.477732794
-318	-5.313765182	-3.643724696	-6.072874494	-6.072874494	-7.894736842	-8.350202429	-6.831983806	-7.186234818	-5.921052632	-6.427125506
-317	-5.36437247	-3.491902834	-6.022267206	-5.921052632	-7.74291498	-8.198380567	-6.882591093	-6.983805668	-5.769230769	-6.528340081
-316	-5.16194332	-3.188259109	-6.174089069	-6.072874494	-7.844129555	-8.350202429	-6.983805668	-7.034412955	-5.769230769	-6.174089069
-315	-4.858299595	-3.238866397	-5.819838057	-5.921052632	-7.33805668	-8.097165992	-6.427125506	-6.983805668	-5.718623482	-6.528340081
-314	-5.010121457	-3.238866397	-5.971659919	-5.819838057	-7.33805668	-7.94534413	-6.781376518	-6.629554656	-5.668016194	-6.123481781
-313	-4.858299595	-2.98582996	-6.022267206	-5.819838057	-7.13562753	-7.94534413	-6.528340081	-6.578947368	-5.516194332	-6.123481781
-312	-4.858299595	-3.036437247	-5.668016194	-5.718623482	-7.236842105	-7.793522267	-6.427125506	-6.528340081	-5.617408907	-5.870445344
-311	-4.706477733	-3.137651822	-5.870445344	-5.668016194	-7.33805668	-7.94534413	-6.376518219	-6.427125506	-5.16194332	-5.718623482
-310	-4.858299595	-3.137651822	-5.718623482	-5.516194332	-7.287449393	-7.894736842	-6.376518219	-6.376518219	-5.060728745	-5.516194332
-309	-4.807692308	-3.036437247	-5.566801619	-5.617408907	-7.236842105	-7.641700405	-6.376518219	-6.427125506	-4.95951417	-5.212550607
-308	-4.504048583	-3.087044534	-5.212550607	-5.566801619	-7.034412955	-7.591093117	-6.072874494	-6.376518219	-4.908906883	-5.111336032
-307	-4.55465587	-3.188259109	-5.313765182	-5.465587045	-7.085020243	-7.692307692	-5.971659919	-5.971659919	-4.706477733	-5.010121457
-306	-4.75708502	-2.884615385	-5.36437247	-5.516194332	-6.831983806	-7.844129555	-6.072874494	-5.971659919	-4.605263158	-4.706477733
-305	-4.55465587	-2.78340081	-5.060728745	-5.465587045	-7.034412955	-7.641700405	-5.870445344	-5.870445344	-4.655870445	-4.807692308
-304	-4.75708502	-2.935222672	-5.010121457	-5.111336032	-6.831983806	-7.692307692	-5.769230769	-5.769230769	-4.352226721	-4.352226721
-303	-4.352226721	-2.682186235	-4.95951417	-5.313765182	-6.882591093	-7.388663968	-5.819838057	-5.668016194	-4.251012146	-4.048582996
-302	-4.706477733	-2.732793522	-4.908906883	-5.313765182	-6.730769231	-7.591093117	-5.668016194	-5.516194332	-4.200404858	-4.048582996
-301	-4.55465587	-2.631578947	-4.95951417	-5.313765182	-6.680161943	-7.439271255	-5.718623482	-5.414979757	-4.048582996	-4.149797571
-300	-4.251012146	-2.429149798	-5.414979757	-5.36437247	-6.528340081	-7.287449393	-5.617408907	-5.313765182	-3.593117409	-4.048582996
-299	-4.200404858	-2.479757085	-4.858299595	-5.313765182	-6.680161943	-7.388663968	-5.414979757	-5.111336032	-3.947368421	-4.048582996
-298	-4.200404858	-2.530364372	-4.95951417	-5.16194332	-6.528340081	-7.33805668	-5.313765182	-5.010121457	-3.542510121	-3.795546559
-297	-4.200404858	-2.530364372	-4.55465587	-5.111336032	-6.578947368	-7.287449393	-5.212550607	-5.010121457	-3.694331984	-3.694331984
-296	-4.099190283	-2.37854251	-5.060728745	-4.807692308	-6.528340081	-7.085020243	-5.060728745	-4.908906883	-3.238866397	-3.441295547
-295	-4.251012146	-2.58097166	-4.858299595	-4.807692308	-6.477732794	-7.085020243	-5.212550607	-4.858299595	-3.137651822	-3.188259109
-294	-3.643724696	-2.479757085	-5.010121457	-4.858299595	-6.376518219	-7.236842105	-5.010121457	-4.807692308	-3.087044534	-3.289473684
-293	-3.643724696	-2.277327935	-4.75708502	-4.655870445	-6.174089069	-6.933198381	-4.908906883	-4.301619433	-3.036437247	-2.78340081
-292	-3.947368421	-2.226720648	-4.55465587	-4.75708502	-6.174089069	-6.933198381	-4.807692308	-4.55465587	-2.78340081	-2.935222672
-291	-3.846153846	-2.17611336	-4.55465587	-4.655870445	-6.427125506	-6.983805668	-4.706477733	-4.605263158	-2.834008097	-2.58097166
-290	-3.795546559	-2.479757085	-4.605263158	-4.55465587	-6.275303644	-6.730769231	-4.75708502	-4.402834008	-2.834008097	-2.682186235
-289	-4.099190283	-2.277327935	-4.453441296	-4.453441296	-6.123481781	-6.781376518	-4.807692308	-4.200404858	-2.530364372	-2.17611336
-288	-3.947368421	-2.074898785	-4.352226721	-4.453441296	-6.072874494	-6.578947368	-4.655870445	-4.453441296	-2.682186235	-2.125506073
-287	-3.491902834	-2.125506073	-4.352226721	-4.655870445	-6.022267206	-6.629554656	-4.504048583	-4.099190283	-2.125506073	-1.923076923
-286	-3.694331984	-2.024291498	-4.099190283	-4.655870445	-5.921052632	-6.578947368	-4.453441296	-3.997975709	-2.074898785	-1.872469636
-285	-3.947368421	-1.973684211	-4.149797571	-4.453441296	-5.971659919	-6.376518219	-4.149797571	-3.947368421	-1.771255061	-1.872469636
-284	-3.643724696	-1.771255061	-4.251012146	-4.453441296	-5.668016194	-6.477732794	-4.200404858	-3.744939271	-2.074898785	-1.619433198
-283	-3.643724696	-2.024291498	-4.099190283	-4.149797571	-5.566801619	-6.275303644	-4.099190283	-3.795546559	-1.518218623	-1.568825911
-282	-3.694331984	-1.923076923	-4.251012146	-4.251012146	-5.617408907	-6.174089069	-4.048582996	-3.491902834	-1.518218623	-1.315789474
-281	-3.491902834	-1.872469636	-3.997975709	-4.048582996	-5.566801619	-6.174089069	-3.744939271	-3.390688259	-1.315789474	-0.860323887
-280	-3.390688259	-1.619433198	-3.997975709	-4.149797571	-5.465587045	-6.072874494	-3.643724696	-3.340080972	-1.214574899	-0.961538462
-279	-3.441295547	-1.568825911	-3.896761134	-4.048582996	-5.414979757	-6.174089069	-3.795546559	-2.935222672	-1.012145749	-0.607287449
-278	-3.340080972	-1.821862348	-3.896761134	-4.099190283	-5.313765182	-6.022267206	-3.340080972	-2.98582996	-0.759109312	-0.253036437
-277	-3.643724696	-1.720647773	-3.643724696	-3.795546559	-5.414979757	-6.123481781	-3.491902834	-2.78340081	-0.4048583	-0.253036437
-276	-3.441295547	-1.619433198	-3.896761134	-3.744939271	-5.263157895	-5.769230769	-3.188259109	-2.682186235	-0.556680162	-0.151821862
-275	-3.390688259	-1.720647773	-3.593117409	-3.846153846	-4.95951417	-5.769230769	-3.390688259	-2.530364372	-0.354251012	0.050607287
-274	-2.884615385	-1.568825911	-3.744939271	-3.643724696	-5.111336032	-5.971659919	-3.340080972	-2.226720648	-0.303643725	0.506072874
-273	-3.087044534	-1.568825911	-3.491902834	-3.846153846	-5.263157895	-5.617408907	-2.98582996	-2.37854251	-0.050607287	0.759109312
-272	-2.935222672	-1.366396761	-3.593117409	-3.744939271	-4.858299595	-5.718623482	-3.087044534	-2.125506073	0.303643725	0.708502024
-271	-3.137651822	-1.265182186	-3.289473684	-3.694331984	-5.010121457	-5.111336032	-2.479757085	-2.024291498	0.455465587	1.265182186
-270	-2.884615385	-1.265182186	-3.340080972	-3.289473684	-4.807692308	-5.414979757	-2.530364372	-1.568825911	0.657894737	1.214574899
-269	-2.682186235	-1.113360324	-3.087044534	-3.593117409	-4.55465587	-5.010121457	-2.732793522	-1.568825911	1.012145749	1.670040486
-268	-2.732793522	-0.809716599	-3.289473684	-3.238866397	-4.301619433	-5.060728745	-2.327935223	-1.214574899	0.961538462	1.923076923
-267	-2.530364372	-1.113360324	-3.137651822	-3.289473684	-4.504048583	-5.111336032	-2.429149798	-1.113360324	1.315789474	1.973684211
-266	-2.479757085	-1.062753036	-3.137651822	-3.087044534	-4.200404858	-4.858299595	-2.024291498	-0.961538462	1.568825911	2.226720648
-265	-2.429149798	-0.759109312	-2.98582996	-3.137651822	-4.402834008	-4.605263158	-1.923076923	-0.809716599	1.720647773	2.530364372
-264	-2.429149798	-0.607287449	-2.935222672	-3.188259109	-4.149797571	-4.655870445	-1.771255061	-0.860323887	1.872469636	2.682186235
-263	-2.226720648	-0.759109312	-2.884615385	-2.834008097	-4.200404858	-4.858299595	-1.720647773	-0.607287449	2.277327935	3.036437247
-262	-2.226720648	-0.556680162	-2.682186235	-2.935222672	-3.947368421	-4.75708502	-1.315789474	-0.657894737	2.024291498	3.188259109
-261	-2.125506073	-0.4048583	-2.631578947	-2.935222672	-3.795546559	-4.504048583	-1.163967611	-0.151821862	2.58097166	3.340080972
-260	-2.125506073	-0.303643725	-2.429149798	-3.036437247	-3.744939271	-4.200404858	-1.417004049	0	2.78340081	3.593117409
-259	-2.226720648	-0.455465587	-2.429149798	-2.884615385	-3.744939271	-4.352226721	-1.214574899	0.050607287	3.036437247	3.997975709
-258	-2.024291498	-0.455465587	-2.327935223	-2.682186235	-3.238866397	-3.947368421	-0.961538462	0.253036437	3.238866397	4.200404858
-257	-2.074898785	-0.20242915	-2.277327935	-2.78340081	-3.643724696	-3.846153846	-0.910931174	0.4048583	3.441295547	4.504048583
-256	-1.821862348	-0.050607287	-2.631578947	-2.631578947	-3.491902834	-3.846153846	-0.910931174	0.759109312	3.744939271	4.908906883
-255	-2.125506073	0	-2.479757085	-2.37854251	-3.238866397	-3.744939271	-0.708502024	0.759109312	3.744939271	4.858299595
-254	-1.973684211	-0.253036437	-2.429149798	-2.682186235	-3.238866397	-4.251012146	-0.910931174	0.809716599	3.947368421	5.111336032
-253	-2.277327935	-0.151821862	-2.277327935	-2.479757085	-3.087044534	-3.947368421	-0.506072874	0.961538462	4.099190283	5.36437247
-252	-1.973684211	-0.151821862	-2.17611336	-2.327935223	-3.137651822	-3.795546559	-0.506072874	0.708502024	3.896761134	5.212550607
-251	-1.923076923	-0.253036437	-2.17611336	-2.327935223	-2.935222672	-3.643724696	-0.354251012	1.062753036	4.251012146	5.465587045
-250	-2.074898785	-0.20242915	-2.277327935	-2.327935223	-3.036437247	-3.542510121	-0.151821862	1.163967611	4.55465587	5.718623482
-249	-1.923076923	-0.354251012	-2.327935223	-2.125506073	-2.884615385	-3.491902834	-0.253036437	1.163967611	4.504048583	5.819838057
-248	-1.771255061	0	-2.125506073	-2.226720648	-2.98582996	-3.289473684	-0.253036437	1.366396761	4.655870445	6.022267206
-247	-1.518218623	-0.101214575	-2.024291498	-2.074898785	-2.98582996	-3.390688259	0.050607287	1.467611336	4.75708502	6.376518219
-246	-1.771255061	-0.303643725	-2.226720648	-2.125506073	-2.884615385	-3.441295547	0.20242915	1.518218623	4.95951417	6.022267206
-245	-1.518218623	-0.303643725	-1.872469636	-2.17611336	-2.682186235	-3.188259109	0.151821862	1.568825911	5.16194332	6.275303644
-244	-1.720647773	0.101214575	-1.973684211	-2.074898785	-2.732793522	-3.238866397	0.253036437	1.670040486	4.908906883	6.680161943
-243	-1.619433198	0	-1.720647773	-2.074898785	-2.530364372	-3.289473684	0.4048583	1.821862348	5.263157895	6.933198381
-242	-1.518218623	-0.151821862	-1.771255061	-2.074898785	-2.479757085	-3.289473684	0.354251012	1.872469636	5.263157895	7.186234818
-241	-1.568825911	0.101214575	-1.568825911	-1.973684211	-2.530364372	-2.732793522	0.4048583	1.973684211	5.617408907	7.186234818
-240	-1.619433198	0.050607287	-1.670040486	-1.821862348	-2.429149798	-2.935222672	0.303643725	1.973684211	5.668016194	7.186234818
-239	-1.417004049	0.101214575	-1.923076923	-1.923076923	-2.429149798	-2.935222672	0.759109312	2.277327935	6.072874494	7.439271255
-238	-1.417004049	0.253036437	-1.366396761	-1.670040486	-2.327935223	-2.58097166	0.860323887	2.37854251	6.275303644	7.692307692
-237	-1.163967611	0.556680162	-1.366396761	-1.923076923	-1.923076923	-2.530364372	0.910931174	2.429149798	6.578947368	7.894736842
-236	-1.366396761	0.556680162	-1.265182186	-1.619433198	-1.872469636	-2.226720648	1.265182186	2.834008097	6.629554656	8.147773279
-235	-1.062753036	0.303643725	-1.417004049	-1.366396761	-1.670040486	-2.226720648	1.214574899	2.732793522	6.680161943	8.248987854
-234	-1.012145749	0.506072874	-1.315789474	-1.518218623	-1.821862348	-2.125506073	1.467611336	3.238866397	6.933198381	8.502024291
-233	-0.860323887	0.708502024	-1.012145749	-1.417004049	-1.315789474	-1.771255061	1.771255061	3.087044534	6.882591093	8.704453441
-232	-0.961538462	0.556680162	-0.910931174	-1.366396761	-1.163967611	-1.670040486	1.973684211	3.137651822	7.489878543	8.906882591
-231	-1.012145749	0.708502024	-1.062753036	-0.961538462	-0.910931174	-1.872469636	1.821862348	3.491902834	7.591093117	9.008097166
-230	-1.012145749	0.708502024	-0.759109312	-0.961538462	-1.062753036	-1.568825911	1.872469636	3.643724696	7.54048583	9.109311741
-229	-0.809716599	0.759109312	-1.265182186	-1.163967611	-0.910931174	-1.163967611	2.17611336	3.947368421	8.097165992	9.311740891
-228	-0.708502024	1.062753036	-1.012145749	-1.062753036	-0.860323887	-1.214574899	2.530364372	3.997975709	8.350202429	9.564777328
-227	-0.961538462	0.860323887	-0.657894737	-1.113360324	-0.809716599	-1.214574899	2.732793522	3.947368421	8.755060729	9.817813765
-226	-0.708502024	1.062753036	-0.556680162	-0.910931174	-0.961538462	-1.265182186	2.58097166	4.200404858	8.502024291	9.969635628
-225	-0.607287449	0.961538462	-0.506072874	-0.759109312	-0.556680162	-1.113360324	2.530364372	4.402834008	8.856275304	10.0708502
-224	-0.607287449	0.961538462	-0.4048583	-0.506072874	-0.607287449	-1.012145749	2.78340081	4.706477733	9.008097166	10.42510121
-223	-0.708502024	1.012145749	-0.607287449	-0.455465587	-0.556680162	-1.062753036	2.935222672	4.352226721	8.906882591	10.62753036
-222	-0.506072874	1.012145749	-0.455465587	-0.506072874	-0.354251012	-0.860323887	3.188259109	4.605263158	9.109311741	10.42510121
-221	-0.354251012	1.214574899	-0.354251012	-0.657894737	-0.4048583	-0.607287449	3.137651822	4.95951417	9.058704453	10.72874494
-220	-0.4048583	1.062753036	-0.506072874	-0.506072874	0.101214575	-0.253036437	3.289473684	4.908906883	9.311740891	11.08299595
-219	-0.708502024	1.163967611	-0.354251012	-0.354251012	0	-0.556680162	3.542510121	4.95951417	9.412955466	11.18421053
-218	-0.20242915	1.265182186	-0.253036437	-0.455465587	-0.101214575	-0.151821862	3.491902834	5.010121457	9.51417004	10.98178138
-217	-0.607287449	1.265182186	-0.101214575	-0.4048583	-0.151821862	-0.4048583	3.542510121	5.010121457	9.71659919	11.18421053
-216	-0.455465587	1.315789474	-0.253036437	0	0	-0.101214575	3.542510121	5.111336032	9.615384615	11.63967611
-215	-0.101214575	1.366396761	0.050607287	-0.253036437	0.151821862	-0.151821862	3.795546559	5.313765182	9.91902834	11.43724696
-214	-0.253036437	1.366396761	0.050607287	-0.151821862	0.151821862	-0.303643725	3.795546559	5.16194332	10.0708502	11.48785425
-213	-0.050607287	1.366396761	-0.101214575	-0.4048583	0.151821862	-0.151821862	4.099190283	5.819838057	10.0708502	11.89271255
-212	-0.050607287	1.315789474	0.20242915	0.050607287	0.253036437	0.20242915	4.048582996	5.819838057	10.37449393	11.89271255
-211	-0.303643725	1.619433198	0	-0.253036437	0.556680162	0.050607287	4.048582996	5.668016194	10.37449393	11.89271255
-210	-0.303643725	1.670040486	0.20242915	0.20242915	0.708502024	0.253036437	4.200404858	5.870445344	10.77935223	12.14574899
-209	-0.20242915	1.670040486	0.506072874	0.151821862	0.809716599	0.253036437	4.301619433	6.123481781	10.42510121	12.34817814
-208	0	1.518218623	0.20242915	0.303643725	0.759109312	0.253036437	4.55465587	6.123481781	10.52631579	12.39878543
-207	0.151821862	1.265182186	0.556680162	0.303643725	0.860323887	0.708502024	4.655870445	5.870445344	10.93117409	12.34817814
-206	0.151821862	1.113360324	0.4048583	0.506072874	0.961538462	0.506072874	4.75708502	6.275303644	11.18421053	12.5
-205	-0.101214575	1.467611336	0.556680162	0.4048583	0.961538462	0.607287449	4.453441296	6.325910931	11.18421053	12.55060729
-204	-0.050607287	1.568825911	0.556680162	0.354251012	1.265182186	0.809716599	4.75708502	6.325910931	11.43724696	12.70242915
-203	0.101214575	1.619433198	0.759109312	0.354251012	1.113360324	0.910931174	5.060728745	6.680161943	11.13360324	12.65182186
-202	0.050607287	1.568825911	0.657894737	0.354251012	1.062753036	0.759109312	5.111336032	6.477732794	11.2854251	12.85425101
-201	-0.050607287	1.771255061	0.860323887	0.607287449	1.417004049	0.961538462	5.313765182	6.477732794	11.48785425	13.05668016
-200	0.101214575	2.17611336	0.759109312	0.354251012	1.568825911	0.961538462	5.263157895	6.680161943	11.63967611	12.9048583
-199	0.20242915	1.872469636	0.809716599	0.4048583	1.518218623	1.062753036	5.465587045	6.680161943	11.6902834	13.41093117
-198	0.4048583	1.973684211	0.809716599	0.708502024	1.619433198	1.113360324	5.465587045	6.680161943	11.74089069	12.95546559
-197	0.4048583	1.619433198	0.809716599	0.910931174	1.568825911	1.214574899	5.465587045	6.831983806	11.79149798	13.51214575
-196	0.506072874	2.024291498	0.961538462	0.809716599	1.568825911	1.265182186	5.668016194	6.882591093	12.04453441	13.56275304
-195	0.303643725	2.024291498	0.961538462	0.860323887	1.720647773	1.366396761	5.971659919	6.831983806	12.39878543	13.61336032
-194	0.4048583	1.923076923	1.062753036	0.657894737	1.518218623	1.568825911	5.971659919	6.983805668	12.0951417	13.56275304
-193	0.556680162	2.024291498	1.265182186	1.012145749	1.670040486	1.417004049	6.123481781	7.085020243	12.19635628	13.86639676
-192	0.4048583	1.923076923	0.910931174	1.163967611	1.973684211	1.265182186	6.224696356	7.489878543	12.19635628	13.61336032
-191	0.556680162	1.720647773	1.113360324	1.113360324	1.821862348	1.163967611	6.224696356	7.13562753	12.44939271	13.91700405
-190	0.253036437	1.973684211	1.214574899	0.910931174	2.17611336	1.366396761	5.921052632	7.13562753	12.29757085	13.86639676
-189	0.455465587	2.074898785	1.062753036	0.860323887	1.872469636	1.417004049	6.376518219	7.33805668	12.60121457	13.81578947
-188	0.303643725	2.024291498	1.417004049	0.759109312	1.771255061	1.366396761	6.427125506	6.983805668	12.60121457	13.91700405
-187	0.303643725	2.125506073	1.265182186	1.012145749	2.024291498	1.417004049	6.325910931	7.236842105	12.5	14.22064777
-186	0.455465587	2.024291498	1.163967611	0.860323887	2.024291498	1.771255061	6.477732794	7.439271255	12.34817814	14.06882591
-185	0.506072874	2.277327935	1.518218623	1.012145749	1.670040486	1.720647773	6.578947368	7.439271255	12.60121457	14.1194332
-184	0.708502024	2.37854251	1.417004049	1.518218623	2.074898785	1.568825911	6.629554656	7.439271255	12.55060729	14.1194332
-183	0.556680162	2.17611336	1.518218623	0.809716599	1.872469636	1.568825911	6.730769231	7.33805668	12.39878543	13.91700405
-182	0.455465587	1.821862348	1.366396761	1.214574899	1.973684211	1.467611336	6.933198381	7.236842105	12.60121457	14.1194332
-181	0.506072874	2.327935223	1.366396761	1.062753036	1.973684211	1.568825911	6.831983806	7.54048583	12.75303644	14.01821862
-180	0.556680162	2.530364372	1.417004049	1.214574899	1.973684211	1.821862348	6.730769231	7.33805668	12.55060729	13.86639676
-179	0.253036437	2.226720648	1.467611336	1.366396761	2.125506073	1.771255061	6.831983806	7.591093117	12.80364372	14.32186235
-178	0.607287449	2.429149798	1.467611336	1.012145749	2.074898785	1.872469636	6.781376518	7.034412955	12.80364372	14.06882591
-177	0.506072874	2.17611336	1.214574899	1.062753036	1.872469636	1.670040486	7.186234818	7.287449393	12.85425101	14.01821862
-176	0.657894737	2.17611336	1.518218623	0.961538462	2.125506073	1.872469636	6.882591093	7.439271255	12.60121457	14.1194332
-175	0.657894737	2.226720648	1.568825911	1.214574899	2.327935223	1.720647773	7.034412955	7.388663968	12.75303644	14.22064777
-174	0.910931174	2.37854251	1.568825911	1.315789474	2.226720648	1.720647773	7.186234818	7.54048583	12.75303644	14.22064777
-173	0.809716599	2.479757085	1.670040486	1.467611336	2.327935223	1.821862348	7.186234818	7.641700405	12.85425101	14.17004049
-172	0.809716599	2.58097166	1.670040486	1.315789474	2.530364372	1.923076923	7.186234818	7.439271255	12.95546559	14.27125506
-171	1.012145749	2.37854251	2.074898785	1.417004049	2.58097166	1.872469636	7.489878543	7.793522267	12.75303644	14.1194332
-170	0.910931174	2.327935223	1.872469636	1.720647773	2.479757085	1.923076923	7.591093117	7.54048583	13.05668016	14.06882591
-169	1.265182186	2.479757085	1.923076923	1.670040486	2.277327935	1.973684211	7.33805668	7.894736842	13.25910931	14.17004049
-168	0.759109312	2.732793522	1.973684211	1.315789474	2.78340081	2.074898785	7.439271255	7.74291498	12.95546559	14.47368421
-167	0.961538462	2.530364372	2.074898785	1.720647773	2.58097166	1.923076923	7.439271255	7.74291498	13.10728745	14.47368421
-166	1.012145749	2.631578947	2.024291498	1.670040486	2.732793522	2.17611336	7.54048583	7.793522267	13.15789474	14.27125506
-165	1.315789474	2.834008097	2.024291498	1.518218623	2.834008097	2.17611336	7.641700405	7.641700405	13.15789474	14.32186235
-164	1.113360324	2.631578947	2.024291498	1.619433198	2.884615385	2.37854251	7.793522267	7.692307692	13.05668016	14.1194332
-163	1.163967611	2.732793522	2.277327935	2.024291498	2.78340081	2.125506073	7.793522267	7.894736842	13.15789474	14.32186235
-162	1.366396761	2.682186235	2.024291498	1.670040486	2.884615385	2.125506073	7.94534413	7.591093117	13.05668016	14.27125506
-161	1.163967611	2.78340081	2.429149798	1.821862348	2.884615385	2.024291498	7.692307692	7.793522267	13.00607287	14.27125506
-160	1.214574899	3.036437247	2.530364372	1.872469636	2.78340081	2.125506073	7.894736842	7.793522267	13.10728745	13.96761134
-159	1.113360324	2.682186235	2.226720648	1.821862348	2.935222672	2.37854251	7.94534413	7.591093117	13.36032389	14.06882591
-158	1.467611336	2.732793522	2.277327935	1.720647773	3.036437247	2.429149798	8.147773279	7.793522267	13.10728745	14.1194332
-157	1.265182186	2.935222672	2.277327935	2.074898785	2.78340081	2.327935223	8.046558704	7.641700405	13.25910931	14.01821862
-156	1.113360324	2.98582996	2.327935223	1.923076923	2.98582996	2.277327935	8.299595142	7.74291498	13.15789474	14.01821862
-155	1.417004049	2.98582996	2.530364372	2.327935223	2.935222672	2.530364372	8.097165992	7.844129555	13.10728745	13.76518219
-154	1.315789474	3.188259109	2.327935223	1.923076923	3.087044534	2.631578947	8.248987854	7.844129555	13.3097166	14.17004049
-153	1.366396761	3.188259109	2.429149798	2.024291498	2.98582996	2.37854251	8.502024291	7.94534413	13.00607287	14.22064777
-152	1.315789474	3.137651822	2.226720648	1.872469636	3.087044534	2.327935223	8.350202429	7.793522267	13.15789474	14.06882591
-151	1.366396761	3.238866397	2.479757085	1.872469636	3.036437247	2.327935223	8.502024291	7.591093117	13.10728745	13.96761134
-150	1.366396761	3.036437247	2.429149798	2.277327935	3.036437247	2.732793522	8.755060729	7.591093117	13.20850202	13.86639676
-149	1.417004049	3.188259109	2.327935223	2.479757085	3.137651822	2.530364372	8.400809717	7.591093117	13.20850202	14.01821862
-148	1.872469636	3.238866397	2.429149798	2.327935223	3.137651822	2.58097166	8.653846154	7.844129555	13.3097166	13.86639676
-147	1.619433198	3.238866397	2.58097166	2.429149798	2.935222672	2.37854251	8.400809717	7.844129555	13.36032389	13.66396761
-146	1.720647773	3.289473684	2.78340081	2.226720648	3.036437247	2.429149798	8.603238866	7.692307692	12.95546559	13.61336032
-145	1.619433198	3.542510121	2.631578947	2.226720648	2.834008097	2.277327935	8.350202429	7.793522267	13.3097166	13.7145749
-144	1.619433198	3.390688259	2.37854251	2.074898785	2.884615385	2.429149798	8.451417004	7.641700405	13.15789474	13.56275304
-143	1.720647773	3.542510121	2.429149798	2.277327935	2.884615385	2.327935223	8.755060729	7.54048583	13.20850202	13.56275304
-142	1.923076923	3.643724696	2.58097166	2.429149798	2.935222672	2.429149798	8.704453441	7.692307692	13.20850202	13.51214575
-141	1.821862348	3.491902834	2.884615385	2.125506073	2.935222672	2.327935223	8.653846154	7.793522267	12.95546559	13.46153846
-140	2.024291498	3.643724696	2.834008097	2.429149798	3.036437247	2.277327935	8.957489879	7.692307692	13.10728745	13.36032389
-139	1.872469636	3.593117409	2.631578947	2.226720648	3.137651822	2.327935223	8.755060729	7.591093117	13.15789474	13.46153846
-138	2.125506073	3.795546559	2.682186235	2.429149798	2.98582996	2.429149798	8.704453441	7.692307692	12.95546559	13.25910931
-137	2.277327935	3.694331984	2.682186235	2.732793522	3.238866397	2.226720648	8.704453441	7.489878543	13.10728745	12.9048583
-136	2.226720648	3.997975709	2.530364372	2.429149798	2.834008097	2.479757085	8.805668016	7.591093117	12.95546559	12.95546559
-135	2.429149798	4.099190283	2.935222672	2.732793522	3.036437247	2.530364372	8.603238866	7.388663968	13.05668016	12.80364372
-134	2.58097166	4.048582996	2.98582996	2.429149798	2.884615385	2.277327935	8.552631579	7.641700405	13.05668016	12.60121457
-133	2.682186235	4.048582996	2.78340081	2.429149798	3.036437247	2.37854251	8.451417004	7.591093117	12.85425101	12.80364372
-132	2.327935223	4.149797571	3.087044534	2.58097166	2.98582996	2.530364372	8.755060729	7.641700405	12.80364372	12.70242915
-131	2.530364372	4.402834008	3.087044534	2.631578947	2.884615385	2.530364372	8.653846154	7.489878543	12.9048583	12.65182186
-130	2.631578947	4.352226721	3.036437247	2.530364372	3.137651822	2.58097166	8.603238866	7.388663968	12.60121457	12.60121457
-129	2.631578947	3.896761134	2.98582996	2.530364372	3.036437247	2.530364372	8.451417004	7.591093117	12.65182186	12.55060729
-128	2.732793522	3.997975709	2.834008097	2.78340081	2.834008097	2.530364372	8.653846154	7.13562753	12.5	12.65182186
-127	2.479757085	4.453441296	2.98582996	2.935222672	2.98582996	2.429149798	8.755060729	7.186234818	12.24696356	11.99392713
-126	2.58097166	3.947368421	2.98582996	2.429149798	2.78340081	2.37854251	8.400809717	7.33805668	12.34817814	11.79149798
-125	2.226720648	4.301619433	2.935222672	2.479757085	2.935222672	2.226720648	8.350202429	7.287449393	12.34817814	11.84210526
-124	2.530364372	4.352226721	3.087044534	2.530364372	2.732793522	2.226720648	8.097165992	6.983805668	12.14574899	11.79149798
-123	2.530364372	4.149797571	2.98582996	2.631578947	2.631578947	2.024291498	8.198380567	6.578947368	11.94331984	11.43724696
-122	2.834008097	4.251012146	2.935222672	2.479757085	2.277327935	2.125506073	7.94534413	6.680161943	11.58906883	11.23481781
-121	2.530364372	4.352226721	2.732793522	2.682186235	2.37854251	2.074898785	7.844129555	6.629554656	11.84210526	11.08299595
-120	2.58097166	4.352226721	2.935222672	2.631578947	2.530364372	2.074898785	7.844129555	6.933198381	11.79149798	11.38663968
-119	2.58097166	4.301619433	2.530364372	2.58097166	2.327935223	1.923076923	7.844129555	6.680161943	11.6902834	10.82995951
-118	2.58097166	4.402834008	2.732793522	2.58097166	2.530364372	2.125506073	7.793522267	6.528340081	11.53846154	10.72874494
-117	2.631578947	4.099190283	2.834008097	2.631578947	2.530364372	1.872469636	7.692307692	6.376518219	11.53846154	10.67813765
-116	2.429149798	4.200404858	2.732793522	2.530364372	2.226720648	2.024291498	7.641700405	6.427125506	11.08299595	10.72874494
-115	2.631578947	4.453441296	2.935222672	2.479757085	2.327935223	2.226720648	7.287449393	6.376518219	11.33603239	10.93117409
-114	2.58097166	4.453441296	2.732793522	2.58097166	2.125506073	2.125506073	7.388663968	6.123481781	11.2854251	10.82995951
-113	2.682186235	4.402834008	2.58097166	2.834008097	2.125506073	1.973684211	7.034412955	5.971659919	10.93117409	10.62753036
-112	2.682186235	4.301619433	2.834008097	2.479757085	2.024291498	2.125506073	7.236842105	6.275303644	10.98178138	10.57692308
-111	2.935222672	4.402834008	2.98582996	2.732793522	2.074898785	2.024291498	6.983805668	5.971659919	11.08299595	10.62753036
-110	3.036437247	4.655870445	3.036437247	2.682186235	2.277327935	2.429149798	6.882591093	5.819838057	11.18421053	10.67813765
-109	3.137651822	4.95951417	2.98582996	2.732793522	2.226720648	2.024291498	6.933198381	6.174089069	11.13360324	10.72874494
-108	2.884615385	4.858299595	3.087044534	2.884615385	2.17611336	1.872469636	6.831983806	6.123481781	11.03238866	10.57692308
-107	3.087044534	4.75708502	3.238866397	2.631578947	2.429149798	2.024291498	6.831983806	5.971659919	10.42510121	10.62753036
-106	3.188259109	4.95951417	2.98582996	3.036437247	2.277327935	1.872469636	6.983805668	6.072874494	11.08299595	10.62753036
-105	3.188259109	4.807692308	3.036437247	3.087044534	2.37854251	2.074898785	6.983805668	6.224696356	11.13360324	10.77935223
-104	3.188259109	4.908906883	3.188259109	3.087044534	2.429149798	2.074898785	6.882591093	6.325910931	10.82995951	10.72874494
-103	3.087044534	5.010121457	3.643724696	2.98582996	2.479757085	1.973684211	6.629554656	5.870445344	10.57692308	10.93117409
-102	3.289473684	4.858299595	3.390688259	3.137651822	2.327935223	1.872469636	6.629554656	6.275303644	10.82995951	10.67813765
-101	3.390688259	5.212550607	3.390688259	3.087044534	2.17611336	2.17611336	6.680161943	6.072874494	10.4757085	10.67813765
-100	3.137651822	5.111336032	3.289473684	3.238866397	2.277327935	2.277327935	6.325910931	6.072874494	10.8805668	10.62753036
-99	3.340080972	5.111336032	3.441295547	3.238866397	2.327935223	2.37854251	6.528340081	6.123481781	10.98178138	10.62753036
-98	3.188259109	5.111336032	3.340080972	3.289473684	2.479757085	2.429149798	6.275303644	6.174089069	10.77935223	10.62753036
-97	3.542510121	5.010121457	3.289473684	3.491902834	2.429149798	2.58097166	6.477732794	5.921052632	10.4757085	10.82995951
-96	3.441295547	5.16194332	3.542510121	3.188259109	2.327935223	2.37854251	6.123481781	6.072874494	10.82995951	10.77935223
-95	3.694331984	5.414979757	3.542510121	3.087044534	2.277327935	2.37854251	6.123481781	6.022267206	10.72874494	10.52631579
-94	3.340080972	5.465587045	3.441295547	3.188259109	2.37854251	2.277327935	6.123481781	5.870445344	10.72874494	10.4757085
-93	3.441295547	5.516194332	3.289473684	3.188259109	2.37854251	2.277327935	6.123481781	5.668016194	10.67813765	10.32388664
-92	3.340080972	5.313765182	3.390688259	3.390688259	2.327935223	2.125506073	5.921052632	5.819838057	10.57692308	10.4757085
-91	3.390688259	5.313765182	3.390688259	3.289473684	2.277327935	1.821862348	5.971659919	5.769230769	10.52631579	10.52631579
-90	3.340080972	5.313765182	3.390688259	3.137651822	2.37854251	2.37854251	5.769230769	5.819838057	10.32388664	10.62753036
-89	3.896761134	5.36437247	3.289473684	2.98582996	2.125506073	2.479757085	5.819838057	5.617408907	10.22267206	10.4757085
-88	3.238866397	5.36437247	3.340080972	3.137651822	2.226720648	2.17611336	5.617408907	5.36437247	10.32388664	10.27327935
-87	3.441295547	5.566801619	3.441295547	3.238866397	2.226720648	2.277327935	5.566801619	5.414979757	10.42510121	10.22267206
-86	3.390688259	5.414979757	3.137651822	3.441295547	2.327935223	2.024291498	5.668016194	5.668016194	10.17206478	10.27327935
-85	3.643724696	5.516194332	3.390688259	3.087044534	2.277327935	2.226720648	5.313765182	5.465587045	10.32388664	10.12145749
-84	3.744939271	5.566801619	3.289473684	3.238866397	2.429149798	2.17611336	5.465587045	5.566801619	10.32388664	10.32388664
-83	3.643724696	5.566801619	3.491902834	3.238866397	2.327935223	2.226720648	5.465587045	5.465587045	10.32388664	10.22267206
-82	3.795546559	5.668016194	3.340080972	3.441295547	2.277327935	2.479757085	5.414979757	5.212550607	10.17206478	10.27327935
-81	3.896761134	5.465587045	3.340080972	3.441295547	2.479757085	2.277327935	5.212550607	5.465587045	10.02024291	10.37449393
-80	3.744939271	5.617408907	3.289473684	3.289473684	2.429149798	2.327935223	5.16194332	5.36437247	10.0708502	10.17206478
-79	3.795546559	5.566801619	3.542510121	3.491902834	2.327935223	2.327935223	4.95951417	5.566801619	10.17206478	10.17206478
-78	3.846153846	5.870445344	3.643724696	3.491902834	2.429149798	2.530364372	5.111336032	5.36437247	10.0708502	9.91902834
-77	3.795546559	5.718623482	3.744939271	3.289473684	2.125506073	2.277327935	4.807692308	5.566801619	9.665991903	10.02024291
-76	3.694331984	5.718623482	3.593117409	3.441295547	2.479757085	2.226720648	4.807692308	5.212550607	10.02024291	9.71659919
-75	4.099190283	6.123481781	3.542510121	3.542510121	2.125506073	2.58097166	4.75708502	5.414979757	10.02024291	9.564777328
-74	4.453441296	5.718623482	3.491902834	3.593117409	2.327935223	2.024291498	4.858299595	5.36437247	9.817813765	9.969635628
-73	3.947368421	5.921052632	3.744939271	3.491902834	2.277327935	2.226720648	4.858299595	5.465587045	9.665991903	9.767206478
-72	4.149797571	5.870445344	3.238866397	3.340080972	2.37854251	2.429149798	4.807692308	5.263157895	9.665991903	9.615384615
-71	4.301619433	5.921052632	3.643724696	3.643724696	2.429149798	2.37854251	4.75708502	5.16194332	9.665991903	9.868421053
-70	3.947368421	6.022267206	3.643724696	3.593117409	2.530364372	2.58097166	4.75708502	5.16194332	9.868421053	9.767206478
-69	4.149797571	6.123481781	3.593117409	3.593117409	2.429149798	2.530364372	4.75708502	5.36437247	9.767206478	9.51417004
-68	4.200404858	6.123481781	3.744939271	3.542510121	2.58097166	2.682186235	4.55465587	4.95951417	9.71659919	9.817813765
-67	4.301619433	6.275303644	3.744939271	3.795546559	2.429149798	2.429149798	4.55465587	5.414979757	9.665991903	9.564777328
-66	4.453441296	6.123481781	3.390688259	3.593117409	2.530364372	2.58097166	4.453441296	5.36437247	9.412955466	9.412955466
-65	4.251012146	5.870445344	3.694331984	3.694331984	2.530364372	2.78340081	4.504048583	5.212550607	9.463562753	9.615384615
-64	4.251012146	6.022267206	3.491902834	3.694331984	2.682186235	2.429149798	4.655870445	5.263157895	9.058704453	9.51417004
-63	4.301619433	6.123481781	3.593117409	3.694331984	2.732793522	2.732793522	4.75708502	5.313765182	9.311740891	9.412955466
-62	4.453441296	6.275303644	3.542510121	3.795546559	2.682186235	2.631578947	4.605263158	5.212550607	9.261133603	9.463562753
-61	4.352226721	6.174089069	3.896761134	3.795546559	2.631578947	2.78340081	4.504048583	5.36437247	9.51417004	9.362348178
-60	4.301619433	6.427125506	3.694331984	3.947368421	2.935222672	2.98582996	4.504048583	5.414979757	9.564777328	9.159919028
-59	4.453441296	6.376518219	3.947368421	3.846153846	2.732793522	2.884615385	4.402834008	5.465587045	9.159919028	9.362348178
-58	4.504048583	6.224696356	3.947368421	3.947368421	2.834008097	2.884615385	4.504048583	5.111336032	9.109311741	9.463562753
-57	4.504048583	6.578947368	3.744939271	3.694331984	2.732793522	2.935222672	4.200404858	5.36437247	9.311740891	9.210526316
-56	4.807692308	6.578947368	3.997975709	3.694331984	2.682186235	2.884615385	4.402834008	5.617408907	9.463562753	9.008097166
-55	4.75708502	6.477732794	4.352226721	4.251012146	2.884615385	2.935222672	4.605263158	5.060728745	9.362348178	9.008097166
-54	4.95951417	6.427125506	3.896761134	3.947368421	2.935222672	2.834008097	4.301619433	5.414979757	9.159919028	8.805668016
-53	4.807692308	6.578947368	4.099190283	4.099190283	2.884615385	3.087044534	4.453441296	5.313765182	9.261133603	8.856275304
-52	4.858299595	6.477732794	3.997975709	3.947368421	3.137651822	3.087044534	4.55465587	5.516194332	9.412955466	9.109311741
-51	4.95951417	6.680161943	4.251012146	3.896761134	3.289473684	2.884615385	4.402834008	5.465587045	8.957489879	8.856275304
-50	4.95951417	6.680161943	4.099190283	4.149797571	3.188259109	3.137651822	4.402834008	5.516194332	9.159919028	8.805668016
-49	5.111336032	6.680161943	4.251012146	4.200404858	3.289473684	2.98582996	4.402834008	5.465587045	9.008097166	8.957489879
-48	5.060728745	6.528340081	4.402834008	4.251012146	3.238866397	3.188259109	4.301619433	5.465587045	9.058704453	8.502024291
-47	5.263157895	6.629554656	4.453441296	4.200404858	3.441295547	3.340080972	4.402834008	5.617408907	9.159919028	8.755060729
-46	5.465587045	7.186234818	4.149797571	4.453441296	3.441295547	3.390688259	4.655870445	5.819838057	9.008097166	8.603238866
-45	5.414979757	6.983805668	4.453441296	4.352226721	3.643724696	3.542510121	4.504048583	5.414979757	9.058704453	8.603238866
-44	5.465587045	7.33805668	4.453441296	4.402834008	3.542510121	3.542510121	4.605263158	5.516194332	9.008097166	8.856275304
-43	5.465587045	7.439271255	4.605263158	4.504048583	3.542510121	3.542510121	4.504048583	5.668016194	9.210526316	9.058704453
-42	5.414979757	7.085020243	4.504048583	4.504048583	3.694331984	3.643724696	4.706477733	6.022267206	9.210526316	8.755060729
-41	5.617408907	7.287449393	4.55465587	4.605263158	3.997975709	3.643724696	4.605263158	6.123481781	8.906882591	8.653846154
-40	5.870445344	7.33805668	4.75708502	4.55465587	4.048582996	3.896761134	5.010121457	5.870445344	9.109311741	8.704453441
-39	5.668016194	7.54048583	4.858299595	4.75708502	4.149797571	3.846153846	4.706477733	5.870445344	9.109311741	8.906882591
-38	5.971659919	7.439271255	4.655870445	4.858299595	4.200404858	3.896761134	4.75708502	6.224696356	8.906882591	8.957489879
-37	5.921052632	7.692307692	4.55465587	5.010121457	4.048582996	3.896761134	4.75708502	5.971659919	9.159919028	8.856275304
-36	5.870445344	7.844129555	4.75708502	4.807692308	3.947368421	3.795546559	4.858299595	6.022267206	9.159919028	9.159919028
-35	6.072874494	7.641700405	4.908906883	4.908906883	4.149797571	4.200404858	4.75708502	6.325910931	9.058704453	9.159919028
-34	6.174089069	7.793522267	5.060728745	4.75708502	4.301619433	4.200404858	4.807692308	6.376518219	9.109311741	9.058704453
-33	6.275303644	8.046558704	4.75708502	4.75708502	4.402834008	4.200404858	4.807692308	6.072874494	9.109311741	8.957489879
-32	6.123481781	7.793522267	4.95951417	5.010121457	4.453441296	4.453441296	4.95951417	6.477732794	8.906882591	8.957489879
-31	6.376518219	7.995951417	5.010121457	4.807692308	4.504048583	4.352226721	5.060728745	6.477732794	9.109311741	8.653846154
-30	6.376518219	8.046558704	4.95951417	5.212550607	4.55465587	4.605263158	5.010121457	6.528340081	9.109311741	8.755060729
-29	6.528340081	8.299595142	5.111336032	5.010121457	4.807692308	4.504048583	5.010121457	6.275303644	9.159919028	8.805668016
-28	6.477732794	8.299595142	4.95951417	5.212550607	4.75708502	4.55465587	4.908906883	6.578947368	9.058704453	9.210526316
-27	6.730769231	8.350202429	5.212550607	5.263157895	4.655870445	4.75708502	5.060728745	6.427125506	8.957489879	9.058704453
-26	6.528340081	8.248987854	5.414979757	5.414979757	5.010121457	4.655870445	5.010121457	6.983805668	9.261133603	8.957489879
-25	6.781376518	8.502024291	5.263157895	5.212550607	5.16194332	4.908906883	5.111336032	6.781376518	9.210526316	9.058704453
-24	6.629554656	8.653846154	5.212550607	5.414979757	5.465587045	4.858299595	5.010121457	6.933198381	9.058704453	9.058704453
-23	6.882591093	8.906882591	5.414979757	5.516194332	5.263157895	5.010121457	5.060728745	7.034412955	8.906882591	9.210526316
-22	7.186234818	8.704453441	5.263157895	5.566801619	5.212550607	5.465587045	5.465587045	6.933198381	9.159919028	9.008097166
-21	7.236842105	9.008097166	5.313765182	5.516194332	5.212550607	5.566801619	5.111336032	7.034412955	9.51417004	9.412955466
-20	7.33805668	9.008097166	5.414979757	5.668016194	5.414979757	5.465587045	5.263157895	6.983805668	9.109311741	9.412955466
-19	7.287449393	8.906882591	5.263157895	5.617408907	5.516194332	5.263157895	5.313765182	6.983805668	9.210526316	9.463562753
-18	7.54048583	9.261133603	5.718623482	5.566801619	5.870445344	5.668016194	5.566801619	7.439271255	9.412955466	9.311740891
-17	7.641700405	8.957489879	5.718623482	5.921052632	5.870445344	5.718623482	5.36437247	7.236842105	9.311740891	9.463562753
-16	7.54048583	9.261133603	5.668016194	5.921052632	6.022267206	5.870445344	5.516194332	7.54048583	9.412955466	9.51417004
-15	7.641700405	9.311740891	5.870445344	6.325910931	5.870445344	6.123481781	5.566801619	7.591093117	9.210526316	9.767206478
-14	7.894736842	9.51417004	5.870445344	6.224696356	6.275303644	6.022267206	5.617408907	7.641700405	9.362348178	9.564777328
-13	7.591093117	9.868421053	5.921052632	6.174089069	6.224696356	6.022267206	5.617408907	7.74291498	9.311740891	9.665991903
-12	7.793522267	9.564777328	5.921052632	6.376518219	6.325910931	6.325910931	6.072874494	7.894736842	9.767206478	9.71659919
-11	8.046558704	9.817813765	6.123481781	6.578947368	6.174089069	6.022267206	5.921052632	8.147773279	9.412955466	9.91902834
-10	8.198380567	9.767206478	6.174089069	6.427125506	6.325910931	6.376518219	5.819838057	8.147773279	9.51417004	9.969635628
-9	8.046558704	9.817813765	5.971659919	6.224696356	6.528340081	6.427125506	5.921052632	8.097165992	9.564777328	10.22267206
-8	8.248987854	10.12145749	6.275303644	6.376518219	6.376518219	6.578947368	5.971659919	8.248987854	9.564777328	10.32388664
-7	8.502024291	10.32388664	6.275303644	6.477732794	6.578947368	7.034412955	5.971659919	8.451417004	9.51417004	10.67813765
-6	8.502024291	10.4757085	6.376518219	6.781376518	6.629554656	7.085020243	6.275303644	8.552631579	9.817813765	10.42510121
-5	8.805668016	10.27327935	6.325910931	6.882591093	6.983805668	7.236842105	6.224696356	8.805668016	9.91902834	10.57692308
-4	8.653846154	10.22267206	6.528340081	6.882591093	6.933198381	7.33805668	6.578947368	8.704453441	10.0708502	10.57692308
-3	9.058704453	10.37449393	6.680161943	7.034412955	7.034412955	7.236842105	6.578947368	9.058704453	9.969635628	10.82995951
-2	9.109311741	10.62753036	6.578947368	6.831983806	7.186234818	7.388663968	6.680161943	9.058704453	10.27327935	11.03238866
-1	8.957489879	10.62753036	6.528340081	7.186234818	7.287449393	7.591093117	6.781376518	9.210526316	10.27327935	11.13360324
0	9.008097166	10.8805668	6.528340081	7.085020243	7.439271255	7.94534413	6.578947368	9.51417004	10.27327935	11.53846154
1	9.261133603	11.03238866	6.831983806	7.33805668	7.74291498	8.097165992	7.034412955	9.564777328	10.52631579	11.43724696
2	9.51417004	11.13360324	6.983805668	7.287449393	7.641700405	8.248987854	7.13562753	9.767206478	10.93117409	11.23481781
3	9.564777328	11.23481781	7.236842105	7.33805668	7.844129555	8.299595142	7.236842105	9.91902834	10.77935223	11.63967611
4	9.767206478	11.38663968	7.33805668	7.388663968	8.046558704	8.552631579	7.236842105	10.0708502	10.77935223	12.04453441
5	10.02024291	11.43724696	7.287449393	7.894736842	8.552631579	8.856275304	7.591093117	10.42510121	11.13360324	12.14574899
6	10.02024291	11.43724696	7.489878543	7.591093117	8.350202429	8.957489879	7.74291498	10.72874494	11.23481781	12.29757085
7	10.27327935	11.84210526	7.33805668	7.844129555	8.299595142	9.159919028	7.894736842	10.77935223	11.2854251	12.5
8	10.17206478	11.84210526	7.641700405	7.844129555	8.755060729	9.261133603	8.046558704	11.03238866	11.43724696	12.65182186
9	10.52631579	12.19635628	7.591093117	8.299595142	9.008097166	9.210526316	8.097165992	11.23481781	11.58906883	12.9048583
10	10.57692308	12.55060729	7.793522267	8.350202429	9.159919028	9.665991903	7.995951417	11.2854251	11.63967611	12.95546559
11	10.8805668	12.80364372	7.94534413	8.350202429	9.210526316	9.817813765	8.451417004	11.13360324	11.99392713	13.15789474
12	10.98178138	12.75303644	7.844129555	8.502024291	9.463562753	9.91902834	8.502024291	11.58906883	11.99392713	13.91700405
13	11.18421053	13.15789474	8.299595142	8.603238866	9.71659919	10.42510121	8.502024291	11.89271255	12.24696356	14.01821862
14	11.2854251	13.20850202	8.198380567	9.058704453	9.767206478	10.4757085	8.603238866	12.19635628	12.34817814	14.1194332
15	11.6902834	13.36032389	8.350202429	9.261133603	9.868421053	10.8805668	8.906882591	12.44939271	12.85425101	14.42307692
16	11.63967611	13.56275304	8.451417004	9.210526316	9.868421053	10.82995951	8.906882591	12.5	12.75303644	14.67611336
17	11.79149798	13.81578947	8.805668016	9.412955466	10.0708502	10.93117409	9.008097166	12.80364372	13.00607287	14.87854251
18	12.14574899	13.76518219	8.755060729	9.210526316	10.32388664	11.33603239	9.564777328	13.36032389	12.95546559	15.18218623
19	12.24696356	14.1194332	8.603238866	9.412955466	10.62753036	11.84210526	9.362348178	13.20850202	13.20850202	15.3340081
20	11.99392713	14.22064777	8.805668016	9.51417004	10.82995951	11.94331984	9.51417004	13.61336032	13.61336032	15.68825911
21	12.70242915	14.37246964	9.109311741	9.665991903	10.93117409	11.84210526	9.71659919	13.56275304	13.76518219	15.94129555
22	12.65182186	14.67611336	9.159919028	9.767206478	11.13360324	12.34817814	10.22267206	14.1194332	13.76518219	16.44736842
23	12.85425101	14.5242915	9.311740891	9.817813765	11.18421053	12.75303644	10.17206478	14.06882591	14.06882591	16.29554656
24	13.05668016	15.03036437	9.311740891	10.12145749	11.53846154	12.80364372	10.42510121	14.32186235	14.67611336	16.64979757
25	13.15789474	15.18218623	9.51417004	10.22267206	11.84210526	13.00607287	10.57692308	14.82793522	14.77732794	17.15587045
26	13.25910931	15.23279352	9.71659919	10.52631579	11.53846154	13.3097166	10.82995951	15.03036437	14.67611336	17.15587045
27	13.51214575	15.3340081	9.767206478	10.62753036	12.04453441	13.66396761	10.82995951	15.13157895	15.08097166	17.30769231
28	13.46153846	15.78947368	10.27327935	10.93117409	12.04453441	13.96761134	10.8805668	15.38461538	15.43522267	18.06680162
29	13.91700405	16.04251012	10.0708502	10.72874494	12.5	14.01821862	11.08299595	15.53643725	15.48582996	18.52226721
30	14.1194332	16.04251012	10.17206478	11.03238866	12.70242915	14.32186235	11.43724696	15.78947368	15.7388664	18.37044534
31	14.27125506	16.09311741	10.72874494	11.08299595	12.55060729	14.5242915	11.63967611	16.19433198	15.84008097	18.92712551
32	14.57489879	16.29554656	10.67813765	11.38663968	12.75303644	14.9291498	11.94331984	16.34615385	16.39676113	18.97773279
33	14.37246964	16.64979757	10.57692308	11.48785425	13.3097166	15.18218623	11.94331984	16.44736842	16.39676113	19.28137652
34	14.82793522	16.80161943	10.52631579	11.53846154	13.46153846	15.38461538	12.14574899	16.70040486	16.49797571	19.38259109
35	14.82793522	17.15587045	10.67813765	11.58906883	13.56275304	15.68825911	12.04453441	16.548583	16.70040486	19.83805668
36	15.3340081	17.3582996	10.98178138	11.79149798	14.17004049	16.09311741	12.29757085	17.10526316	16.90283401	19.98987854
37	15.38461538	17.66194332	11.23481781	11.79149798	14.06882591	16.1437247	12.60121457	17.10526316	17.3582996	20.34412955
38	15.53643725	17.66194332	10.93117409	11.99392713	14.27125506	16.39676113	12.75303644	17.15587045	17.45951417	20.64777328
39	15.53643725	17.66194332	11.23481781	12.29757085	14.47368421	16.64979757	12.80364372	17.40890688	17.56072874	20.85020243
40	15.78947368	18.21862348	11.48785425	12.5	14.72672065	16.9534413	12.75303644	18.01619433	18.06680162	20.951417
41	16.1437247	18.11740891	11.38663968	12.80364372	14.87854251	16.75101215	13.25910931	18.06680162	17.86437247	21.45748988
42	16.24493927	18.21862348	11.74089069	12.95546559	15.18218623	17.51012146	13.36032389	18.01619433	18.21862348	21.50809717
43	16.59919028	18.47165992	11.48785425	12.85425101	15.18218623	17.71255061	13.66396761	18.21862348	18.11740891	21.81174089
44	16.49797571	18.67408907	11.74089069	12.9048583	15.58704453	17.96558704	13.81578947	18.57287449	18.72469636	22.21659919
45	16.80161943	18.92712551	12.19635628	13.3097166	15.89068826	18.06680162	13.91700405	18.57287449	19.07894737	22.31781377
46	17.00404858	19.07894737	12.29757085	13.41093117	15.99190283	18.31983806	14.06882591	18.82591093	19.02834008	22.46963563
47	17.10526316	19.33198381	12.55060729	13.56275304	16.1437247	18.67408907	14.32186235	18.92712551	19.23076923	22.62145749
48	17.3582996	19.53441296	12.55060729	14.01821862	16.24493927	19.07894737	14.37246964	19.23076923	19.68623482	23.12753036
49	17.76315789	19.78744939	12.80364372	13.91700405	16.75101215	19.28137652	14.72672065	19.38259109	19.98987854	23.73481781
50	18.11740891	20.04048583	13.20850202	14.32186235	17.10526316	19.58502024	14.97975709	19.78744939	20.44534413	24.29149798
51	18.11740891	20.29352227	13.41093117	15.08097166	17.3582996	19.88866397	15.3340081	20.24291498	20.90080972	24.29149798
52	18.72469636	20.79959514	13.7145749	14.87854251	17.76315789	20.39473684	15.68825911	20.5465587	21.00202429	24.69635628
53	19.07894737	20.85020243	13.91700405	15.3340081	18.21862348	20.79959514	15.78947368	20.74898785	21.15384615	25.20242915
54	19.38259109	21.25506073	14.32186235	15.7388664	18.52226721	21.05263158	16.29554656	21.15384615	22.01417004	25.4048583
55	19.38259109	21.60931174	14.87854251	16.04251012	18.52226721	21.65991903	16.75101215	21.40688259	22.31781377	25.70850202
56	19.58502024	21.96356275	15.18218623	16.44736842	19.18016194	22.01417004	16.9534413	21.81174089	22.77327935	26.11336032
57	19.83805668	21.91295547	15.63765182	16.80161943	19.43319838	22.36842105	16.9534413	21.91295547	23.02631579	26.56882591
58	20.09109312	22.31781377	15.84008097	17.05465587	19.73684211	22.62145749	17.3582996	22.46963563	23.32995951	26.67004049
59	20.49595142	22.52024291	16.1437247	17.66194332	20.04048583	23.12753036	17.96558704	22.87449393	23.68421053	27.32793522
60	20.79959514	22.77327935	16.34615385	18.01619433	20.44534413	23.48178138	18.52226721	23.48178138	24.03846154	27.63157895
61	21.10323887	23.22874494	16.75101215	18.37044534	21.15384615	23.88663968	18.57287449	23.68421053	24.69635628	28.08704453
62	21.25506073	23.48178138	17.30769231	18.47165992	21.25506073	24.39271255	19.12955466	24.1902834	25.05060729	28.18825911
63	21.3562753	23.58299595	17.45951417	18.62348178	21.55870445	24.74696356	19.43319838	24.5951417	24.79757085	28.69433198
64	21.81174089	23.53238866	18.16801619	19.07894737	21.96356275	25.05060729	20.09109312	24.84817814	25.50607287	29.048583
65	21.91295547	23.88663968	18.31983806	19.43319838	22.31781377	25.45546559	20.24291498	25.05060729	25.8097166	29.048583
66	21.91295547	23.73481781	18.67408907	19.73684211	22.77327935	25.65789474	20.29352227	25.25303644	26.06275304	29.50404858
67	22.11538462	23.83603239	18.77530364	20.09109312	22.82388664	26.06275304	20.85020243	25.60728745	26.36639676	29.50404858
68	22.11538462	24.13967611	19.02834008	20.24291498	23.43117409	26.41700405	21.05263158	25.75910931	26.67004049	30.01012146
69	22.5708502	24.13967611	19.23076923	20.79959514	23.63360324	26.72064777	21.40688259	26.01214575	26.56882591	30.01012146
70	22.5708502	23.98785425	19.28137652	20.90080972	24.13967611	27.12550607	21.91295547	26.36639676	26.87246964	30.21255061
71	22.72267206	24.39271255	19.68623482	21.00202429	24.5951417	27.53036437	22.31781377	26.6194332	27.27732794	30.56680162
72	22.46963563	24.44331984	20.04048583	21.40688259	24.94939271	27.68218623	22.41902834	26.56882591	27.58097166	30.56680162
73	22.72267206	24.39271255	20.04048583	21.50809717	25.20242915	28.2388664	22.46963563	26.82186235	27.53036437	30.87044534
74	22.92510121	24.34210526	20.29352227	21.45748988	25.65789474	28.49190283	23.02631579	27.27732794	27.58097166	31.02226721
75	22.87449393	24.08906883	20.5465587	21.7611336	26.16396761	28.94736842	23.27935223	27.47975709	27.88461538	31.07287449
76	23.32995951	24.29149798	20.69838057	22.06477733	26.31578947	29.048583	23.53238866	27.78340081	27.98582996	31.07287449
77	23.07692308	24.1902834	21.15384615	22.36842105	26.46761134	29.55465587	23.7854251	27.68218623	28.08704453	31.02226721
78	23.07692308	23.83603239	21.3562753	22.1659919	27.0242915	29.90890688	23.88663968	27.93522267	28.08704453	31.27530364
79	23.17813765	23.98785425	21.05263158	22.67206478	27.4291498	29.90890688	24.49392713	28.18825911	28.39068826	31.37651822
80	23.12753036	24.13967611	21.55870445	22.67206478	27.8340081	30.21255061	24.54453441	28.13765182	28.39068826	31.37651822
81	23.17813765	24.08906883	21.7611336	22.82388664	28.34008097	30.71862348	24.79757085	28.74493927	28.49190283	31.32591093
82	23.12753036	23.98785425	21.81174089	23.12753036	28.69433198	30.97165992	25.10121457	28.94736842	28.54251012	31.12348178
83	23.02631579	23.73481781	22.01417004	23.43117409	28.94736842	31.17408907	25.45546559	28.59311741	28.54251012	31.52834008
84	22.9757085	23.88663968	22.52024291	23.27935223	29.25101215	31.83198381	25.70850202	28.94736842	28.79554656	31.32591093
85	23.07692308	23.63360324	22.36842105	23.7854251	29.50404858	31.88259109	25.70850202	28.94736842	28.89676113	31.37651822
86	22.92510121	23.63360324	22.41902834	23.88663968	29.75708502	32.18623482	25.91093117	29.40283401	28.59311741	31.37651822
87	22.77327935	23.68421053	22.5708502	23.68421053	30.16194332	32.59109312	26.31578947	29.14979757	28.74493927	31.02226721
88	22.5708502	23.3805668	22.82388664	23.98785425	30.31376518	32.79352227	26.51821862	29.14979757	28.74493927	31.22469636
89	22.5708502	23.48178138	23.12753036	23.83603239	30.97165992	33.09716599	26.6194332	29.09919028	28.59311741	31.32591093
90	22.46963563	23.12753036	23.27935223	24.03846154	31.02226721	33.451417	26.72064777	29.35222672	28.89676113	31.12348178
91	22.46963563	23.17813765	23.17813765	23.93724696	30.92105263	33.95748988	26.72064777	29.30161943	28.94736842	31.22469636
92	22.31781377	22.92510121	23.43117409	23.83603239	31.32591093	34.05870445	27.37854251	29.35222672	28.6437247	31.07287449
93	22.31781377	22.67206478	23.73481781	23.98785425	31.78137652	34.10931174	27.0242915	29.25101215	28.69433198	30.81983806
94	21.86234818	22.5708502	23.73481781	24.1902834	31.93319838	34.2611336	27.27732794	29.4534413	28.54251012	30.61740891
95	22.1659919	22.31781377	23.7854251	24.44331984	32.13562753	34.51417004	27.22672065	29.14979757	28.28947368	30.61740891
96	21.96356275	22.26720648	23.63360324	24.34210526	32.48987854	34.56477733	27.4291498	29.20040486	28.44129555	30.51619433
97	21.81174089	21.96356275	24.03846154	24.34210526	32.74291498	34.76720648	27.4291498	29.048583	28.34008097	30.16194332
98	21.60931174	21.65991903	23.93724696	24.24089069	32.99595142	34.56477733	27.37854251	29.09919028	28.2388664	30.11133603
99	21.30566802	21.86234818	24.08906883	24.1902834	33.0465587	34.96963563	27.53036437	29.30161943	28.13765182	30.21255061
100	21.10323887	21.55870445	23.83603239	24.1902834	33.24898785	34.96963563	27.4291498	28.94736842	28.08704453	29.90890688
101	20.951417	21.40688259	24.13967611	24.08906883	33.19838057	35.37449393	27.4291498	28.79554656	27.98582996	29.80769231
102	20.85020243	21.00202429	24.08906883	24.13967611	33.451417	35.12145749	27.17611336	28.6437247	27.78340081	29.25101215
103	20.49595142	21.20445344	24.03846154	23.88663968	33.451417	35.37449393	27.47975709	28.54251012	27.53036437	29.20040486
104	20.59716599	20.79959514	24.08906883	23.68421053	33.8562753	35.4757085	27.63157895	28.69433198	27.53036437	29.20040486
105	20.39473684	20.90080972	23.83603239	23.7854251	33.95748988	35.0708502	27.63157895	28.34008097	27.63157895	29.14979757
106	20.44534413	20.69838057	23.7854251	23.68421053	33.95748988	35.27327935	27.47975709	28.18825911	27.32793522	28.69433198
107	20.19230769	20.5465587	23.63360324	23.53238866	33.95748988	35.27327935	27.32793522	28.08704453	27.22672065	28.28947368
108	19.88866397	20.39473684	23.53238866	23.22874494	33.8562753	34.96963563	27.53036437	28.13765182	26.87246964	28.59311741
109	19.73684211	20.34412955	23.63360324	23.12753036	34.10931174	35.27327935	27.12550607	27.58097166	26.36639676	28.13765182
110	19.73684211	20.19230769	23.07692308	22.77327935	34.10931174	35.17206478	26.92307692	27.58097166	26.6194332	27.98582996
111	19.53441296	19.63562753	22.92510121	22.5708502	33.8562753	35.12145749	27.0242915	27.53036437	26.26518219	27.88461538
112	19.33198381	20.1417004	22.72267206	22.62145749	33.90688259	35.27327935	26.77125506	27.63157895	26.01214575	27.58097166
113	19.43319838	19.73684211	22.36842105	22.11538462	33.95748988	35.0708502	26.67004049	26.97368421	25.75910931	27.63157895
114	19.18016194	19.83805668	22.1659919	22.11538462	34.2611336	34.96963563	26.56882591	27.17611336	25.4048583	27.27732794
115	18.92712551	19.73684211	21.81174089	22.11538462	34.15991903	34.51417004	26.41700405	26.97368421	25.55668016	27.12550607
116	18.87651822	19.83805668	21.65991903	21.50809717	34.36234818	34.61538462	26.26518219	26.87246964	25.50607287	27.0242915
117	18.92712551	19.93927126	21.40688259	21.60931174	34.15991903	34.71659919	26.2145749	26.6194332	25.30364372	26.92307692
118	19.07894737	19.73684211	20.85020243	21.3562753	34.05870445	34.46356275	26.01214575	26.67004049	25.25303644	26.72064777
119	18.97773279	19.48380567	20.64777328	21.25506073	33.95748988	34.15991903	25.91093117	26.41700405	25.20242915	26.72064777
120	18.92712551	19.58502024	20.29352227	20.90080972	33.90688259	33.90688259	26.11336032	26.36639676	25	26.67004049
121	18.62348178	19.63562753	20.24291498	20.79959514	33.75506073	33.80566802	25.8097166	26.46761134	25.10121457	26.31578947
122	18.57287449	19.33198381	19.88866397	20.09109312	33.65384615	33.451417	25.35425101	26.01214575	24.79757085	26.16396761
123	18.82591093	19.58502024	19.83805668	20.29352227	33.35020243	33.40080972	25.45546559	25.96153846	24.54453441	26.01214575
124	18.67408907	19.78744939	19.43319838	20.1417004	33.29959514	33.09716599	25.15182186	25.91093117	24.49392713	26.01214575
125	18.72469636	19.38259109	19.33198381	20.04048583	32.94534413	32.74291498	25.05060729	25.70850202	24.49392713	25.8097166
126	18.52226721	19.23076923	18.87651822	19.93927126	32.6417004	32.23684211	24.69635628	25.50607287	24.29149798	25.75910931
127	18.67408907	19.48380567	18.92712551	19.33198381	32.18623482	32.13562753	24.54453441	25.60728745	24.24089069	25.50607287
128	18.47165992	19.48380567	18.52226721	19.48380567	32.38866397	31.73076923	24.39271255	25.45546559	24.03846154	25.50607287
129	18.31983806	19.43319838	18.42105263	19.28137652	31.78137652	31.02226721	24.1902834	25	23.98785425	25.65789474
130	18.42105263	19.48380567	18.31983806	18.97773279	31.62955466	30.76923077	23.73481781	25.05060729	23.68421053	25.4048583
131	18.47165992	19.28137652	18.06680162	19.02834008	30.97165992	30.61740891	23.63360324	24.94939271	23.58299595	25.25303644
132	18.37044534	19.33198381	18.01619433	18.92712551	30.61740891	30.26315789	23.73481781	24.74696356	23.53238866	25.15182186
133	18.06680162	18.92712551	17.51012146	18.62348178	30.11133603	29.80769231	23.17813765	24.24089069	23.27935223	25.20242915
134	18.16801619	19.02834008	17.40890688	18.37044534	29.60526316	29.25101215	22.9757085	24.64574899	23.32995951	24.69635628
135	17.91497976	19.18016194	17.3582996	18.42105263	29.50404858	28.94736842	23.12753036	24.49392713	23.27935223	24.89878543
136	17.96558704	19.07894737	17.25708502	18.37044534	29.25101215	28.79554656	22.87449393	24.29149798	23.17813765	24.69635628
137	17.86437247	19.28137652	16.90283401	18.31983806	28.84615385	28.39068826	22.52024291	23.98785425	23.27935223	24.24089069
138	18.11740891	19.18016194	16.59919028	17.96558704	28.49190283	27.8340081	22.52024291	23.98785425	22.92510121	24.44331984
139	18.01619433	19.38259109	16.44736842	17.86437247	27.98582996	27.98582996	22.26720648	23.58299595	22.82388664	24.39271255
140	17.86437247	19.12955466	16.70040486	17.71255061	27.88461538	27.37854251	21.96356275	23.63360324	22.92510121	24.34210526
141	17.91497976	19.18016194	16.49797571	17.66194332	27.4291498	27.07489879	21.81174089	23.73481781	22.82388664	24.24089069
142	17.56072874	18.97773279	16.49797571	17.51012146	26.92307692	26.82186235	21.65991903	23.53238866	22.82388664	24.08906883
143	17.45951417	19.07894737	16.39676113	17.76315789	26.36639676	26.56882591	21.55870445	23.53238866	22.52024291	23.83603239
144	17.56072874	19.02834008	16.09311741	16.9534413	26.11336032	26.26518219	21.50809717	23.43117409	22.52024291	24.03846154
145	17.91497976	19.18016194	15.94129555	17.25708502	26.01214575	25.96153846	21.15384615	23.07692308	22.77327935	23.93724696
146	17.61133603	19.02834008	15.94129555	17.10526316	25.50607287	25.60728745	21.05263158	23.3805668	22.31781377	24.08906883
147	17.61133603	19.18016194	15.89068826	17.20647773	25.35425101	25.75910931	21.10323887	23.32995951	22.67206478	23.93724696
148	17.51012146	19.43319838	16.04251012	17.00404858	25.20242915	25.25303644	20.64777328	22.9757085	22.46963563	24.03846154
149	17.61133603	19.07894737	15.63765182	17.05465587	24.64574899	25.10121457	20.69838057	22.82388664	22.52024291	23.98785425
150	17.66194332	19.18016194	15.68825911	16.80161943	24.49392713	24.54453441	20.64777328	22.92510121	22.41902834	23.7854251
151	17.30769231	19.02834008	15.58704453	16.9534413	24.24089069	24.64574899	20.34412955	23.02631579	22.1659919	24.03846154
152	17.45951417	19.02834008	15.23279352	16.70040486	24.13967611	24.44331984	20.24291498	23.02631579	22.21659919	23.83603239
153	17.56072874	19.12955466	15.38461538	16.49797571	23.83603239	24.24089069	20.29352227	22.87449393	22.1659919	23.93724696
154	17.45951417	19.02834008	15.03036437	16.49797571	23.58299595	24.03846154	20.1417004	22.62145749	22.1659919	23.83603239
155	17.51012146	19.12955466	15.28340081	16.39676113	23.43117409	24.03846154	19.88866397	22.87449393	22.06477733	23.93724696
156	17.45951417	19.23076923	15.23279352	16.44736842	23.12753036	23.68421053	19.73684211	22.72267206	21.91295547	23.68421053
157	17.66194332	19.33198381	15.08097166	16.29554656	23.02631579	23.68421053	19.63562753	22.72267206	22.1659919	23.68421053
158	17.61133603	19.18016194	14.97975709	16.19433198	22.9757085	23.32995951	19.63562753	22.52024291	22.1659919	23.58299595
159	17.56072874	19.28137652	15.08097166	16.34615385	22.82388664	23.27935223	19.33198381	22.52024291	22.11538462	23.83603239
160	17.3582996	18.87651822	15.03036437	16.24493927	22.46963563	23.22874494	19.53441296	22.36842105	22.11538462	23.73481781
161	17.51012146	19.12955466	14.5242915	16.29554656	22.21659919	23.07692308	19.28137652	22.46963563	21.86234818	23.68421053
162	17.30769231	19.18016194	14.82793522	16.04251012	22.01417004	23.27935223	18.97773279	22.1659919	21.86234818	23.63360324
163	17.45951417	19.38259109	14.67611336	16.29554656	22.1659919	22.77327935	19.02834008	22.06477733	21.55870445	23.53238866
164	17.30769231	19.07894737	14.72672065	15.84008097	22.21659919	22.67206478	18.67408907	22.26720648	21.86234818	23.63360324
165	17.66194332	19.12955466	14.57489879	16.09311741	22.01417004	22.46963563	18.87651822	22.26720648	21.65991903	23.53238866
166	17.40890688	19.12955466	14.47368421	15.94129555	21.81174089	22.46963563	18.52226721	22.06477733	21.55870445	23.58299595
167	17.61133603	19.43319838	14.37246964	15.94129555	21.65991903	22.26720648	18.52226721	22.1659919	21.60931174	23.53238866
168	17.25708502	19.33198381	14.42307692	15.68825911	21.15384615	22.21659919	18.57287449	22.11538462	21.50809717	23.73481781
169	17.61133603	19.23076923	14.47368421	15.99190283	21.10323887	22.06477733	18.42105263	21.86234818	21.50809717	23.83603239
170	17.66194332	19.12955466	14.42307692	15.89068826	20.951417	22.21659919	18.26923077	22.11538462	21.91295547	23.63360324
171	17.61133603	19.38259109	14.42307692	15.84008097	21.00202429	22.11538462	18.31983806	22.11538462	21.40688259	23.53238866
172	17.61133603	19.48380567	14.22064777	15.78947368	21.05263158	22.11538462	18.31983806	22.01417004	21.60931174	23.48178138
173	17.61133603	19.53441296	14.06882591	15.94129555	20.79959514	22.11538462	18.31983806	21.7611336	21.50809717	23.83603239
174	17.66194332	19.53441296	14.22064777	15.84008097	20.5465587	22.06477733	18.16801619	21.96356275	21.55870445	23.58299595
175	17.71255061	19.38259109	14.27125506	15.89068826	20.64777328	21.86234818	18.11740891	22.11538462	21.65991903	23.53238866
176	17.81376518	19.68623482	14.1194332	15.63765182	20.85020243	21.86234818	17.86437247	21.7611336	21.60931174	23.7854251
177	17.96558704	19.33198381	14.1194332	15.3340081	20.74898785	21.50809717	17.61133603	21.81174089	21.50809717	23.88663968
178	17.81376518	19.58502024	14.06882591	15.63765182	20.29352227	21.7611336	17.56072874	21.91295547	21.55870445	23.48178138
179	17.61133603	19.43319838	14.1194332	15.3340081	20.34412955	21.55870445	17.56072874	21.81174089	21.45748988	23.58299595
180	17.61133603	19.43319838	14.27125506	15.58704453	20.04048583	21.30566802	17.40890688	21.81174089	21.45748988	23.73481781
181	17.91497976	19.63562753	13.96761134	15.48582996	20.44534413	21.30566802	17.40890688	21.71052632	21.30566802	23.68421053
182	17.96558704	19.68623482	13.96761134	15.48582996	19.73684211	21.25506073	17.40890688	21.71052632	21.3562753	23.3805668
183	17.71255061	19.63562753	13.86639676	15.7388664	19.78744939	21.25506073	17.00404858	21.65991903	21.55870445	23.53238866
184	17.66194332	19.73684211	13.7145749	15.08097166	19.88866397	21.3562753	17.20647773	21.65991903	21.20445344	23.43117409
185	17.40890688	19.68623482	13.96761134	15.28340081	19.83805668	21.00202429	17.30769231	21.50809717	21.15384615	23.53238866
186	17.91497976	19.33198381	13.46153846	15.28340081	19.68623482	21.00202429	17.10526316	21.45748988	21.15384615	23.58299595
187	17.91497976	19.73684211	13.86639676	15.43522267	19.73684211	21.10323887	17.05465587	21.3562753	21.10323887	23.3805668
188	17.81376518	19.58502024	13.76518219	15.53643725	19.43319838	21.05263158	17.00404858	21.50809717	20.90080972	23.48178138
189	17.76315789	19.78744939	13.86639676	15.43522267	19.38259109	20.79959514	17.05465587	21.30566802	21.05263158	23.58299595
190	17.76315789	19.63562753	13.86639676	15.38461538	19.48380567	20.79959514	16.85222672	21.40688259	20.951417	23.63360324
191	17.66194332	19.53441296	13.81578947	15.3340081	19.43319838	20.49595142	16.80161943	21.3562753	21.20445344	23.43117409
192	17.91497976	19.68623482	13.61336032	15.48582996	19.23076923	20.49595142	16.59919028	21.3562753	21.15384615	23.43117409
193	17.91497976	20.04048583	13.7145749	15.18218623	19.38259109	20.49595142	16.80161943	21.45748988	21.05263158	23.83603239
194	17.91497976	19.83805668	13.7145749	15.43522267	19.38259109	20.59716599	16.9534413	21.40688259	20.69838057	23.68421053
195	17.86437247	19.93927126	13.86639676	15.58704453	19.07894737	20.79959514	16.44736842	21.3562753	21.3562753	23.88663968
196	17.91497976	20.24291498	13.66396761	15.58704453	19.38259109	20.39473684	16.59919028	21.55870445	21.15384615	23.7854251
197	18.26923077	20.09109312	13.91700405	15.53643725	19.18016194	20.49595142	16.70040486	21.30566802	21.30566802	24.13967611
198	18.11740891	20.19230769	13.56275304	15.53643725	19.33198381	20.79959514	16.80161943	21.50809717	21.30566802	24.1902834
199	18.21862348	20.1417004	13.81578947	15.63765182	19.28137652	20.74898785	16.75101215	21.60931174	21.40688259	24.29149798
200	18.21862348	20.39473684	13.86639676	15.63765182	19.07894737	20.79959514	16.64979757	21.25506073	21.50809717	24.49392713
201	18.47165992	20.44534413	13.7145749	15.58704453	19.48380567	20.49595142	16.59919028	21.60931174	21.3562753	24.29149798
202	18.47165992	20.74898785	13.86639676	15.94129555	19.33198381	20.74898785	16.44736842	21.60931174	21.71052632	24.5951417
203	18.77530364	20.69838057	13.96761134	15.84008097	19.48380567	20.64777328	16.548583	21.55870445	21.25506073	24.44331984
204	18.82591093	20.5465587	13.91700405	15.7388664	19.12955466	20.59716599	16.39676113	21.50809717	21.7611336	24.69635628
205	18.77530364	20.951417	13.86639676	15.78947368	19.33198381	20.59716599	16.49797571	21.65991903	21.91295547	24.69635628
206	18.67408907	20.39473684	13.91700405	15.78947368	19.23076923	20.74898785	16.548583	21.50809717	21.71052632	24.5951417
207	18.77530364	20.951417	14.1194332	15.58704453	19.18016194	20.85020243	16.34615385	21.50809717	21.55870445	24.69635628
208	18.82591093	20.79959514	13.96761134	15.53643725	19.12955466	20.74898785	16.49797571	21.55870445	21.7611336	24.79757085
209	18.92712551	21.05263158	13.86639676	15.7388664	19.07894737	21.00202429	16.39676113	21.71052632	21.81174089	25
210	18.82591093	21.00202429	13.81578947	15.99190283	19.02834008	20.79959514	16.548583	21.60931174	21.91295547	25.10121457
211	19.07894737	20.90080972	13.61336032	15.68825911	19.07894737	20.79959514	16.44736842	21.55870445	22.06477733	25.25303644
212	19.02834008	21.10323887	14.06882591	16.04251012	19.28137652	20.74898785	16.09311741	21.65991903	22.31781377	25.30364372
213	19.28137652	21.30566802	14.06882591	16.09311741	19.28137652	20.59716599	16.34615385	21.81174089	22.21659919	25.50607287
214	19.18016194	21.3562753	14.1194332	15.78947368	19.18016194	20.85020243	16.44736842	21.81174089	22.36842105	25.4048583
215	19.48380567	21.3562753	13.86639676	16.24493927	19.18016194	20.64777328	16.19433198	21.71052632	22.21659919	25.75910931
216	19.43319838	21.30566802	14.06882591	16.19433198	19.07894737	20.79959514	16.24493927	21.7611336	22.31781377	25.8097166
217	19.78744939	21.65991903	14.27125506	16.29554656	19.07894737	21.20445344	16.04251012	22.01417004	22.1659919	25.91093117
218	19.83805668	21.60931174	14.06882591	16.24493927	19.12955466	20.90080972	16.34615385	21.96356275	22.26720648	25.75910931
219	19.53441296	21.81174089	14.22064777	16.19433198	19.23076923	21.05263158	16.34615385	22.01417004	22.77327935	26.26518219
220	19.78744939	21.96356275	14.27125506	16.1437247	19.07894737	21.05263158	16.39676113	21.81174089	22.77327935	26.31578947
221	19.83805668	22.31781377	14.22064777	16.19433198	19.07894737	21.05263158	16.19433198	22.06477733	22.62145749	26.6194332
222	19.88866397	22.1659919	14.27125506	16.49797571	19.38259109	20.74898785	16.19433198	22.01417004	22.5708502	26.56882591
223	20.09109312	22.36842105	13.86639676	16.19433198	19.33198381	21.10323887	16.19433198	21.71052632	22.62145749	26.6194332
224	20.24291498	22.36842105	14.06882591	16.29554656	19.02834008	21.20445344	16.09311741	21.7611336	23.02631579	27.12550607
225	20.19230769	22.31781377	13.86639676	16.49797571	19.07894737	21.00202429	16.1437247	21.96356275	22.92510121	26.87246964
226	20.19230769	22.77327935	14.22064777	16.09311741	19.02834008	20.90080972	16.29554656	21.81174089	23.12753036	27.07489879
227	20.19230769	22.87449393	14.01821862	16.29554656	19.07894737	21.00202429	16.29554656	21.91295547	23.02631579	27.0242915
228	20.39473684	22.77327935	13.96761134	16.24493927	19.18016194	20.85020243	16.09311741	21.81174089	22.9757085	27.17611336
229	20.39473684	22.67206478	14.22064777	16.24493927	19.02834008	21.20445344	15.99190283	21.7611336	22.9757085	27.53036437
230	20.34412955	22.77327935	14.06882591	16.39676113	18.97773279	21.00202429	15.78947368	21.81174089	23.12753036	27.32793522
231	20.29352227	22.9757085	14.1194332	16.39676113	18.97773279	21.15384615	15.7388664	21.86234818	23.22874494	27.63157895
232	20.44534413	23.02631579	13.96761134	16.1437247	19.02834008	21.15384615	15.68825911	21.7611336	23.12753036	27.68218623
233	20.49595142	22.9757085	14.22064777	16.64979757	18.92712551	20.69838057	15.78947368	21.50809717	23.22874494	27.88461538
234	20.39473684	22.77327935	14.01821862	16.59919028	18.87651822	20.74898785	15.7388664	21.7611336	22.9757085	28.08704453
235	20.74898785	23.3805668	14.1194332	16.24493927	18.67408907	20.64777328	15.94129555	21.65991903	22.92510121	27.98582996
236	20.49595142	23.22874494	13.86639676	16.548583	18.62348178	21.00202429	15.53643725	21.60931174	23.27935223	27.93522267
237	20.69838057	23.17813765	13.91700405	16.39676113	18.77530364	20.69838057	15.63765182	21.55870445	23.53238866	28.18825911
238	20.79959514	23.17813765	13.91700405	16.34615385	18.97773279	20.85020243	15.7388664	21.65991903	23.48178138	28.49190283
239	20.69838057	23.48178138	13.86639676	16.44736842	18.82591093	20.74898785	15.43522267	21.7611336	23.73481781	28.59311741
240	20.90080972	23.53238866	14.06882591	16.39676113	18.72469636	20.64777328	15.68825911	21.40688259	23.43117409	28.44129555
241	20.951417	23.53238866	14.01821862	16.39676113	18.82591093	20.79959514	15.48582996	21.50809717	23.58299595	28.6437247
242	21.25506073	23.53238866	13.86639676	16.49797571	18.67408907	20.90080972	15.13157895	21.65991903	23.43117409	28.39068826
243	20.85020243	23.53238866	13.81578947	16.34615385	18.52226721	20.90080972	15.23279352	21.3562753	23.48178138	28.6437247
244	21.05263158	23.73481781	13.76518219	16.548583	18.72469636	20.49595142	15.03036437	21.3562753	23.7854251	28.79554656
245	21.05263158	23.63360324	13.96761134	16.44736842	18.52226721	20.69838057	15.28340081	21.30566802	23.73481781	29.048583
246	21.15384615	23.58299595	13.96761134	16.34615385	18.67408907	20.85020243	15.18218623	21.45748988	23.7854251	28.99797571
247	21.25506073	23.63360324	13.81578947	16.59919028	18.47165992	20.49595142	15.03036437	21.20445344	23.53238866	29.048583
248	21.00202429	23.7854251	13.81578947	16.24493927	18.52226721	20.64777328	14.9291498	21.05263158	23.73481781	29.25101215
249	21.3562753	23.93724696	13.86639676	16.1437247	18.26923077	20.5465587	14.77732794	21.25506073	23.63360324	29.30161943
250	21.25506073	23.98785425	13.76518219	16.49797571	18.37044534	20.44534413	14.77732794	21.15384615	23.7854251	29.35222672
251	21.45748988	23.93724696	13.86639676	16.44736842	18.31983806	20.59716599	15.13157895	21.15384615	23.83603239	29.09919028
252	21.45748988	23.88663968	13.46153846	16.59919028	18.21862348	20.44534413	14.57489879	21.05263158	23.83603239	29.60526316
253	21.60931174	24.08906883	13.66396761	16.39676113	18.11740891	20.59716599	14.87854251	20.90080972	23.83603239	29.65587045
254	21.71052632	24.08906883	14.01821862	16.64979757	18.16801619	20.44534413	14.9291498	20.85020243	23.68421053	29.65587045
255	21.55870445	23.98785425	13.91700405	16.29554656	18.01619433	20.34412955	14.72672065	20.90080972	23.83603239	29.60526316
256	21.45748988	24.1902834	13.61336032	16.29554656	18.11740891	20.24291498	14.67611336	21.05263158	24.08906883	29.60526316
257	21.65991903	23.93724696	13.61336032	16.39676113	18.21862348	20.49595142	14.62550607	21.15384615	23.83603239	29.80769231
258	21.86234818	24.1902834	13.7145749	16.34615385	18.26923077	20.24291498	14.67611336	21.05263158	23.88663968	30.06072874
259	21.60931174	24.34210526	13.76518219	16.39676113	18.11740891	20.49595142	14.67611336	21.00202429	23.93724696	30.01012146
260	21.91295547	24.39271255	13.81578947	16.49797571	18.06680162	20.29352227	14.62550607	20.90080972	23.88663968	30.16194332
261	21.96356275	24.54453441	13.91700405	16.19433198	17.96558704	20.39473684	14.57489879	20.79959514	24.03846154	30.26315789
262	22.01417004	24.64574899	13.96761134	16.29554656	17.96558704	20.64777328	14.47368421	20.951417	24.03846154	30.21255061
263	21.86234818	24.64574899	13.91700405	16.24493927	17.76315789	20.39473684	14.57489879	20.74898785	23.93724696	30.56680162
264	21.96356275	24.89878543	13.91700405	16.59919028	17.86437247	20.39473684	14.47368421	20.29352227	24.08906883	30.51619433
265	22.06477733	24.74696356	13.7145749	16.70040486	17.81376518	20.34412955	14.47368421	20.44534413	24.03846154	30.51619433
266	22.01417004	25	13.81578947	16.39676113	17.81376518	20.1417004	14.42307692	20.44534413	24.03846154	30.76923077
267	22.01417004	25	13.7145749	16.34615385	17.76315789	20.44534413	14.22064777	20.49595142	23.98785425	30.51619433
268	22.31781377	25	13.76518219	16.548583	17.91497976	20.39473684	14.42307692	20.24291498	23.83603239	30.51619433
269	22.11538462	25.10121457	13.91700405	16.64979757	17.96558704	20.1417004	14.17004049	20.29352227	23.73481781	30.71862348
270	22.21659919	24.84817814	13.76518219	16.44736842	17.81376518	20.1417004	14.1194332	20.24291498	24.03846154	30.71862348
271	22.36842105	25.10121457	13.56275304	16.548583	17.61133603	19.98987854	14.17004049	20.04048583	23.88663968	30.56680162
272	22.31781377	25.10121457	13.66396761	16.548583	17.81376518	20.1417004	14.1194332	20.1417004	23.7854251	30.81983806
273	22.1659919	25.05060729	13.81578947	16.49797571	17.3582996	20.19230769	14.37246964	19.98987854	24.08906883	30.56680162
274	22.41902834	25.10121457	13.61336032	16.59919028	17.76315789	20.1417004	14.06882591	20.04048583	24.13967611	30.76923077
275	22.1659919	25.20242915	13.41093117	16.49797571	17.56072874	19.98987854	13.81578947	19.83805668	23.88663968	30.46558704
276	22.41902834	25.10121457	13.61336032	16.39676113	17.30769231	19.78744939	13.76518219	19.68623482	23.53238866	30.81983806
277	22.26720648	25.30364372	13.46153846	16.09311741	17.15587045	19.68623482	13.56275304	19.53441296	23.63360324	30.76923077
278	22.1659919	25.20242915	13.36032389	16.19433198	17.05465587	19.68623482	13.56275304	19.63562753	23.3805668	30.71862348
279	22.31781377	25.05060729	13.61336032	16.04251012	17.10526316	19.48380567	13.56275304	19.28137652	23.3805668	30.41497976
280	22.06477733	25.05060729	13.41093117	15.94129555	17.15587045	19.58502024	13.3097166	19.38259109	23.32995951	30.41497976
281	21.91295547	25.10121457	13.66396761	15.7388664	17.30769231	19.28137652	13.25910931	19.33198381	23.17813765	30.56680162
282	22.01417004	24.89878543	13.3097166	15.89068826	16.9534413	19.28137652	13.46153846	19.28137652	23.17813765	30.46558704
283	21.81174089	25	13.41093117	15.89068826	17.05465587	19.33198381	13.36032389	19.18016194	23.02631579	30.21255061
284	21.81174089	24.94939271	13.36032389	15.89068826	16.90283401	19.18016194	13.20850202	18.92712551	22.92510121	30.06072874
285	21.71052632	24.64574899	13.20850202	15.63765182	17.10526316	18.92712551	13.36032389	18.77530364	22.5708502	29.95951417
286	21.65991903	24.74696356	13.10728745	15.7388664	17.00404858	19.18016194	13.05668016	18.62348178	22.52024291	29.75708502
287	21.60931174	24.5951417	13.36032389	15.7388664	16.75101215	18.87651822	12.95546559	18.16801619	22.21659919	29.80769231
288	21.55870445	24.54453441	13.10728745	15.53643725	16.75101215	18.77530364	12.85425101	18.16801619	22.26720648	29.70647773
289	21.30566802	24.49392713	13.25910931	15.53643725	16.64979757	18.72469636	12.95546559	18.16801619	22.1659919	29.80769231
290	21.30566802	24.54453441	13.15789474	15.48582996	16.34615385	18.47165992	13.10728745	18.01619433	21.91295547	29.50404858
291	21.45748988	24.49392713	12.80364372	15.23279352	16.34615385	18.42105263	12.80364372	17.81376518	21.96356275	29.20040486
292	21.15384615	24.24089069	13.00607287	15.18218623	16.04251012	18.52226721	12.80364372	18.06680162	21.81174089	29.09919028
293	21.20445344	24.24089069	13.10728745	15.3340081	16.34615385	18.16801619	12.70242915	17.86437247	21.65991903	29.09919028
294	21.00202429	24.1902834	13.00607287	15.03036437	16.04251012	17.91497976	12.80364372	17.66194332	21.3562753	28.84615385
295	21.00202429	23.88663968	12.75303644	14.82793522	15.78947368	18.21862348	12.55060729	17.76315789	21.40688259	28.6437247
296	20.79959514	23.7854251	12.85425101	14.9291498	16.09311741	18.06680162	12.5	17.51012146	21.00202429	28.44129555
297	20.69838057	23.88663968	12.9048583	14.82793522	16.04251012	17.76315789	12.60121457	16.9534413	20.79959514	28.34008097
298	20.44534413	23.63360324	12.85425101	14.82793522	15.68825911	17.86437247	12.55060729	17.10526316	20.5465587	27.93522267
299	20.44534413	23.48178138	12.5	14.77732794	15.63765182	17.66194332	12.29757085	16.80161943	20.59716599	28.03643725
300	20.59716599	23.22874494	12.44939271	14.57489879	15.63765182	17.56072874	12.44939271	16.85222672	20.5465587	27.47975709
301	20.09109312	23.32995951	12.70242915	14.67611336	15.43522267	17.56072874	12.19635628	16.70040486	20.04048583	27.22672065
302	20.1417004	23.22874494	12.70242915	14.47368421	15.38461538	17.3582996	12.19635628	16.64979757	19.78744939	27.12550607
303	19.73684211	23.02631579	12.34817814	14.47368421	15.63765182	17.15587045	12.29757085	16.75101215	19.68623482	26.92307692
304	19.68623482	22.92510121	12.44939271	14.32186235	15.38461538	16.90283401	11.94331984	16.24493927	19.68623482	26.46761134
305	19.78744939	22.82388664	12.34817814	14.42307692	15.53643725	16.9534413	12.0951417	16.548583	19.38259109	26.51821862
306	19.93927126	22.41902834	12.34817814	14.32186235	15.23279352	17.20647773	12.34817814	16.1437247	19.28137652	26.2145749
307	19.48380567	22.46963563	12.39878543	14.32186235	15.53643725	17.00404858	11.99392713	16.49797571	19.43319838	26.11336032
308	19.33198381	22.46963563	12.60121457	14.01821862	15.38461538	16.85222672	12.14574899	16.24493927	19.23076923	25.91093117
309	19.18016194	22.36842105	12.70242915	14.22064777	15.08097166	16.70040486	12.39878543	16.09311741	18.92712551	25.55668016
310	19.28137652	22.26720648	12.39878543	14.22064777	15.18218623	16.49797571	12.19635628	16.29554656	19.18016194	25.45546559
311	19.12955466	22.11538462	12.44939271	14.1194332	15.13157895	16.64979757	11.89271255	16.04251012	18.72469636	25.10121457
312	19.18016194	22.01417004	12.39878543	14.01821862	15.03036437	16.59919028	11.84210526	15.78947368	18.72469636	24.74696356
313	19.12955466	21.7611336	12.5	13.96761134	15.18218623	16.548583	12.19635628	15.84008097	18.72469636	24.29149798
314	18.92712551	21.7611336	12.65182186	14.01821862	14.82793522	16.44736842	11.99392713	16.04251012	18.37044534	24.24089069
315	19.07894737	21.7611336	12.34817814	14.01821862	14.9291498	16.29554656	12.04453441	15.84008097	18.31983806	24.1902834
316	18.57287449	21.65991903	12.29757085	13.66396761	14.9291498	16.34615385	11.99392713	15.58704453	18.26923077	23.83603239
317	18.72469636	21.60931174	12.0951417	13.81578947	14.82793522	16.19433198	11.79149798	15.58704453	18.11740891	23.58299595
318	18.77530364	21.3562753	12.5	13.96761134	15.03036437	16.19433198	11.89271255	15.48582996	18.26923077	23.58299595
319	18.62348178	21.25506073	12.34817814	13.7145749	14.82793522	15.99190283	11.74089069	15.23279352	17.66194332	23.32995951
320	18.67408907	21.25506073	12.24696356	13.81578947	15.03036437	15.68825911	11.79149798	15.53643725	17.71255061	23.02631579
321	18.31983806	21.10323887	12.39878543	13.81578947	14.82793522	15.89068826	11.79149798	15.43522267	17.71255061	22.87449393
322	18.42105263	21.05263158	12.04453441	13.66396761	14.87854251	16.04251012	11.63967611	15.08097166	17.56072874	22.67206478
323	18.37044534	20.69838057	12.24696356	13.61336032	14.72672065	15.99190283	11.74089069	15.23279352	17.45951417	22.52024291
324	18.16801619	20.69838057	12.29757085	13.36032389	14.67611336	15.68825911	11.48785425	15.08097166	17.25708502	22.26720648
325	18.06680162	20.64777328	12.04453441	13.56275304	14.62550607	15.7388664	11.53846154	14.87854251	17.10526316	22.11538462
326	17.91497976	20.64777328	11.99392713	13.51214575	14.5242915	15.28340081	11.63967611	15.13157895	17.10526316	21.91295547
327	17.86437247	20.39473684	12.34817814	13.56275304	14.62550607	15.68825911	11.6902834	15.23279352	16.9534413	21.71052632
328	17.81376518	20.59716599	12.14574899	13.56275304	14.5242915	15.48582996	11.43724696	14.82793522	17.10526316	21.3562753
329	17.71255061	20.39473684	12.04453441	13.10728745	14.62550607	15.3340081	11.23481781	14.97975709	17.10526316	21.3562753
330	17.51012146	20.19230769	12.14574899	13.46153846	14.37246964	15.48582996	11.2854251	14.87854251	16.64979757	21.15384615
331	17.56072874	20.04048583	11.84210526	13.51214575	14.42307692	15.03036437	11.43724696	14.9291498	16.49797571	21.25506073
332	17.3582996	19.98987854	11.99392713	13.3097166	14.32186235	14.97975709	11.43724696	14.82793522	16.70040486	20.90080972
333	17.40890688	19.88866397	12.14574899	13.10728745	14.42307692	15.18218623	11.2854251	14.62550607	16.59919028	20.59716599
334	17.3582996	19.78744939	11.99392713	13.25910931	14.01821862	15.13157895	11.2854251	14.5242915	16.34615385	20.34412955
335	17.10526316	19.78744939	11.79149798	13.15789474	14.42307692	15.23279352	11.23481781	14.5242915	16.24493927	20.44534413
336	17.3582996	19.88866397	12.19635628	13.25910931	14.22064777	14.9291498	11.33603239	14.57489879	16.34615385	20.39473684
337	17.3582996	19.53441296	11.6902834	13.20850202	14.27125506	15.03036437	11.43724696	14.37246964	16.29554656	19.98987854
338	17.25708502	19.38259109	11.74089069	12.75303644	14.1194332	14.9291498	11.48785425	14.47368421	16.24493927	20.24291498
339	17.25708502	19.63562753	12.04453441	13.15789474	14.1194332	14.72672065	11.08299595	14.42307692	16.24493927	19.93927126
340	16.85222672	19.33198381	12.04453441	13.00607287	13.81578947	14.77732794	11.2854251	14.37246964	16.09311741	19.73684211
341	16.9534413	19.58502024	11.94331984	13.05668016	14.1194332	14.87854251	11.13360324	14.06882591	16.1437247	19.73684211
342	17.00404858	19.43319838	11.94331984	13.00607287	13.91700405	14.87854251	11.2854251	14.5242915	15.84008097	19.53441296
343	16.90283401	19.18016194	11.74089069	13.10728745	14.01821862	14.72672065	10.98178138	14.27125506	15.99190283	19.53441296
344	16.9534413	19.38259109	11.74089069	12.9048583	14.01821862	14.97975709	11.13360324	14.27125506	15.84008097	19.53441296
345	16.80161943	18.72469636	11.6902834	13.10728745	14.01821862	14.67611336	11.08299595	14.06882591	15.99190283	19.53441296
346	16.59919028	19.02834008	11.84210526	13.15789474	14.06882591	14.62550607	11.23481781	14.27125506	15.63765182	19.07894737
347	16.70040486	18.67408907	11.53846154	12.95546559	14.17004049	14.57489879	11.33603239	14.01821862	15.68825911	19.28137652
348	16.70040486	19.02834008	11.63967611	12.95546559	14.17004049	14.62550607	11.23481781	14.22064777	15.68825911	19.18016194
349	16.548583	19.02834008	11.89271255	12.80364372	14.01821862	14.5242915	10.93117409	13.86639676	15.38461538	19.23076923
350	16.49797571	18.87651822	11.63967611	12.85425101	13.61336032	14.37246964	11.23481781	14.06882591	15.58704453	18.97773279
351	16.64979757	18.77530364	11.84210526	12.9048583	14.01821862	14.42307692	11.23481781	14.01821862	15.63765182	18.97773279
352	16.39676113	18.87651822	11.79149798	12.60121457	13.86639676	14.42307692	11.18421053	14.01821862	15.53643725	18.62348178
353	16.29554656	18.82591093	11.79149798	12.75303644	13.76518219	14.47368421	11.08299595	13.86639676	15.43522267	18.42105263
354	16.39676113	18.92712551	11.58906883	12.75303644	13.76518219	14.27125506	10.82995951	13.66396761	15.28340081	18.26923077
355	16.09311741	18.77530364	11.58906883	12.60121457	14.06882591	14.37246964	10.93117409	13.76518219	15.28340081	18.16801619
356	16.1437247	18.77530364	11.6902834	12.65182186	13.86639676	14.27125506	10.77935223	13.51214575	15.3340081	18.31983806
357	16.1437247	18.52226721	11.48785425	12.60121457	13.61336032	14.27125506	10.93117409	13.7145749	14.97975709	18.11740891
358	16.04251012	18.42105263	11.43724696	12.44939271	13.56275304	13.86639676	10.82995951	13.81578947	15.13157895	18.01619433
359	15.94129555	18.37044534	11.48785425	12.5	13.81578947	13.91700405	10.8805668	13.51214575	15.13157895	18.31983806
360	15.7388664	18.06680162	11.53846154	12.55060729	13.91700405	13.96761134	10.57692308	13.46153846	14.72672065	17.61133603
361	15.63765182	18.47165992	11.13360324	12.34817814	13.61336032	14.01821862	10.98178138	13.46153846	14.82793522	17.91497976
362	15.53643725	18.37044534	11.48785425	12.19635628	13.56275304	14.01821862	10.62753036	13.51214575	14.9291498	17.66194332
363	15.78947368	17.96558704	11.13360324	12.55060729	13.61336032	13.76518219	10.62753036	13.3097166	14.87854251	17.66194332
364	15.58704453	18.37044534	11.48785425	12.44939271	13.46153846	13.96761134	10.57692308	13.3097166	14.82793522	17.71255061
365	15.63765182	18.01619433	11.23481781	12.70242915	13.81578947	13.91700405	10.72874494	13.36032389	14.82793522	17.71255061
366	15.43522267	18.06680162	11.53846154	12.24696356	13.46153846	13.76518219	10.52631579	13.41093117	14.57489879	17.40890688
367	15.48582996	18.11740891	11.2854251	12.24696356	13.46153846	14.01821862	10.67813765	13.3097166	14.87854251	17.51012146
368	15.43522267	17.81376518	11.48785425	12.29757085	13.56275304	13.76518219	10.77935223	13.25910931	14.62550607	17.25708502
369	15.53643725	17.71255061	11.53846154	12.04453441	13.41093117	13.56275304	10.67813765	13.00607287	14.9291498	17.30769231
370	15.53643725	17.76315789	11.43724696	11.99392713	13.41093117	13.7145749	10.77935223	13.51214575	14.62550607	17.40890688
371	15.43522267	17.71255061	11.53846154	12.29757085	13.7145749	13.76518219	10.52631579	13.51214575	14.37246964	17.30769231
372	15.3340081	17.91497976	11.33603239	12.34817814	13.66396761	13.56275304	10.57692308	13.36032389	14.37246964	17.3582996
373	15.3340081	17.66194332	11.48785425	12.24696356	13.56275304	13.7145749	10.67813765	13.10728745	14.5242915	17.10526316
374	15.23279352	17.51012146	11.23481781	12.0951417	13.51214575	13.7145749	10.62753036	13.10728745	14.32186235	17.15587045
375	15.28340081	17.56072874	11.2854251	12.29757085	13.36032389	13.76518219	10.67813765	13.00607287	14.37246964	16.90283401
376	15.03036437	17.45951417	11.33603239	12.0951417	13.3097166	13.76518219	10.4757085	13.25910931	14.32186235	16.90283401
377	15.18218623	17.30769231	11.2854251	12.5	13.36032389	13.66396761	10.4757085	13.20850202	14.32186235	17.10526316
378	15.03036437	17.40890688	11.43724696	12.19635628	13.20850202	13.61336032	10.52631579	13.15789474	14.5242915	16.90283401
379	15.18218623	17.25708502	11.43724696	12.29757085	13.3097166	13.7145749	10.52631579	13.10728745	14.22064777	16.85222672
380	14.97975709	17.3582996	11.23481781	12.24696356	13.46153846	13.7145749	10.67813765	13.10728745	13.7145749	16.64979757
381	15.03036437	17.56072874	11.2854251	12.55060729	13.46153846	13.7145749	10.62753036	13.00607287	14.01821862	16.80161943
382	15.08097166	17.45951417	11.38663968	12.24696356	13.36032389	13.36032389	10.32388664	13.05668016	14.17004049	16.70040486
383	14.97975709	17.3582996	11.23481781	12.29757085	13.56275304	13.46153846	10.42510121	13.15789474	14.06882591	16.59919028
384	15.18218623	17.20647773	11.23481781	12.29757085	13.36032389	13.36032389	10.37449393	13.05668016	14.27125506	16.75101215
385	14.97975709	17.25708502	11.43724696	11.89271255	13.56275304	13.20850202	10.52631579	13.36032389	14.1194332	16.59919028
386	15.03036437	17.15587045	11.08299595	12.04453441	13.56275304	13.3097166	10.27327935	13.20850202	13.7145749	16.548583
387	15.08097166	17.20647773	11.23481781	11.6902834	13.20850202	13.41093117	10.32388664	13.00607287	13.7145749	16.44736842
388	14.82793522	17.05465587	11.23481781	12.04453441	13.20850202	13.41093117	10.67813765	12.95546559	14.01821862	16.548583
389	14.9291498	16.9534413	11.23481781	12.14574899	13.41093117	13.36032389	10.42510121	12.75303644	13.96761134	16.39676113
390	14.62550607	17.05465587	11.2854251	11.94331984	13.20850202	13.25910931	10.32388664	12.85425101	14.06882591	16.49797571
391	14.47368421	17.20647773	11.13360324	11.94331984	13.3097166	13.15789474	10.42510121	13.00607287	13.76518219	16.49797571
392	14.72672065	16.90283401	11.2854251	11.99392713	13.36032389	13.3097166	10.32388664	13.3097166	14.22064777	16.44736842
393	14.42307692	16.75101215	11.38663968	11.84210526	13.66396761	13.20850202	10.37449393	12.70242915	13.86639676	16.39676113
394	14.67611336	16.70040486	11.18421053	11.94331984	13.10728745	13.05668016	10.22267206	13.10728745	13.76518219	16.04251012
395	14.9291498	16.90283401	11.08299595	12.29757085	13.25910931	13.41093117	10.12145749	12.70242915	13.91700405	16.09311741
396	14.72672065	17.10526316	10.8805668	11.89271255	13.3097166	13.25910931	10.32388664	13.00607287	13.51214575	16.1437247
397	14.47368421	17.05465587	11.08299595	11.99392713	13.25910931	13.46153846	10.22267206	12.85425101	13.86639676	16.29554656
398	14.47368421	16.80161943	10.93117409	12.04453441	13.41093117	13.15789474	10.37449393	13.00607287	13.51214575	16.39676113
399	14.62550607	17.00404858	11.13360324	11.94331984	13.25910931	13.15789474	10.17206478	12.9048583	13.7145749	16.19433198
400	14.62550607	16.90283401	11.08299595	11.74089069	13.20850202	13.20850202	10.27327935	12.70242915	13.56275304	16.04251012
401	14.72672065	16.75101215	11.08299595	11.74089069	13.10728745	13.25910931	10.22267206	12.80364372	14.01821862	15.7388664
402	14.5242915	16.548583	11.23481781	11.84210526	13.3097166	13.00607287	10.37449393	12.9048583	13.7145749	15.63765182
403	14.5242915	16.49797571	11.13360324	12.04453441	13.36032389	13.10728745	10.32388664	12.9048583	13.66396761	15.89068826
404	14.42307692	16.59919028	11.08299595	11.94331984	13.15789474	13.15789474	10.0708502	12.95546559	13.86639676	15.89068826
405	14.22064777	16.70040486	11.23481781	11.94331984	13.3097166	13.05668016	10.17206478	12.55060729	13.76518219	15.89068826
406	14.62550607	16.80161943	10.82995951	11.53846154	13.3097166	13.3097166	10.22267206	13.00607287	13.7145749	15.94129555
407	14.32186235	16.85222672	11.08299595	12.0951417	13.36032389	13.20850202	10.37449393	13.15789474	13.7145749	15.68825911
408	14.37246964	16.64979757	11.13360324	11.89271255	13.05668016	12.85425101	10.4757085	13.20850202	13.7145749	15.99190283
409	14.06882591	16.85222672	11.2854251	12.04453441	13.15789474	12.85425101	10.42510121	13.05668016	13.36032389	16.1437247
410	14.22064777	16.70040486	11.18421053	12.04453441	13.05668016	12.80364372	10.42510121	13.15789474	13.7145749	15.89068826
411	14.27125506	16.75101215	10.8805668	12.0951417	13.36032389	13.10728745	10.17206478	13.10728745	13.7145749	16.09311741
412	14.37246964	16.80161943	11.03238866	11.74089069	13.36032389	13.25910931	10.32388664	13.10728745	13.86639676	15.68825911
413	14.17004049	16.80161943	10.98178138	11.79149798	13.20850202	12.80364372	10.22267206	12.65182186	13.66396761	15.94129555
414	14.22064777	16.49797571	11.08299595	11.6902834	13.15789474	13.20850202	10.32388664	12.9048583	13.36032389	15.63765182
415	14.17004049	16.64979757	10.82995951	11.6902834	13.20850202	13.25910931	10.17206478	13.00607287	13.51214575	15.94129555
416	14.1194332	16.80161943	11.2854251	11.89271255	13.3097166	13.41093117	10.27327935	12.95546559	13.76518219	15.78947368
417	14.37246964	16.59919028	11.08299595	11.99392713	13.25910931	13.15789474	10.42510121	13.20850202	13.56275304	15.78947368
418	14.22064777	16.85222672	11.18421053	11.89271255	13.3097166	13.25910931	10.37449393	13.20850202	13.7145749	15.84008097
419	14.06882591	16.80161943	10.93117409	11.79149798	13.56275304	13.20850202	10.37449393	13.05668016	13.86639676	15.63765182
420	14.42307692	16.548583	11.08299595	11.94331984	13.41093117	12.95546559	10.22267206	13.20850202	13.41093117	15.68825911
421	14.42307692	16.59919028	11.08299595	11.79149798	13.36032389	13.15789474	10.37449393	13.00607287	13.76518219	15.7388664
422	14.37246964	16.64979757	11.18421053	11.99392713	13.46153846	13.05668016	10.42510121	13.10728745	13.7145749	15.7388664
423	14.32186235	16.59919028	11.08299595	12.04453441	13.56275304	13.46153846	10.37449393	13.00607287	13.66396761	15.84008097
424	14.06882591	16.70040486	11.33603239	11.94331984	13.41093117	13.10728745	10.17206478	13.00607287	13.7145749	15.89068826
425	14.42307692	16.70040486	11.03238866	11.79149798	13.46153846	13.20850202	10.27327935	13.00607287	13.51214575	15.58704453
426	14.27125506	16.49797571	11.18421053	12.14574899	13.36032389	13.25910931	10.57692308	13.36032389	13.56275304	15.78947368
427	14.1194332	16.44736842	11.33603239	11.89271255	13.41093117	13.36032389	10.52631579	13.20850202	13.36032389	15.48582996
428	14.37246964	16.64979757	11.13360324	11.6902834	13.20850202	13.3097166	10.52631579	13.15789474	13.96761134	15.58704453
429	14.22064777	16.548583	11.58906883	12.14574899	13.66396761	13.3097166	10.32388664	13.25910931	14.01821862	15.58704453
430	14.17004049	16.59919028	11.23481781	11.6902834	13.56275304	13.20850202	10.42510121	13.25910931	13.61336032	15.84008097
431	13.96761134	16.49797571	11.18421053	11.89271255	13.7145749	13.10728745	10.4757085	13.20850202	13.51214575	15.53643725
432	14.22064777	16.44736842	11.23481781	11.84210526	13.36032389	13.05668016	10.52631579	13.3097166	13.86639676	15.3340081
433	14.1194332	16.70040486	11.2854251	11.79149798	13.66396761	13.00607287	10.4757085	13.36032389	13.66396761	15.63765182
434	13.81578947	16.49797571	11.23481781	11.94331984	13.20850202	13.00607287	10.42510121	12.9048583	13.36032389	15.68825911
435	14.06882591	16.548583	10.98178138	12.0951417	13.20850202	13.10728745	10.32388664	12.9048583	13.36032389	15.68825911
436	13.91700405	16.64979757	11.08299595	11.84210526	13.10728745	13.00607287	10.62753036	12.75303644	13.56275304	15.58704453
437	14.1194332	16.548583	11.08299595	11.94331984	13.41093117	12.85425101	10.42510121	13.00607287	13.36032389	15.28340081
438	13.91700405	16.19433198	10.72874494	11.6902834	13.25910931	12.95546559	10.37449393	12.95546559	13.25910931	15.3340081
439	13.81578947	16.34615385	10.67813765	11.63967611	13.36032389	12.80364372	10.42510121	13.20850202	13.25910931	15.53643725
440	13.76518219	16.24493927	10.98178138	11.58906883	13.3097166	13.00607287	10.37449393	13.3097166	13.05668016	15.53643725
441	13.96761134	16.29554656	10.77935223	11.63967611	13.36032389	12.9048583	10.32388664	13.15789474	13.15789474	15.48582996
442	13.76518219	16.29554656	10.8805668	11.89271255	13.25910931	13.00607287	10.37449393	13.20850202	13.25910931	15.18218623
443	13.91700405	16.44736842	11.03238866	11.6902834	13.15789474	12.70242915	10.27327935	13.15789474	13.66396761	15.38461538
444	13.91700405	16.09311741	10.8805668	11.6902834	13.10728745	12.80364372	10.37449393	13.05668016	13.15789474	15.13157895
445	13.7145749	16.29554656	10.82995951	11.74089069	13.05668016	12.65182186	10.32388664	13.25910931	13.05668016	15.03036437
446	13.81578947	16.19433198	10.82995951	11.89271255	13.20850202	12.60121457	10.12145749	13.10728745	13.36032389	14.9291498
447	13.56275304	16.09311741	10.93117409	11.84210526	13.36032389	12.60121457	10.42510121	13.25910931	12.80364372	15.13157895
448	13.56275304	16.19433198	10.82995951	11.38663968	13.36032389	12.9048583	10.27327935	13.15789474	13.46153846	15.23279352
449	13.36032389	16.24493927	11.2854251	11.58906883	13.36032389	12.95546559	10.17206478	13.25910931	13.25910931	15.3340081
450	13.76518219	15.84008097	11.13360324	11.63967611	13.41093117	13.00607287	10.37449393	13.00607287	13.25910931	15.23279352
451	13.86639676	16.1437247	10.8805668	11.74089069	13.3097166	12.70242915	10.4757085	13.15789474	13.46153846	15.3340081
452	13.91700405	16.34615385	10.98178138	11.58906883	13.3097166	12.85425101	10.72874494	13.36032389	13.56275304	15.38461538
453	13.76518219	16.04251012	11.03238866	11.48785425	13.25910931	12.75303644	10.4757085	13.36032389	13.36032389	15.23279352
454	13.81578947	15.99190283	10.98178138	11.84210526	13.61336032	12.80364372	10.37449393	13.56275304	13.41093117	15.03036437
455	13.81578947	16.09311741	10.82995951	11.84210526	13.46153846	12.75303644	10.57692308	13.36032389	13.36032389	15.28340081
456	13.96761134	16.34615385	11.08299595	11.6902834	13.41093117	13.00607287	10.4757085	13.46153846	13.15789474	15.28340081
457	13.91700405	16.548583	11.23481781	11.84210526	13.7145749	13.00607287	10.52631579	13.46153846	13.36032389	15.23279352
458	13.96761134	16.1437247	10.98178138	11.74089069	13.25910931	13.10728745	10.32388664	13.61336032	13.36032389	15.28340081
459	13.66396761	16.09311741	11.08299595	11.6902834	13.41093117	13.00607287	10.82995951	13.56275304	13.51214575	15.13157895
460	13.7145749	16.1437247	11.03238866	11.63967611	13.36032389	12.95546559	10.82995951	13.7145749	13.25910931	14.9291498
461	13.66396761	16.19433198	11.13360324	11.74089069	13.20850202	12.9048583	10.72874494	13.41093117	13.15789474	15.03036437
462	13.76518219	16.34615385	11.08299595	11.48785425	13.3097166	12.9048583	10.82995951	13.66396761	13.25910931	15.08097166
463	13.81578947	16.19433198	10.8805668	11.6902834	13.46153846	12.9048583	10.67813765	13.51214575	13.20850202	14.97975709
464	13.61336032	16.24493927	10.93117409	11.58906883	13.36032389	13.10728745	10.62753036	13.56275304	13.41093117	14.9291498
465	13.56275304	16.34615385	11.03238866	11.79149798	13.51214575	12.85425101	10.82995951	13.76518219	12.9048583	15.03036437
466	13.51214575	15.99190283	11.13360324	11.74089069	13.56275304	12.70242915	10.8805668	13.56275304	13.25910931	15.03036437
467	13.61336032	16.19433198	10.8805668	11.74089069	13.36032389	12.75303644	10.8805668	14.01821862	13.25910931	15.18218623
468	13.66396761	16.04251012	10.98178138	11.48785425	13.36032389	12.85425101	10.57692308	13.66396761	13.20850202	14.82793522
469	13.56275304	16.24493927	11.03238866	11.84210526	13.3097166	12.80364372	10.72874494	13.46153846	13.00607287	14.57489879
470	13.61336032	16.09311741	11.13360324	11.53846154	13.10728745	12.95546559	10.62753036	13.86639676	12.75303644	14.72672065
471	13.25910931	16.24493927	11.23481781	11.53846154	13.15789474	12.5	10.52631579	13.76518219	13.15789474	14.87854251
472	13.41093117	16.49797571	11.08299595	12.04453441	13.46153846	12.85425101	10.72874494	13.66396761	13.15789474	14.87854251
473	13.3097166	16.44736842	10.98178138	11.89271255	13.3097166	12.75303644	10.77935223	13.66396761	13.05668016	14.67611336
474	13.20850202	16.04251012	10.98178138	11.79149798	13.25910931	12.60121457	10.62753036	13.96761134	13.25910931	14.67611336
475	13.36032389	16.19433198	10.98178138	11.89271255	13.3097166	12.70242915	10.8805668	13.56275304	13.10728745	14.77732794
476	13.36032389	16.09311741	10.98178138	11.63967611	13.41093117	12.65182186	10.62753036	13.61336032	13.05668016	14.87854251
477	13.3097166	16.19433198	10.8805668	11.63967611	13.20850202	12.5	10.62753036	13.86639676	13.25910931	14.62550607
478	13.15789474	16.34615385	11.18421053	11.6902834	13.51214575	12.80364372	10.67813765	13.76518219	12.95546559	14.62550607
479	13.3097166	15.78947368	10.8805668	11.6902834	13.41093117	12.9048583	10.72874494	13.66396761	13.20850202	14.5242915
480	13.20850202	16.29554656	10.77935223	11.6902834	13.51214575	13.00607287	10.82995951	13.81578947	13.00607287	14.72672065
481	13.46153846	16.34615385	11.13360324	11.58906883	13.41093117	12.85425101	10.62753036	13.96761134	13.15789474	14.72672065
482	13.51214575	16.04251012	10.67813765	11.63967611	13.05668016	12.85425101	11.03238866	13.91700405	13.00607287	14.82793522
483	13.46153846	15.99190283	10.98178138	11.53846154	13.20850202	12.5	10.4757085	13.91700405	13.10728745	14.62550607
484	13.61336032	16.04251012	10.93117409	11.48785425	13.10728745	12.55060729	10.67813765	13.86639676	13.15789474	14.57489879
485	13.61336032	15.99190283	10.8805668	11.58906883	13.56275304	12.44939271	10.8805668	13.91700405	13.05668016	14.72672065
486	13.66396761	15.84008097	10.93117409	11.6902834	13.36032389	12.75303644	10.98178138	13.7145749	13.00607287	14.5242915
487	13.51214575	16.1437247	11.03238866	11.6902834	12.9048583	12.70242915	10.93117409	13.96761134	12.80364372	14.37246964
488	13.36032389	15.78947368	10.98178138	11.48785425	13.36032389	12.39878543	10.72874494	13.76518219	13.10728745	14.77732794
489	13.25910931	16.19433198	11.03238866	11.74089069	13.25910931	12.65182186	10.72874494	13.91700405	13.05668016	14.37246964
490	13.3097166	16.04251012	10.98178138	11.58906883	13.3097166	12.60121457	11.33603239	13.96761134	12.65182186	14.32186235
491	13.46153846	16.04251012	10.93117409	11.58906883	13.20850202	12.80364372	11.08299595	13.91700405	13.05668016	14.5242915
492	13.56275304	15.94129555	10.93117409	11.48785425	13.41093117	12.75303644	10.8805668	13.86639676	13.05668016	14.47368421
493	13.41093117	16.04251012	10.98178138	11.58906883	13.36032389	12.70242915	10.82995951	13.56275304	13.05668016	14.5242915
494	13.20850202	15.89068826	11.03238866	11.63967611	13.3097166	12.5	10.93117409	13.86639676	12.85425101	14.47368421
495	13.51214575	15.89068826	11.08299595	11.63967611	13.15789474	12.39878543	10.72874494	13.86639676	12.70242915	14.62550607
496	13.3097166	15.94129555	10.77935223	11.58906883	13.25910931	12.60121457	10.93117409	13.91700405	12.85425101	14.57489879
497	13.25910931	16.04251012	11.08299595	11.79149798	13.25910931	12.55060729	10.98178138	14.01821862	12.9048583	14.5242915
498	13.46153846	15.99190283	10.98178138	11.38663968	13.41093117	12.65182186	10.8805668	13.91700405	13.00607287	14.42307692
499	13.05668016	16.1437247	11.03238866	11.6902834	13.20850202	12.70242915	10.93117409	14.06882591	12.9048583	14.32186235
500	13.36032389	15.99190283	10.8805668	11.74089069	13.25910931	12.80364372	10.8805668	13.86639676	12.75303644	14.57489879
