# Supplementary material for: PSoC-Stat: A single chip open source potentiostat based on a Programmable System on a Chip
Source: PLoS One. 2018 Jul 25;13(7):e0201353. doi: 10.1371/journal.pone.0201353 (PMC6059476; doi:10.1371/journal.pone.0201353)
Supplement: S1 Dataset — (ZIP) [file pone.0201353.s001.zip › S1_dataset/FeCN_EmStat.csv]

Voltage	EmStat
1000.039816	17.28153229
999.0406632	12.03131676
998.0410337	9.515271868
997.0418215	8.058462143
996.0422516	7.046663421
995.0430393	6.41887801
994.0434694	5.915796416
993.0442572	5.46160153
992.0446873	5.096235956
991.045475	4.779806818
990.0458455	4.515338625
989.0466928	4.296228545
988.0470634	4.097771576
987.0478511	3.911073344
986.0482812	3.749453476
985.0490689	3.607142721
984.049499	3.477775846
983.0502868	3.358989171
982.0507169	3.252273355
981.0515046	3.153967517
980.0518751	3.06293038
979.0526628	2.977125645
978.053093	2.897588321
977.0538807	2.82333701
976.0543108	2.7535679
975.0550985	2.688227994
974.0558863	2.626441411
973.0563164	2.568422862
972.0571041	2.513743332
971.0575342	2.4619033
970.058322	2.41222402
969.0586925	2.365098885
968.0594802	2.320598057
967.0599103	2.277901105
966.060698	2.236756938
965.0611281	2.197792666
964.0619159	2.160131318
963.062346	2.123738629
962.0631337	2.089041369
961.0635042	2.055754866
960.064292	2.023789678
959.0647221	1.993414061
958.0655098	1.963771003
957.0659399	1.934252466
956.0667276	1.906287466
955.0671577	1.879858494
954.0679455	1.854411738
953.068316	1.82976893
952.0691633	1.805483409
951.0695338	1.781500748
950.0703216	1.758142539
949.0711093	1.736177785
948.0715394	1.714499405
947.0723271	1.693570205
946.0727572	1.673730714
945.073545	1.654123579
944.0739751	1.634515899
943.0747628	1.615175724
942.0751333	1.597478867
941.0759807	1.579854216
940.0763512	1.562854018
939.0771389	1.545050689
938.077569	1.528175422
937.0783567	1.511674949
936.0787868	1.495959554
935.0795746	1.479870387
934.0800047	1.464655876
933.0807924	1.45038775
932.0811629	1.436637538
931.0819507	1.422405447
930.0823808	1.408369132
929.0831685	1.395171983
928.0835986	1.382671901
927.0843863	1.36986821
926.0848165	1.357207298
925.0856042	1.344385556
924.0863919	1.332278728
923.0867624	1.320100852
922.0876098	1.308529445
921.0879803	1.296885422
920.088768	1.285902977
919.0891981	1.274920668
918.0899858	1.264652729
917.090416	1.254599299
916.0912037	1.244081838
915.0916338	1.23367112
914.0924215	1.222974164
913.092792	1.212795462
912.0935798	1.203080927
911.0940099	1.194295679
910.0947976	1.185116564
909.0952277	1.176115581
908.0960155	1.167204176
907.0964456	1.15824025
906.0972333	1.14934751
905.0976038	1.14084741
904.0983915	1.132882731
903.0988216	1.1245968
902.0996094	1.115793092
901.1000395	1.107793536
900.1008272	1.100365434
899.101615	1.093097619
898.1020451	1.085221767
897.1028328	1.077989646
896.1032629	1.070793561
895.1040506	1.063507898
894.1044211	1.055846214
893.1052089	1.048721177
892.105639	1.042042664
891.1064267	1.035060201
890.1068568	1.028470176
889.1076446	1.022238663
888.1080747	1.016274861
887.1088624	1.009542056
886.1092329	1.002827304
885.1100802	0.996005808
884.1104507	0.989863191
883.1112385	0.9836483
882.1116686	0.977683953
881.1124563	0.972041198
880.1128864	0.966255665
879.1136742	0.960184029
878.1141043	0.954487732
877.114892	0.948916367
876.1152625	0.943094594
875.1160502	0.937719345
874.1164804	0.932880742
873.1172681	0.927826745
872.1180558	0.921826499
871.1184859	0.915969576
870.1192737	0.910416058
869.1197038	0.90570082
868.1204915	0.900682517
867.120862	0.896218504
866.1217093	0.891254561
865.1220798	0.886058603
864.1228676	0.881219796
863.1232977	0.876879692
862.1240854	0.872307232
861.1245155	0.867146151
860.1253033	0.862253802
859.1257334	0.857932363
858.1265211	0.853914329
857.1268916	0.849699974
856.1276793	0.845539161
855.1281095	0.841360501
854.1288972	0.836360863
853.1293273	0.831432615
852.130115	0.827771527
851.1305451	0.824324608
850.1313329	0.81986039
849.1317034	0.815592493
848.1325507	0.811877864
847.1333385	0.807877677
846.133709	0.80360978
845.1344967	0.799538204
844.1349268	0.795270307
843.1357145	0.791162831
842.1361446	0.787770271
841.1369324	0.784645762
840.1373625	0.780789171
839.1381502	0.776895864
838.1385207	0.773234776
837.1393085	0.769805704
836.1397386	0.765680381
835.1405263	0.762055806
834.1409564	0.758645739
833.1417441	0.755485194
832.1421742	0.752359118
831.142962	0.749430588
830.1433325	0.74589559
829.1441798	0.742735045
828.1445503	0.739627021
827.1453381	0.736429759
826.1457682	0.732608863
825.1465559	0.728966781
824.146986	0.725806236
823.1477737	0.722912175
822.1485615	0.719912257
821.1489916	0.716680663
820.1497793	0.713912555
819.1501498	0.711001669
818.1509972	0.707770075
817.1513677	0.704912935
816.1521554	0.701822553
815.1525855	0.698769093
814.1533732	0.695840699
813.1538033	0.693501949
812.1545911	0.690841266
811.1550212	0.687877042
810.1558089	0.684697424
809.1561794	0.68146549
808.1569672	0.6788764
807.1573973	0.675769193
806.158185	0.673054627
805.1586151	0.670626163
804.1594028	0.66796514
803.159833	0.66487578
802.1606207	0.662340028
801.1609912	0.660536698
800.1617789	0.657447679
799.162209	0.654501098
798.1629968	0.652089936
797.1637845	0.650160994
796.1642146	0.648143496
795.1650023	0.645411219
794.1654325	0.642786912
793.1662202	0.639894213
792.1666503	0.637358121
791.167438	0.634804181
790.1678085	0.63266107
789.1685963	0.63032232
788.1690264	0.627929143
787.1698141	0.626000881
786.1702442	0.623750482
785.171032	0.621322496
784.1714621	0.618804591
783.1722498	0.616732529
782.1726203	0.614803246
781.173408	0.6122318
780.1738381	0.609982286
779.1746259	0.607642651
778.175056	0.605803626
777.1758437	0.603231975
776.1762738	0.600893225
775.1770616	0.598821299
774.1774321	0.596607481
773.1782794	0.594714028
772.1790671	0.5922325
771.1794376	0.590071338
770.1802254	0.587661198
769.1806555	0.586160387
768.1814432	0.584428447
767.1818733	0.582142353
766.1826611	0.580178397
765.1830912	0.578641891
764.1838789	0.576570851
763.1842494	0.573553017
762.1850967	0.570839269
761.1854672	0.56960719
760.186255	0.568214485
759.1866851	0.566642966
758.1874728	0.564267635
757.1879029	0.562357221
756.1886907	0.560535158
755.1891208	0.558535508
754.1899085	0.55648143
753.190279	0.55437449
752.1910667	0.553035327
751.1914968	0.551517895
750.1922846	0.549427782
749.1927147	0.546784401
748.1935024	0.545070648
747.1942902	0.543213912
746.1947203	0.541017737
745.195508	0.5390172
744.1958785	0.537338802
743.1967258	0.53517764
742.1970963	0.533338411
741.1978841	0.5319814
740.1983142	0.530749321
739.1991019	0.529267039
738.199532	0.527195113
737.2003198	0.525070327
736.2007499	0.524016721
735.2015376	0.522177832
734.2019081	0.519928115
733.2026958	0.517963273
732.203126	0.516623769
731.2039137	0.514802728
730.2043438	0.513553006
729.2051315	0.511712755
728.2055616	0.509551253
727.2063494	0.507712569
726.2067199	0.5064091
725.2075672	0.504908766
724.2079377	0.503176757
723.2087255	0.501999242
722.2095132	0.500463554
721.2099433	0.498606477
720.210731	0.496784415
719.2111611	0.49578401
718.2119489	0.494641168
717.212379	0.492766585
716.2131667	0.491319997
715.2135372	0.489837033
714.214325	0.487982655
713.2147551	0.486172097
712.2155428	0.485018172
711.2159729	0.483936031
710.2167606	0.482404784
709.2171907	0.48105291
708.2179785	0.479856362
707.218349	0.478502798
706.2191963	0.476643876
705.2195668	0.474911717
704.2203546	0.473840237
703.2207847	0.472858075
702.2215724	0.471545546
701.2220025	0.469979416
700.2227902	0.468677637
699.2232203	0.467409733
698.2240081	0.465975782
697.2247958	0.464298964
696.2251663	0.46308467
695.2260137	0.461863232
694.2263842	0.460661479
693.2271719	0.458934777
692.227602	0.457468646
691.2283897	0.456277432
690.2288198	0.455118479
689.2296076	0.453777497
688.2300377	0.452359635
687.2308254	0.451043538
686.2311959	0.44982026
685.2319837	0.448913057
684.2324138	0.447729043
683.2332015	0.446287993
682.2336316	0.445087991
681.2344193	0.443784421
680.2348495	0.442420135
679.2356372	0.440904113
678.2360077	0.439734466
677.2367954	0.438632584
676.2372255	0.43763611
675.2380133	0.43614143
674.2384434	0.434902157
673.2392311	0.433828947
672.2400188	0.432886158
671.240449	0.431780788
670.2412367	0.430530759
669.2416668	0.429050343
668.2424545	0.42790028
667.242825	0.42672348
666.2436128	0.425275271
665.2440429	0.424100283
664.2448306	0.423185955
663.2452607	0.422051982
662.2460485	0.420651892
661.2464786	0.419548314
660.2472663	0.418421527
659.2476368	0.4174269
658.2484245	0.41609651
657.2488546	0.415182264
656.2496424	0.413894776
655.2500725	0.413160855
654.2508602	0.411726918
653.2512903	0.410935824
652.2520781	0.40943752
651.2524486	0.408551713
650.2532959	0.407367768
649.2536664	0.406287391
648.2544541	0.404928439
647.2552419	0.40341773
646.255672	0.402405303
645.2564597	0.401480341
644.2568898	0.400744581
643.2576776	0.399389192
642.2581077	0.398131984
641.2588954	0.397281899
640.2592659	0.396376535
639.2601132	0.395431941
638.2604837	0.39419807
637.2612715	0.39298548
636.2617016	0.391771173
635.2624893	0.390797908
634.2629194	0.389905112
633.2637072	0.388680063
632.2641373	0.387403209
631.264925	0.386051389
630.2652955	0.385229996
629.2660832	0.384478201
628.2665133	0.383656754
627.2673011	0.382212142
626.2677312	0.381162112
625.2685189	0.380312095
624.268949	0.37946385
623.2697368	0.377990655
622.2705245	0.376542377
621.270895	0.375603056
620.2717423	0.37485483
619.2721128	0.374113812
618.2729006	0.372969198
617.2733307	0.372170952
616.2741184	0.371151243
615.2745485	0.370290497
614.2753363	0.369288656
613.2757664	0.368326133
612.2765541	0.367097541
611.2769246	0.366093983
610.2777123	0.365279688
609.2781425	0.36445649
608.2789302	0.363354649
607.2793603	0.36229748
606.280148	0.361231388
605.2805781	0.360335003
604.2813659	0.359211724
603.2817364	0.358354603
602.2825837	0.357309927
601.2829542	0.356320599
600.283742	0.355002703
599.2841721	0.354213422
598.2849598	0.353161607
597.2857475	0.352120502
596.2861776	0.350841951
595.2869654	0.350175912
594.2873955	0.349341978
593.2881832	0.348554502
592.2885537	0.347615208
591.2893414	0.346715151
590.2897716	0.345377588
589.2905593	0.344343635
588.2909894	0.343727561
587.2917771	0.343307972
586.2922072	0.341954361
585.292995	0.34067032
584.2933655	0.339979179
583.2942128	0.339411375
582.2945833	0.338077429
581.2953711	0.336675617
580.2958012	0.335831022
579.2965889	0.33502749
578.297019	0.33399885
577.2978067	0.333173793
576.2982368	0.332507699
575.2990246	0.33167382
574.2993951	0.330697012
573.3001828	0.329536275
572.3009706	0.328654092
571.3014007	0.327675567
570.3021884	0.327096946
569.3026185	0.325966528
568.3034062	0.324989748
567.3038363	0.323639747
566.3046241	0.322641475
565.3050542	0.321777139
564.3058419	0.321098566
563.3062124	0.320452118
562.3070002	0.319448573
561.3074303	0.318289675
560.308218	0.316914647
559.3086481	0.316294977
558.3094358	0.315605661
557.309866	0.314836032
556.3106537	0.313793169
555.3110242	0.312755721
554.3118119	0.311516401
553.312242	0.310593203
552.3130298	0.310078832
551.3134599	0.309125274
550.3142476	0.308009202
549.3146777	0.306975337
548.3154655	0.306335974
547.3162532	0.304939427
546.3166833	0.303984036
545.317471	0.303155545
544.3178415	0.302748476
543.3186293	0.301805537
542.3190594	0.300678676
541.3198471	0.299651882
540.3202772	0.298780428
539.3210649	0.298028605
538.3214951	0.296691077
537.3222828	0.295617846
536.3226533	0.294632149
535.323441	0.293946457
534.3238711	0.293171406
533.3246589	0.292185674
532.325089	0.291042852
531.3258767	0.290091051
530.3263068	0.289351634
529.3270946	0.28818561
528.3274651	0.287133844
527.3283124	0.286387369
526.3286829	0.285623046
525.3294706	0.284462411
524.3299007	0.283424909
523.3306885	0.282378394
522.3314762	0.281521252
521.3319063	0.280614063
520.3326941	0.279940871
519.3331242	0.278710461
518.3339119	0.277442639
517.3342824	0.276531901
516.3351297	0.275889117
515.3355002	0.274892644
514.336288	0.273676484
513.3367181	0.272501373
512.3375058	0.27140319
511.3379359	0.270540762
510.3387237	0.269662237
509.3391538	0.268480069
508.3399415	0.267244278
507.340312	0.266142423
506.3410997	0.265347781
505.3415298	0.264529991
504.3423176	0.263388852
503.3427477	0.262181664
502.3435354	0.261260176
501.3439655	0.260269117
500.3447533	0.258920847
499.3451536	0.25798333
498.3459413	0.256904766
497.3463416	0.255831535
496.3471293	0.254719046
495.3479469	0.253572566
494.3483472	0.252097532
493.3491349	0.251047529
492.349565	0.249904735
491.3503528	0.248840393
490.3507531	0.247765296
489.3515408	0.246845688
488.3519709	0.245102828
487.3527586	0.243726015
486.353159	0.242675965
485.3539467	0.241568838
484.3543768	0.240038429
483.3551645	0.238749157
482.3555648	0.237540191
481.3563526	0.236581264
480.3567827	0.235150841
479.3575704	0.233675834
478.3579707	0.232209785
477.3587883	0.231156233
476.3591886	0.230036579
475.3599763	0.228377615
474.3603766	0.226716832
473.3611941	0.225204304
472.3615944	0.223963233
471.3623822	0.222329256
470.3631699	0.220686327
469.3636	0.219052397
468.3643878	0.217159551
467.3647881	0.215566696
466.3655758	0.214173841
465.3660059	0.212471982
464.3667936	0.210607631
463.3671939	0.208882577
462.3680115	0.20725225
461.3684118	0.205337994
460.3691995	0.203654064
459.3695998	0.201652159
458.3704174	0.199744919
457.3708177	0.197637756
456.3716054	0.195652042
455.3720355	0.193375274
454.3728232	0.191387776
453.3732235	0.189235994
452.3740113	0.187266329
451.3744414	0.184889528
450.3752291	0.1824662
449.3756294	0.180278635
448.3764172	0.178037569
447.3768473	0.175487593
446.377635	0.172442804
445.3784227	0.169699812
444.378823	0.167051601
443.3796406	0.164164148
442.3800409	0.161223098
441.3808286	0.158451612
440.3812587	0.15541048
439.3820465	0.152169255
438.3824468	0.148758473
437.3832345	0.14539957
436.3836646	0.141795969
435.3844523	0.138454764
434.3848526	0.134938622
433.3856404	0.131256471
432.3860705	0.12741001
431.3868582	0.123376015
430.3872585	0.119459908
429.3880463	0.115504476
428.3884764	0.111070504
427.3892641	0.106288263
426.3896644	0.101375641
425.3904819	0.096488026
424.3908823	0.091566556
423.39167	0.0866486
422.3920703	0.081848499
421.3928878	0.076607357
420.3936756	0.070666279
419.3940759	0.064689439
418.3948636	0.05864112
417.3952937	0.052215985
416.3960814	0.045524788
415.3964818	0.03956931
414.3972695	0.033056743
413.3976996	0.025899526
412.3984873	0.017926216
411.3988876	0.010299315
410.3997052	0.002540309
409.4001055	-0.004821743
408.4008932	-0.012950138
407.4012935	-0.021826082
406.4021111	-0.031255657
405.4025114	-0.040241959
404.4032991	-0.049526384
403.4037292	-0.059580644
402.4045169	-0.070072056
401.4049172	-0.080324
400.405705	-0.091091842
399.4061351	-0.102553266
398.4069228	-0.11472631
397.4073231	-0.126510961
396.4081109	-0.138486499
395.4088986	-0.151223479
394.4093287	-0.165036814
393.4101164	-0.178692569
392.4105167	-0.19325554
391.4113343	-0.208364327
390.4117346	-0.223698933
389.4125223	-0.238843857
388.4129524	-0.254924454
387.4137402	-0.272256865
386.4141405	-0.290167836
385.4149282	-0.308489534
384.4153583	-0.326975523
383.416146	-0.346224046
382.4165463	-0.365949372
381.4173341	-0.387174709
380.4177642	-0.408900043
379.4185519	-0.431202129
378.4189522	-0.454402467
377.41974	-0.478111771
376.4201701	-0.502365705
375.4209578	-0.528282166
374.4213581	-0.555609397
373.4221458	-0.582654459
372.422576	-0.611019152
371.4233637	-0.639916008
370.4241514	-0.670582604
369.4245815	-0.701950942
368.4253693	-0.735563959
367.4257696	-0.769275171
366.4265573	-0.804413203
365.4269874	-0.840560174
364.4277751	-0.876967914
363.4281754	-0.916414949
362.4289632	-0.957867326
361.4293933	-0.998689376
360.430181	-1.040290018
359.4305813	-1.085271045
358.4313691	-1.131628915
357.4317992	-1.178379679
356.4325869	-1.2287412
355.4329872	-1.280981255
354.4338048	-1.33377314
353.4342051	-1.387925703
352.4349928	-1.445680141
351.4353931	-1.505207842
350.4362106	-1.565508812
349.4366109	-1.626983823
348.4373987	-1.692297605
347.4378288	-1.75902635
346.4386165	-1.828312819
345.4394042	-1.898501805
344.4398046	-1.972967693
343.4405923	-2.04893337
342.4410224	-2.129970346
341.4418101	-2.210614341
340.4422104	-2.296026775
339.443028	-2.383170877
338.4434283	-2.472332716
337.444216	-2.564405543
336.4446163	-2.659353495
335.4454339	-2.75669401
334.4458342	-2.857498816
333.4466219	-2.964304004
332.447052	-3.071055957
331.4478397	-3.181146894
330.44824	-3.297738075
329.4490278	-3.418614796
328.4494579	-3.543241841
327.4502456	-3.671725852
326.4506459	-3.802245958
325.4514337	-3.933729989
324.4518638	-4.070571184
323.4526515	-4.211876903
322.4530518	-4.358861685
321.4538395	-4.508542606
320.4546571	-4.6616339
319.4550574	-4.817386116
318.4558451	-4.981460129
317.4562752	-5.1521773
316.457063	-5.321894339
315.4574633	-5.496968303
314.458251	-5.67911349
313.4586811	-5.864205326
312.4594688	-6.048833506
311.4598691	-6.244354452
310.4606569	-6.445696967
309.461087	-6.650057077
308.4618747	-6.856203522
307.462275	-7.06697447
306.4630628	-7.280959674
305.4634929	-7.502837726
304.4642806	-7.731841428
303.4646809	-7.963005917
302.4654984	-8.201741627
301.4658988	-8.443173579
300.4666865	-8.685891765
299.4670868	-8.932931593
298.4679043	-9.195900031
297.4683046	-9.457117898
296.4690924	-9.719943455
295.4698801	-9.986983435
294.4703102	-10.26014835
293.4710979	-10.52954527
292.4714983	-10.80890676
291.472286	-11.09582199
290.4727161	-11.3853616
289.4735038	-11.67443752
288.4739041	-11.96933505
287.4747217	-12.2683398
286.475122	-12.57611203
285.4759097	-12.88170641
284.47631	-13.18780017
283.4771276	-13.49939428
282.4775279	-13.81689896
281.4783156	-14.12456424
280.4787457	-14.43215786
279.4795334	-14.75482389
278.4799337	-15.08602544
277.4807215	-15.40351231
276.4811516	-15.71569569
275.4819393	-16.03346866
274.4823396	-16.35574116
273.4831274	-16.66938012
272.4835575	-16.98792008
271.4843452	-17.31045144
270.4851329	-17.6292272
269.4855332	-17.93572494
268.4863508	-18.23715585
267.4867511	-18.54787248
266.4875388	-18.86948551
265.4879689	-19.18663502
264.4887567	-19.49056557
263.489157	-19.78610482
262.4899447	-20.08218152
261.4903748	-20.36897251
260.4911625	-20.6571906
259.4915628	-20.93719755
258.4923506	-21.21077367
257.4927807	-21.48166691
256.4935684	-21.7497032
255.4939687	-21.99971199
254.4947565	-22.25275585
253.4951866	-22.51418659
252.4959743	-22.76275975
251.4963746	-22.99329792
250.4971623	-23.2236617
249.4975924	-23.44455617
248.4983802	-23.6547419
247.4987954	-23.85742085
246.4995831	-24.06206608
245.5003709	-24.2533149
244.5007861	-24.43742446
243.5015887	-24.60028546
242.501989	-24.76725442
241.5027916	-24.92511715
240.5031919	-25.08083344
239.5039946	-25.22262062
238.5044098	-25.36351068
237.5051975	-25.48940693
236.5056127	-25.60083866
235.5064005	-25.70101908
234.5068157	-25.80619642
233.5076034	-25.89959042
232.5080186	-25.98459482
231.5088063	-26.05745316
230.5092216	-26.12281254
229.5100093	-26.17924179
228.5104245	-26.23138462
227.5112122	-26.28084796
226.5116274	-26.31638561
225.5124152	-26.35102953
224.5128304	-26.36960166
223.5136181	-26.3769269
222.5140333	-26.38710805
221.514836	-26.39389174
220.5156237	-26.38692549
219.5160389	-26.3724603
218.5168266	-26.35853018
217.5172418	-26.32852895
216.5180296	-26.29227706
215.5184448	-26.25852857
214.5192325	-26.2192406
213.5196477	-26.16495507
212.5204355	-26.11084666
211.5208507	-26.0524542
210.5216384	-25.99209343
209.5220536	-25.92745032
208.5228413	-25.86138044
207.5232565	-25.78888144
206.5240592	-25.71137939
205.5244595	-25.62744822
204.5252621	-25.54048402
203.5256624	-25.4578042
202.5264651	-25.37315607
201.5268654	-25.27904715
200.527668	-25.18333469
199.5280832	-25.09297746
198.5288709	-24.99779463
197.5292861	-24.89154237
196.5300739	-24.78368384
195.5308616	-24.68225649
194.5312768	-24.58046879
193.5320646	-24.47332348
192.5324798	-24.36135599
191.5332824	-24.25189427
190.5336827	-24.14099864
189.5344853	-24.0301013
188.5348856	-23.91956261
187.5356883	-23.81349087
186.5360886	-23.70813302
185.5368912	-23.59188318
184.5373064	-23.47670351
183.5380942	-23.36312669
182.5385094	-23.24991022
181.5392971	-23.13062736
180.5397123	-23.01955427
179.5405	-22.91186946
178.5409153	-22.80186619
177.541703	-22.69204753
176.5421182	-22.57740498
175.5429059	-22.45972157
174.5433211	-22.34150273
173.5441089	-22.22900186
172.5445241	-22.12114538
171.5453118	-22.01757124
170.5461144	-21.91435405
169.5465147	-21.81024449
168.5473174	-21.70345783
167.5477326	-21.59720659
166.5485203	-21.49041993
165.5489355	-21.38577393
164.5497233	-21.28416709
163.5501385	-21.18470362
162.5509262	-21.08523846
161.5513414	-20.98309108
160.5521291	-20.87951592
159.5525444	-20.77897991
158.5533321	-20.6852276
157.5537473	-20.5871892
156.554535	-20.49004316
155.5549502	-20.39236341
154.555738	-20.30200447
153.5561532	-20.20378828
152.5569558	-20.10932446
151.5573561	-20.01164368
150.5581588	-19.91753578
149.5585591	-19.82271467
148.5593617	-19.73307439
147.559762	-19.65039355
146.5605646	-19.56896203
145.5613524	-19.48574577
144.5617676	-19.39717531
143.5625553	-19.30806943
142.5629705	-19.22645944
141.5637583	-19.15020364
140.5641735	-19.07162769
139.5649612	-18.9857333
138.5653764	-18.90448434
137.566179	-18.8262701
136.5665793	-18.74877317
135.567382	-18.67270061
134.5677823	-18.59341383
133.5685849	-18.51287671
132.5689852	-18.44412667
131.5697879	-18.37662595
130.5702031	-18.30358471
129.5709908	-18.22465386
128.571406	-18.15768855
127.5721937	-18.08447565
126.5726089	-18.01607779
125.5733967	-17.95179265
124.5738119	-17.88661684
123.5745996	-17.81447615
122.5750148	-17.74661643
121.5758026	-17.67982755
120.5765978	-17.61875221
119.577013	-17.55785976
118.5778007	-17.4908965
117.5782159	-17.42339509
116.5790111	-17.3646433
115.5794188	-17.30553797
114.580214	-17.24464178
113.5806218	-17.1823178
112.581417	-17.12713787
111.5818247	-17.06928253
110.5826199	-17.01231786
109.5830351	-16.95035083
108.5838228	-16.89070395
107.5842381	-16.83534554
106.5850258	-16.77980934
105.585441	-16.73212937
104.5862362	-16.67141642
103.5866439	-16.62088088
102.5874391	-16.56659297
101.5878469	-16.51873452
100.5886421	-16.45837852
99.58904982	-16.41141244
98.589845	-16.35730198
97.59026021	-16.31141084
96.59104794	-16.25891345
95.59146315	-16.21659177
94.59225088	-16.16408757
93.59304607	-16.11765589
92.59346128	-16.06462138
91.59424901	-16.0249785
90.59466422	-15.97283636
89.5954594	-15.92765297
88.59586716	-15.87551083
87.59666234	-15.83318881
86.5970701	-15.79301357
85.59786528	-15.75051478
84.59827304	-15.70944139
83.59906822	-15.65925632
82.59948343	-15.62246731
81.60027117	-15.57228906
80.60068637	-15.53175517
79.60147411	-15.48657928
78.60188931	-15.44497115
77.6026845	-15.40407419
76.60309225	-15.36407403
75.60388744	-15.32800266
74.60429519	-15.28978961
73.60509038	-15.24746827
72.60549814	-15.20836217
71.60629332	-15.16657114
70.60670853	-15.12907028
69.60749626	-15.0924652
68.60829145	-15.05675248
67.6086992	-15.02085686
66.60949439	-14.9833543
65.60990959	-14.94710445
64.61069733	-14.90978275
63.61111253	-14.87817492
62.61190772	-14.84085321
61.61231548	-14.80353151
60.61310694	-14.77138826
59.61351842	-14.73620823
58.6143136	-14.702456
57.61472508	-14.6697763
56.61551654	-14.63263716
55.61592802	-14.60192476
54.61671948	-14.57549674
53.61713469	-14.53781707
52.61792615	-14.50245857
51.61833763	-14.47923899
50.61912909	-14.44334405
49.61954057	-14.40781116
48.62033576	-14.3844189
47.62074724	-14.35584647
46.6215387	-14.31655952
45.62195018	-14.29138184
44.62274164	-14.2629855
43.62353683	-14.2233399
42.62394831	-14.19244902
41.62473977	-14.17298828
40.62515125	-14.14084435
39.62594271	-14.10923685
38.62635419	-14.08763034
37.62714937	-14.05262777
36.62756085	-14.01512384
35.62835231	-13.992267
34.62876379	-13.97619452
33.62955526	-13.94030264
32.62996674	-13.90923228
31.63076192	-13.88548544
30.6311734	-13.86119706
29.63196486	-13.826734
28.63237634	-13.8019102
27.63316967	-13.78030504
26.63358115	-13.75226872
25.63437447	-13.71959039
24.63478595	-13.69548048
23.63557741	-13.68155071
22.63598889	-13.64886897
21.63678221	-13.61565249
20.63719369	-13.59386955
19.63798702	-13.58030251
18.63878034	-13.54922942
17.63919182	-13.5169019
16.63998328	-13.49868774
15.64039476	-13.48190308
14.64118809	-13.45011609
13.64159957	-13.41600895
12.64239289	-13.39440448
11.64280437	-13.38725976
10.64359676	-13.36511203
9.644008242	-13.33314657
8.644800633	-13.30386502
7.64521258	-13.29136678
6.646005437	-13.27619076
5.646416917	-13.24332952
4.647209775	-13.21136236
3.647621023	-13.19279092
2.64841388	-13.18833011
1.64882536	-13.16351039
0.64961816	-13.12797035
-0.349970331	-13.09868199
-1.349177561	-13.08921882
-2.348765964	-13.07832786
-3.347973339	-13.04850306
-4.347561859	-13.01600218
-5.346769001	-12.99653837
-6.345976144	-12.98975468
-7.345564663	-12.9693985
-8.344772272	-12.93511289
-9.344360791	-12.90707282
-10.34356747	-12.89653778
-11.34315599	-12.88868495
-12.3423636	-12.86315032
-13.34195212	-12.83421891
-14.34115879	-12.81153577
-15.34074731	-12.80028513
-16.33995399	-12.79135636
-17.33954251	-12.77135542
-18.33875105	-12.74153062
-19.33833957	-12.71260602
-20.33754624	-12.69974981
-21.33713476	-12.690288
-22.33634144	-12.67510653
-23.33592996	-12.64921427
-24.3351385	-12.62153285
-25.33472702	-12.60546344
-26.3339337	-12.59599822
-27.33352222	-12.58349725
-28.33272889	-12.55849804
-29.33231741	-12.53046581
-30.33152409	-12.50903606
-31.33073077	-12.49814136
-32.33031929	-12.48921054
-33.32952783	-12.48046262
-34.32911634	-12.46260405
-35.32832488	-12.43403469
-36.3279134	-12.40760258
-37.32711822	-12.39545958
-38.32670674	-12.3902767
-39.32591528	-12.37938711
-40.3255038	-12.35528197
-41.32471234	-12.32581922
-42.32430086	-12.30385406
-43.32350567	-12.2959951
-44.32309419	-12.29242189
-45.32230273	-12.28242125
-46.32189125	-12.25688764
-47.32109606	-12.22741979
-48.32068458	-12.20688241
-49.31989312	-12.19867161
-50.31948164	-12.1897459
-51.31869018	-12.17831475
-52.3182787	-12.15902669
-53.31748351	-12.1340285
-54.31707203	-12.11117097
-55.31628057	-12.09706272
-56.31548911	-12.09134953
-57.31507763	-12.08242382
-58.31428245	-12.06688779
-59.31387097	-12.04759972
-60.31307951	-12.02563558
-61.31266803	-12.00706141
-62.31187657	-11.99598823
-63.31146508	-11.98973451
-64.3106699	-11.97884389
-65.31026214	-11.96794987
-66.30946696	-11.94688218
-67.30905175	-11.92170347
-68.30826402	-11.90224205
-69.30784881	-11.89652375
-70.30706108	-11.89187969
-71.30664587	-11.88294888
-72.30585068	-11.86473676
-73.30544293	-11.84402091
-74.30464774	-11.82562522
-75.30423999	-11.8106246
-76.3034448	-11.797594
-77.30284333	-11.79134539
-78.30224186	-11.78187643
-79.30164039	-11.76901749
-80.30103892	-11.75009319
-81.30043745	-11.72938245
-82.29983598	-11.71169962
-83.29922706	-11.70009
-84.29862559	-11.69401884
-85.29802412	-11.6892021
-86.29742265	-11.68455873
-87.29682118	-11.67259216
-88.29621971	-11.65009158
-89.29561824	-11.62634271
-90.29501677	-11.60687617
-91.2944153	-11.59972838
-92.29381382	-11.59490653
-93.29301864	-11.59187453
-94.29241717	-11.5834822
-95.2918157	-11.57419784
-96.29121423	-11.55473198
-97.29061276	-11.53312717
-98.29000384	-11.51366132
-99.28940237	-11.50437798
-100.2888009	-11.49651698
-101.2881994	-11.4913375
-102.287598	-11.4834765
-103.2869965	-11.47258588
-104.286395	-11.4600856
-105.2857935	-11.44597735
-106.2851921	-11.42829963
-107.2845906	-11.4100882
-108.2839891	-11.39705488
-109.2833877	-11.3924115
-110.2827787	-11.3881261
-111.2821773	-11.37990645
-112.2815758	-11.36419194
-113.2809743	-11.34972947
-114.2803729	-11.3297316
-115.2797714	-11.3159803
-116.2791699	-11.30472933
-117.2785684	-11.29865646
-118.2777733	-11.29187039
-119.2771718	-11.28973075
-120.2765703	-11.2834801
-121.2759688	-11.27473014
-122.2753674	-11.26365764
-123.2747659	-11.24544552
-124.2741644	-11.22687135
-125.2735555	-11.21097428
-126.2729615	-11.19972161
-127.2723526	-11.19079488
-128.2717586	-11.1907959
-129.2711496	-11.1902615
-130.2705556	-11.18401085
-131.2699467	-11.17258378
-132.2693378	-11.16115434
-133.2687438	-11.14169291
-134.2681348	-11.12168993
-135.2675408	-11.10740321
-136.2669319	-11.10329628
-137.2663379	-11.09651123
-138.265729	-11.09240055
-139.2651349	-11.08971936
-140.264526	-11.08454568
-141.263932	-11.07097864
-142.2633231	-11.05437074
-143.2625353	-11.04293959
-144.2619264	-11.02972644
-145.2613324	-11.01222719
-146.2607235	-10.99811792
-147.2601146	-10.9965086
-148.2595205	-10.99543878
-149.2589116	-10.99294118
-150.2583176	-10.98918915
-151.2577087	-10.98561389
-152.2571146	-10.97829444
-153.2565057	-10.96311705
-154.2559117	-10.94293799
-155.2553028	-10.93097312
-156.2547088	-10.92293978
-157.2540998	-10.91329745
-158.2534909	-10.90222393
-159.2528969	-10.89650801
-160.252288	-10.89239904
-161.251694	-10.88865212
-162.251085	-10.88668994
-163.250491	-10.88347333
-164.2498821	-10.87722199
-165.2492881	-10.86900507
-166.2486792	-10.85418292
-167.2480851	-10.8398962
-168.2472825	-10.82561118
-169.2466885	-10.81579038
-170.2460796	-10.80382858
-171.2454855	-10.79758304
-172.2448766	-10.79704864
-173.2442677	-10.79543829
-174.2436737	-10.79293387
-175.2430648	-10.78918185
-176.2424707	-10.785079
-177.2418618	-10.77882835
-178.2412678	-10.77150617
-179.2406589	-10.75793403
-180.2400649	-10.74454478
-181.2394559	-10.73025976
-182.2388619	-10.71847166
-183.238253	-10.71060896
-184.237659	-10.70525169
-185.2370501	-10.70239714
-186.2364411	-10.69954259
-187.2358471	-10.6975753
-188.2352382	-10.69239378
-189.2346442	-10.68864175
-190.2340353	-10.68667957
-191.2334412	-10.68239621
-192.2328323	-10.68096944
-193.2322383	-10.6761476
-194.2314357	-10.66418001
-195.2308416	-10.65185547
-196.2302327	-10.64328671
-197.2296387	-10.63507387
-198.2290298	-10.6236468
-199.2284358	-10.61364412
-200.2278268	-10.60435874
-201.2272179	-10.59757267
-202.2266239	-10.59703827
-203.226015	-10.59543201
-204.225421	-10.59239796
-205.224812	-10.59025628
-206.224218	-10.5907917
-207.2236091	-10.59132814
-208.2230151	-10.59025322
-209.2224061	-10.58293002
-210.2218121	-10.57525158
-211.2212032	-10.56936298
-212.2205943	-10.56847164
-213.2200003	-10.56364979
-214.2193913	-10.5516822
-215.2187973	-10.53882224
-216.2181884	-10.5313233
-217.2175944	-10.53096839
-218.2169855	-10.52453927
-219.2161977	-10.52007164
-220.2155888	-10.51150084
-221.2149948	-10.50704105
-222.2143859	-10.50061192
-223.2137918	-10.49864292
-224.2131829	-10.49649715
-225.2125889	-10.4970336
-226.21198	-10.4970336
-227.2113711	-10.49756902
-228.210777	-10.49542734
-229.2101681	-10.49239329
-230.2095741	-10.49025161
-231.2089652	-10.49078703
-232.2083712	-10.49132245
-233.2077622	-10.48918077
-234.2071682	-10.48614672
-235.2065593	-10.48400504
-236.2059653	-10.48454046
-237.2053564	-10.4850769
-238.2047474	-10.48293114
-239.2041534	-10.47935486
-240.2035445	-10.4798913
-241.2029505	-10.48185723
-242.2023416	-10.47828606
-243.2017475	-10.47471149
-244.2009449	-10.47614029
-245.2003509	-10.47935281
-246.199742	-10.47721113
-247.1991479	-10.47096457
-248.198539	-10.47060762
-249.197945	-10.47292777
-250.197351	-10.47471251
-251.1967421	-10.47096457
-252.1961331	-10.47364167
-253.1955242	-10.47667571
-254.1949153	-10.47935281
-255.1943362	-10.47667571
-256.1937273	-10.47310625
-257.1931183	-10.47256981
-258.1925094	-10.47828504
-259.1919303	-10.48346656
-260.1913214	-10.4850769
-261.1907125	-10.48454046
-262.1901035	-10.48400504
-263.1895244	-10.48668214
-264.1889155	-10.48703909
-265.1883066	-10.4882884
-266.1876976	-10.48864535
-267.1870887	-10.49132245
-268.1865096	-10.49078703
-269.1857219	-10.49025161
-270.185113	-10.49239329
-271.184504	-10.49489089
-272.1838951	-10.49971478
-273.1832862	-10.49900157
-274.1827071	-10.50239495
-275.1820982	-10.50578662
-276.1814892	-10.50900323
-277.1808803	-10.51382508
-278.1803012	-10.5234674
-279.1796923	-10.53989513
-280.1790833	-10.54471765
-281.1784744	-10.55882522
-282.1778655	-10.56703976
-283.1772864	-10.57953698
-284.1766775	-10.58024883
-285.1760685	-10.58721338
-286.1754596	-10.58864696
-287.1748805	-10.5929344
-288.1742716	-10.59489659
-289.1736627	-10.59810809
-290.1730537	-10.6038223
-291.1724746	-10.61578989
-292.1718657	-10.62507936
-293.1712568	-10.64150504
-294.170469	-10.65882581
-295.1698601	-10.67579065
-296.1692512	-10.68346807
-297.1686423	-10.68971259
-298.1680632	-10.69239378
-299.1674542	-10.69703988
-300.1668453	-10.70007699
-301.1662364	-10.70971659
-302.1656573	-10.72079079
-303.1650484	-10.74204206
-304.1644394	-10.76097318
-305.1638305	-10.77882937
-306.1632514	-10.78561442
-307.1626425	-10.78918185
-308.1620336	-10.79186303
-309.1614246	-10.79757895
-310.1608157	-10.80847297
-311.1602366	-10.8225802
-312.1596277	-10.84186826
-313.1590188	-10.86526121
-314.1584098	-10.88293893
-315.1578307	-10.89240108
-316.1572218	-10.89489767
-317.1566129	-10.89918409
-318.156004	-10.91008084
-319.1552162	-10.92561586
-320.1546073	-10.94454527
-321.1540282	-10.96311705
-322.1534193	-10.97775902
-323.1528103	-10.98668473
-324.1522014	-10.99489927
-325.1515925	-11.00436551
-326.1510134	-11.01526022
-327.1504045	-11.0377608
-328.1497955	-11.0615107
-329.1491866	-11.08043671
-330.1486075	-11.08972447
-331.1479986	-11.09758207
-332.1473897	-11.10222544
-333.1467807	-11.11061471
-334.1462016	-11.12990277
-335.1455927	-11.15901368
-336.1449838	-11.18240663
-337.1443748	-11.19079692
-338.1437659	-11.19186572
-339.1431868	-11.19650909
-340.1425779	-11.21168818
-341.141969	-11.23240403
-342.14136	-11.25436817
-343.1407809	-11.27151455
-344.1399634	-11.28401654
-345.1393843	-11.29133599
-346.1387753	-11.29544292
-347.1381664	-11.30651712
-348.1375575	-11.32723297
-349.1369784	-11.3527676
-350.1363695	-11.37205056
-351.1357605	-11.38401542
-352.1351516	-11.39187302
-353.1345427	-11.39437471
-354.1339636	-11.40026637
-355.1333547	-11.41633783
-356.1327457	-11.43705368
-357.1321368	-11.45812648
-358.1315577	-11.47401946
-359.1309488	-11.48615769
-360.1303399	-11.49080106
-361.1297309	-11.49705342
-362.129122	-11.50008951
-363.1285429	-11.51865687
-364.127934	-11.54526506
-365.1273251	-11.56687328
-366.1267161	-11.57419682
-367.126137	-11.58294678
-368.1255281	-11.59187453
-369.1247404	-11.59490653
-370.1241314	-11.59919296
-371.1235225	-11.60955327
-372.1229136	-11.62777049
-373.1223345	-11.64705753
-374.1217256	-11.66741644
-375.1211166	-11.68081079
-376.1205077	-11.6872389
-377.1198988	-11.69080734
-378.1193197	-11.69491121
-379.1187108	-11.70026949
-380.1181018	-11.70580694
-381.1174929	-11.72062738
-382.1169138	-11.73651934
-383.1163049	-11.75598689
-384.115696	-11.77098649
-385.115087	-11.78402219
-386.1145079	-11.79187979
-387.113899	-11.79545334
-388.1132901	-11.79920026
-389.1126812	-11.80009161
-390.1120722	-11.80651971
-391.1114931	-11.82205575
-392.1108842	-11.84705598
-393.1102753	-11.86152015
-394.1096663	-11.87223571
-395.1088786	-11.87920094
-396.1082697	-11.88777174
-397.1076906	-11.88866207
-398.1070817	-11.89187867
-399.1064727	-11.90830912
-400.1058638	-11.88545227
-399.1064727	-11.80937937
-398.1070817	-11.71330793
-397.1076906	-11.64901972
-396.1082697	-11.59187249
-395.1088786	-11.53615713
-394.1096663	-11.47972856
-393.1102753	-11.42901352
-392.1108842	-11.37758527
-391.1114931	-11.33419343
-390.1120722	-11.28598179
-389.1126812	-11.2434813
-388.1132901	-11.20544263
-387.113899	-11.1645484
-386.1145079	-11.12436703
-385.115087	-11.08704737
-384.115696	-11.04954481
-383.1163049	-11.01186548
-382.1169138	-10.97650358
-381.1174929	-10.94454118
-380.1181018	-10.91008084
-379.1187108	-10.88347435
-378.1193197	-10.85114786
-377.1198988	-10.82061223
-376.1205077	-10.79382896
-375.1211166	-10.76525654
-374.1217256	-10.72828974
-373.1223345	-10.70132528
-372.1229136	-10.68025555
-371.1235225	-10.65221923
-370.1241314	-10.6195409
-369.1247404	-10.59703827
-368.1255281	-10.57453564
-367.126137	-10.54185731
-366.1267161	-10.51328557
-365.1273251	-10.49382108
-364.127934	-10.47150101
-363.1285429	-10.44185741
-362.129122	-10.41578668
-361.1297309	-10.39917844
-360.1303399	-10.38078989
-359.1309488	-10.35328797
-358.1315577	-10.32578434
-357.1321368	-10.30739069
-356.1327457	-10.28971263
-355.1333547	-10.26792526
-354.1339636	-10.24488517
-353.1345427	-10.22417137
-352.1351516	-10.20006452
-351.1357605	-10.18417358
-350.1363695	-10.16560214
-349.1369784	-10.14345782
-348.1375575	-10.1157764
-347.1381664	-10.09702989
-346.1387753	-10.08720773
-345.1393843	-10.07399389
-344.1399634	-10.0454201
-343.1407809	-10.01595838
-342.14136	-9.999527591
-341.141969	-9.991850512
-340.1425779	-9.976673126
-339.1431868	-9.963280814
-338.1437659	-9.939525809
-337.1443748	-9.918095384
-336.1449838	-9.897381238
-335.1455927	-9.889882633
-334.1462016	-9.871314253
-333.1467807	-9.853459086
-332.1473897	-9.829709189
-331.1479986	-9.81220586
-330.1486075	-9.797563212
-329.1491866	-9.790239675
-328.1497955	-9.775597027
-327.1504045	-9.757558278
-326.1510134	-9.736485481
-325.1515925	-9.718987261
-324.1522014	-9.701668194
-323.1528103	-9.693454674
-322.1534193	-9.679169655
-321.1540282	-9.665954794
-320.1546073	-9.648451465
-319.1552162	-9.628271035
-318.156004	-9.606489454
-317.1566129	-9.595416955
-316.1572218	-9.592379161
-315.1578307	-9.580771242
-314.1584098	-9.562202181
-313.1590188	-9.540237018
-312.1596277	-9.520948955
-311.1602366	-9.505412919
-310.1608157	-9.495951789
-309.1614246	-9.490772997
-308.1620336	-9.485592502
-307.1626425	-9.476661682
-306.1632514	-9.459520408
-305.1638305	-9.433449336
-304.1644394	-9.413274016
-303.1650484	-9.399524416
-302.1656573	-9.394523416
-301.1662364	-9.386483942
-300.1668453	-9.384695462
-299.1674542	-9.368625709
-298.1680632	-9.348807335
-297.1686423	-9.323985577
-296.1692512	-9.312198503
-295.1698601	-9.302196843
-294.170469	-9.297016348
-293.1712568	-9.291302136
-292.1718657	-9.283446244
-291.1724746	-9.273090022
-290.1730537	-9.257912636
-289.1736627	-9.242913042
-288.1742716	-9.225587164
-287.1748805	-9.212192808
-286.1754596	-9.201659816
-285.1760685	-9.198627813
-284.1766775	-9.195411205
-283.1772864	-9.191300528
-282.1778655	-9.185050896
-281.1784744	-9.178266866
-280.1790833	-9.163087777
-279.1796923	-9.143977165
-278.1803012	-9.127192838
-277.1808803	-9.115227972
-276.1814892	-9.10380091
-275.1820982	-9.098085676
-274.1827071	-9.094874178
-273.1832862	-9.092911993
-272.1838951	-9.088624546
-271.184504	-9.087190969
-270.185113	-9.082904543
-269.1857219	-9.068266664
-268.1865096	-9.056662151
-267.1870887	-9.042015076
-266.1876976	-9.029511384
-265.1883066	-9.014155524
-264.1889155	-9.007371494
-263.1895244	-9.00022677
-262.1901035	-8.993797643
-261.1907125	-8.994512558
-260.1913214	-8.993798665
-259.1919303	-8.991300038
-258.1925094	-8.986660753
-257.1931183	-8.981302466
-256.1937273	-8.974694184
-255.1943362	-8.963620663
-254.1949153	-8.954870701
-253.1955242	-8.946479389
-252.1961331	-8.941300597
-251.1967421	-8.933443001
-250.197351	-8.922012533
-249.197945	-8.910050052
-248.198539	-8.903799398
-247.1991479	-8.903264999
-246.199742	-8.901658739
-245.2003509	-8.899161134
-244.2009449	-8.894873687
-243.2017475	-8.89236927
-242.2023416	-8.890223503
-241.2029505	-8.891295365
-240.2035445	-8.889689105
-239.2041534	-8.88504982
-238.2047474	-8.877728326
-237.2053564	-8.874153069
-236.2059653	-8.868259362
-235.2065593	-8.86272771
-234.2071682	-8.860051632
-233.2077622	-8.855228765
-232.2083712	-8.843979154
-231.2089652	-8.83451598
-230.2095741	-8.835053444
-229.2101681	-8.832373278
-228.210777	-8.822011948
-227.2113711	-8.811650617
-226.21198	-8.808970451
-225.2125889	-8.808436053
-224.2131829	-8.802724906
-223.2137918	-8.80022628
-222.2143859	-8.799512386
-221.2149948	-8.79969086
-220.2155888	-8.79487208
-219.2161977	-8.792373453
-218.2169855	-8.790231773
-217.2175944	-8.790767193
-216.2181884	-8.790767193
-215.2187973	-8.790767193
-214.2193913	-8.791303635
-213.2200003	-8.789157867
-212.2205943	-8.786118031
-211.2212032	-8.783972263
-210.2218121	-8.784508705
-209.2224061	-8.785044125
-208.2230151	-8.782902445
-207.2236091	-8.779868398
-206.224218	-8.777726718
-205.224812	-8.778797558
-204.225421	-8.77719232
-203.226015	-8.771476064
-202.2266239	-8.768976757
-201.2272179	-8.768394079
-200.2278268	-8.767903873
-199.2284358	-8.762857318
-198.2290298	-8.762189661
-197.2296387	-8.753214989
-196.2302327	-8.749868189
-195.2308416	-8.745225498
-194.2314357	-8.745180198
-193.2322383	-8.739687034
-192.2328323	-8.737858704
-191.2334412	-8.738260269
-190.2340353	-8.735003131
-189.2346442	-8.734155382
-188.2352382	-8.730765411
-187.2358471	-8.728798117
-186.2364411	-8.722544738
-185.2370501	-8.72415202
-184.237659	-8.722905431
-183.238253	-8.721654415
-182.2388619	-8.718258313
-181.2394559	-8.715760708
-180.2400649	-8.712726661
-179.2406589	-8.712012768
-178.2412678	-8.711655821
-177.2418618	-8.708443301
-176.2424707	-8.711120401
-175.2430648	-8.714689868
-174.2436737	-8.71522631
-173.2442677	-8.708439214
-172.2448766	-8.708080564
-171.2454855	-8.710938862
-170.2460796	-8.710582938
-169.2466885	-8.703793117
-168.2472825	-8.704328537
-167.2480851	-8.708441257
-166.2486792	-8.708441257
-165.2492881	-8.704864979
-164.2498821	-8.702719212
-163.250491	-8.703255653
-162.251085	-8.703255653
-161.251694	-8.703255653
-160.252288	-8.703255653
-159.2528969	-8.703255653
-158.2534909	-8.703255653
-157.2540998	-8.703255653
-156.2547088	-8.703791073
-155.2553028	-8.701649393
-154.2559117	-8.698615347
-153.2565057	-8.695938247
-152.2571146	-8.698615347
-151.2577087	-8.701649393
-150.2583176	-8.703791073
-149.2589116	-8.703255653
-148.2595205	-8.703255653
-147.2601146	-8.703255653
-146.2607235	-8.703255653
-145.2613324	-8.703791073
-144.2619264	-8.701649393
-143.2625353	-8.698615347
-142.2633231	-8.696473667
-141.263932	-8.697009087
-140.264526	-8.696473667
-139.2651349	-8.699150767
-138.265729	-8.699507713
-137.2663379	-8.700757027
-136.2669319	-8.701649393
-135.2675408	-8.702184813
-134.2681348	-8.698615347
-133.2687438	-8.695938247
-132.2693378	-8.698615347
-131.2699467	-8.701649393
-130.2705556	-8.703791073
-129.2711496	-8.703255653
-128.2717586	-8.703255653
-127.2723526	-8.702719212
-126.2729615	-8.704864979
-125.2735555	-8.707904816
-124.2741644	-8.710587025
-123.2747659	-8.707368374
-122.2753674	-8.707010746
-121.2759688	-8.705222607
-120.2765703	-8.706475326
-119.2771718	-8.708974634
-118.2777733	-8.71522631
-117.2785684	-8.714154448
-116.2791699	-8.712191241
-115.2797714	-8.715225288
-114.2803729	-8.720936435
-113.2809743	-8.723078115
-112.2815758	-8.720401015
-111.2821773	-8.717366968
-110.2827787	-8.714689868
-109.2833877	-8.717902388
-108.2839891	-8.718259335
-107.2845906	-8.719508648
-106.2851921	-8.719329153
-105.2857935	-8.72308118
-104.286395	-8.729868957
-103.2869965	-8.739153658
-102.287598	-8.738081796
-101.2881994	-8.732013702
-100.2888009	-8.735047749
-99.28940237	-8.744863783
-98.29000384	-8.745398181
-97.29061276	-8.746117183
-96.29121423	-8.74843904
-95.2918157	-8.747008528
-94.29241717	-8.745580741
-93.29301864	-8.747367178
-92.29381382	-8.750225135
-91.2944153	-8.754866123
-90.29501677	-8.762010166
-89.29561824	-8.759912082
-88.29621971	-8.75594105
-87.29682118	-8.759733609
-86.29742265	-8.765757084
-85.29802412	-8.762945107
-84.29862559	-8.767010484
-83.29922706	-8.769152846
-82.29983598	-8.772189277
-81.30043745	-8.769334384
-80.30103892	-8.771481173
-79.30164039	-8.775228092
-78.30224186	-8.781831605
-77.30284333	-8.784508705
-76.3034448	-8.777191298
-75.30423999	-8.776834352
-74.30464774	-8.779154505
-73.30544293	-8.780403818
-72.30585068	-8.779332978
-71.30664587	-8.782366003
-70.30706108	-8.786653451
-69.30784881	-8.789694309
-68.30826402	-8.789157867
-67.30905175	-8.788263798
-66.30946696	-8.786475658
-65.31026214	-8.788263798
-64.3106699	-8.788621426
-63.31146508	-8.791303635
-62.31187657	-8.790767193
-61.31266803	-8.790767193
-60.31307951	-8.790767193
-59.31387097	-8.790767193
-58.31428245	-8.790767193
-57.31507763	-8.790767193
-56.31548911	-8.790767193
-55.31628057	-8.790767193
-54.31707203	-8.790767193
-53.31748351	-8.790767193
-52.3182787	-8.790231773
-51.31869018	-8.792908873
-50.31948164	-8.79326582
-49.31989312	-8.794515133
-48.32068458	-8.79487208
-47.32109606	-8.79754918
-46.32189125	-8.79701376
-45.32230273	-8.79701376
-44.32309419	-8.79701376
-43.32350567	-8.79701376
-42.32430086	-8.79701376
-41.32471234	-8.79701376
-40.3255038	-8.79647834
-39.32591528	-8.79862002
-38.32670674	-8.802189486
-37.32711822	-8.802189486
-36.3279134	-8.7980846
-35.32832488	-8.79862002
-34.32911634	-8.799512386
-33.32952783	-8.8007617
-32.33031929	-8.801118646
-31.33073077	-8.803795746
-30.33152409	-8.803260326
-29.33231741	-8.803260326
-28.33272889	-8.803260326
-27.33352222	-8.803260326
-26.3339337	-8.802724906
-25.33472702	-8.805402006
-24.3351385	-8.805758953
-23.33592996	-8.807008266
-22.33634144	-8.807365213
-21.33713476	-8.810042313
-20.33754624	-8.809506893
-19.33833957	-8.809506893
-18.33875105	-8.809506893
-17.33954251	-8.809506893
-16.33995399	-8.809238672
-15.34074731	-8.810043335
-14.34115879	-8.812636137
-13.34195212	-8.815228939
-12.3423636	-8.815498182
-11.34315599	-8.817371641
-10.34356747	-8.820941108
-9.344360791	-8.820405688
-8.344772272	-8.819513321
-7.345564663	-8.817728588
-6.345976144	-8.818977901
-5.346769001	-8.822547368
-4.347561859	-8.823439734
-3.347973339	-8.821119581
-2.348765964	-8.819334848
-1.349177561	-8.822279658
-0.349970331	-8.822547368
0.64961816	-8.825135231
1.64882536	-8.826651233
2.64841388	-8.83174181
3.647621023	-8.837681838
4.647209775	-8.841835431
5.646416917	-8.837863377
6.646005437	-8.837729522
7.64521258	-8.836078644
8.644800633	-8.840406622
9.644008242	-8.842191356
10.64359676	-8.841834409
11.64280437	-8.835453987
12.64239289	-8.834215828
13.64159957	-8.835944789
14.64118809	-8.838365333
15.64039476	-8.840228149
16.63998328	-8.840997815
17.63919182	-8.840228149
18.63878034	-8.841834409
19.63798702	-8.847010136
20.63719369	-8.852721282
21.63678221	-8.851650442
22.63598889	-8.850758076
23.63557741	-8.849508762
24.63478595	-8.849151816
25.63437447	-8.846474716
26.63358115	-8.847010136
27.63316967	-8.847010136
28.63237634	-8.846876281
29.63196486	-8.847010136
30.6311734	-8.849910327
31.63076192	-8.850044182
32.62996674	-8.850624221
33.62955526	-8.851650442
34.62876379	-8.851114001
35.62835231	-8.852903843
36.62756085	-8.853084019
37.62714937	-8.849289758
38.62635419	-8.842368807
39.62594271	-8.844109944
40.62515125	-8.847010136
41.62473977	-8.846608571
42.62394831	-8.848079954
43.62353683	-8.853259768
44.62274164	-8.858709506
45.62195018	-8.85951519
46.6215387	-8.856385946
47.62074724	-8.854863984
48.62033576	-8.849240541
49.61954057	-8.846117769
50.61912909	-8.842726776
51.61833763	-8.842637539
52.61792615	-8.840763569
53.61713469	-8.8444892
54.61671948	-8.845136166
55.61592802	-8.840652023
56.61551654	-8.835320132
57.61472508	-8.83351309
58.6143136	-8.836123262
59.61351842	-8.839425019
60.61310694	-8.840763569
61.61231548	-8.837640285
62.61190772	-8.835052422
63.61111253	-8.834919078
64.61069733	-8.83290972
65.60990959	-8.827405444
66.60949439	-8.822950465
67.6086992	-8.822179479
68.60829145	-8.822414024
69.60749626	-8.822446849
70.60670853	-8.820942129
71.60629332	-8.815762315
72.60549814	-8.810580799
73.60509038	-8.809505871
74.60429519	-8.807900633
75.60388744	-8.804866586
76.60309225	-8.803260326
77.6026845	-8.801118646
78.60188931	-8.8007617
79.60147411	-8.799512386
80.60068637	-8.79915544
81.60027117	-8.79647834
82.59948343	-8.79701376
83.59906822	-8.79754918
84.59827304	-8.7954075
85.59786528	-8.792373453
86.5970701	-8.790231773
87.59666234	-8.791303635
88.59586716	-8.789157867
89.5954594	-8.786653451
90.59466422	-8.782901423
91.59424901	-8.778262138
92.59346128	-8.773622853
93.59304607	-8.770406246
94.59225088	-8.766295569
95.59146315	-8.758974075
96.59104794	-8.755942072
97.59026021	-8.747371265
98.589845	-8.742547716
99.58904982	-8.732723509
100.5886421	-8.72789996
101.5878469	-8.719865595
102.5874391	-8.714686802
103.5866439	-8.704329559
104.5862362	-8.697543485
105.585441	-8.697009087
106.5850258	-8.695402827
107.5842381	-8.693440642
108.5838228	-8.687546934
109.5830351	-8.679866791
110.5826199	-8.674687999
111.5818247	-8.666654655
112.581417	-8.649690832
113.5806218	-8.627724648
114.580214	-8.617899758
115.5794188	-8.614149775
116.5790111	-8.608435563
117.5782159	-8.598613739
118.5778007	-8.589685985
119.577013	-8.586118562
120.5765978	-8.583972795
121.5758026	-8.577722481
122.5750148	-8.557365281
123.5745996	-8.530401162
124.5738119	-8.510576657
125.5733967	-8.502722808
126.5726089	-8.494866916
127.5721937	-8.488258634
128.571406	-8.483432702
129.5709908	-8.466648374
130.5702031	-8.441470691
131.5697879	-8.418256215
132.5689852	-8.403791019
133.5685849	-8.393972942
134.5677823	-8.386475018
135.567382	-8.375223364
136.5665793	-8.348435334
137.566179	-8.31950392
138.5653764	-8.298075199
139.5649612	-8.290753705
140.5641735	-8.274500711
141.5637583	-8.240750517
142.5629705	-8.207538468
143.5625553	-8.190751076
144.5617676	-8.173963683
145.5613524	-8.140751634
146.5605646	-8.108073303
147.559762	-8.090746403
148.5593617	-8.062889576
149.5585591	-8.024857044
150.5581588	-7.998071057
151.5573561	-7.976461819
152.5569558	-7.937710285
153.5561532	-7.903963157
154.555738	-7.873249395
155.5549502	-7.833069393
156.554535	-7.798247337
157.5537473	-7.762710708
158.5533321	-7.725030695
159.5525444	-7.671633789
160.5521291	-7.630565507
161.5513414	-7.590743814
162.5509262	-7.5525277
163.5501385	-7.503953321
164.5497233	-7.447879655
165.5489355	-7.403952735
166.5485203	-7.349843979
167.5477326	-7.30091708
168.5473174	-7.246810368
169.5465147	-7.189667225
170.5461144	-7.130017621
171.5453118	-7.067517894
172.5445241	-7.005021572
173.5441089	-6.939129148
174.5433211	-6.87394653
175.5429059	-6.80180175
176.5421182	-6.734478474
177.541703	-6.66876248
178.5409153	-6.591794831
179.5405	-6.511615685
180.5397123	-6.43126079
181.5392971	-6.350191321
182.5385094	-6.26304354
183.5380942	-6.173039504
184.5373064	-6.078754834
185.5368912	-5.983400345
186.5360886	-5.885004997
187.5356883	-5.785534722
188.5348856	-5.681782109
189.5344853	-5.573567663
190.5336827	-5.467851843
191.5332824	-5.362493992
192.5324798	-5.247494493
193.5320646	-5.123030118
194.5312768	-4.994814737
195.5308616	-4.869450842
196.5300739	-4.745736837
[truncated: 803 more rows]
