# Supplementary material for: PSoC-Stat: A single chip open source potentiostat based on a Programmable System on a Chip
Source: PLoS One. 2018 Jul 25;13(7):e0201353. doi: 10.1371/journal.pone.0201353 (PMC6059476; doi:10.1371/journal.pone.0201353)
Supplement: S1 Dataset — (ZIP) [file pone.0201353.s001.zip › S1_dataset/FeCN_PSoCStat.csv]

voltage	PSoC-Stat
1000	38.49337863
999	23.75014064
998	17.19188263
997	13.71583464
996	10.97609239
995	10.27403344
994	9.024026039
993	7.962375917
992	7.380180688
991	6.849355627
990	6.849355627
989	6.352777344
988	5.68496517
987	5.787705504
986	5.547978057
985	4.777425549
984	4.777425549
983	5.034276385
982	4.332217433
981	4.332217433
980	3.83563915
979	4.075366597
978	4.178106932
977	3.510294758
976	3.732898816
975	3.407554423
974	3.407554423
973	3.47604798
972	3.09933342
971	3.030839864
970	2.842482584
969	3.339060867
968	2.585631748
967	2.602755137
966	3.219197144
965	2.979469697
964	2.808235806
963	2.91097614
962	2.431521246
961	2.380151079
960	2.534261581
959	1.98631313
958	2.328780912
957	2.534261581
956	2.260287355
955	2.431521246
954	2.637001915
953	2.328780912
952	2.17467041
951	1.969189741
950	1.780832461
949	2.226040577
948	2.106176854
947	2.123300243
946	1.900696185
945	1.917819574
944	1.558228404
943	1.952066352
942	1.746585683
941	1.952066352
940	1.541105014
939	2.071930076
938	1.558228404
937	1.866449407
936	1.575351793
935	1.044526731
934	1.43836468
933	1.643845349
932	1.643845349
931	1.660968738
930	1.472611458
929	1.335624346
928	1.198637233
927	1.506858236
926	1.62672196
925	1.369871124
924	1.027403342
923	1.592475182
922	1.095896899
921	1.455488069
920	0.907539619
919	1.318500956
918	1.164390455
917	1.472611458
916	0.650688783
915	0.907539619
914	1.267130789
913	1.592475182
912	0.958909786
911	0.941786397
910	1.318500956
909	0.873292841
908	1.147267066
907	1.421241291
906	1.164390455
905	0.907539619
904	0.719182339
903	1.523981625
902	1.198637233
901	1.2500074
900	1.198637233
899	0.839046062
898	1.113020288
897	1.010279953
896	1.147267066
895	1.386994513
894	0.753429117
893	1.386994513
892	0.582195226
891	0.188357278
890	0.873292841
889	0.839046062
888	0.393837947
887	0.770552506
886	0.924663008
885	0.51370167
884	0.924663008
883	0.976033175
882	0.616442005
881	0.976033175
880	0.650688783
879	0.787675895
878	0.719182339
877	0.633565394
876	0.976033175
875	0.770552506
874	0.410961336
873	0.667812172
872	0.821922673
871	0.719182339
870	0.804799284
869	0.787675895
868	0.479454892
867	0.119863721
866	1.06165012
865	0.51370167
864	0.32534439
863	0.462331503
862	0.410961336
861	0.616442005
860	0.599318615
859	0.89041623
858	0.1541105
857	0.565071837
856	0.393837947
855	0.907539619
854	0.32534439
853	0.342467779
852	0
851	0.719182339
850	0.273974223
849	0.650688783
848	0.308221001
847	0.171233889
846	1.027403342
845	0.410961336
844	0.393837947
843	0.924663008
842	1.198637233
841	0.188357278
840	0.051370165
839	0.188357278
838	0.273974223
837	0.907539619
836	0.410961336
835	0.479454892
834	0.222604056
833	0.376714557
832	0.650688783
831	0.359591168
830	0.239727445
829	0.256850834
828	0.32534439
827	0.393837947
826	-0.017123391
825	0.633565394
824	-0.205480671
823	0.51370167
822	0.359591168
821	0.342467779
820	0.291097612
819	0.085616943
818	0.188357278
817	0.291097612
816	0.410961336
815	1.027403342
814	-0.205480671
813	0.13698711
812	0.239727445
811	-0.017123391
810	0.188357278
809	0.51370167
808	0
807	0.547948448
806	0.428084725
805	0.222604056
804	0.291097612
803	-0.136987115
802	0.462331503
801	-0.017123391
800	0.410961336
799	0.205480667
798	0.205480667
797	0.188357278
796	-0.085616947
795	-0.154110504
794	0.051370165
793	0.239727445
792	-0.393837951
791	0.222604056
790	0.342467779
789	0.222604056
788	0.205480667
787	0.205480667
786	0
785	0.13698711
784	-0.188357282
783	0.239727445
782	-0.22260406
781	0.239727445
780	0.13698711
779	0.616442005
778	0.445208114
777	0.376714557
776	0.205480667
775	0.410961336
774	-0.017123391
773	0.1541105
772	0.171233889
771	-0.736305732
770	-0.171233893
769	0.188357278
768	0.051370165
767	0.017123387
766	-0.188357282
765	0.565071837
764	0.32534439
763	0.188357278
762	0.308221001
761	-0.308221005
760	0.32534439
759	-0.068493558
758	0.13698711
757	-0.205480671
756	0.068493554
755	-0.102740337
754	-0.41096134
753	-0.171233893
752	0.308221001
751	0
750	0.13698711
749	0.410961336
748	0.051370165
747	-0.171233893
746	0.205480667
745	0.256850834
744	0.119863721
743	-0.03424678
742	0.051370165
741	-0.22260406
740	0.085616943
739	0.119863721
738	-0.102740337
737	-0.102740337
736	0.085616943
735	-0.188357282
734	0.616442005
733	0.342467779
732	-0.171233893
731	0.342467779
730	0.428084725
729	0.188357278
728	0.13698711
727	0
726	-0.102740337
725	-0.102740337
724	-0.22260406
723	0.291097612
722	-0.787675899
721	-0.256850838
720	0.650688783
719	-0.308221005
718	-0.051370169
717	0.13698711
716	-0.051370169
715	0.359591168
714	-0.051370169
713	-0.119863726
712	-0.188357282
711	-0.273974227
710	-0.085616947
709	-0.22260406
708	-0.068493558
707	0.308221001
706	-0.22260406
705	-0.119863726
704	-0.154110504
703	0.068493554
702	0.051370165
701	0.068493554
700	0.171233889
699	0.1541105
698	-0.102740337
697	-0.513701674
696	-0.051370169
695	-0.41096134
694	0.273974223
693	0.034246776
692	0.359591168
691	-0.462331507
690	0.034246776
689	0
688	-0.051370169
687	-0.359591173
686	-0.03424678
685	0.273974223
684	0.017123387
683	-0.171233893
682	-0.273974227
681	0.342467779
680	-0.256850838
679	-0.22260406
678	-0.136987115
677	0.034246776
676	-0.59931862
675	0.017123387
674	-0.650688787
673	-0.445208118
672	0.051370165
671	-0.308221005
670	-0.462331507
669	0.188357278
668	-0.03424678
667	-0.154110504
666	-0.428084729
665	-0.308221005
664	-0.273974227
663	-0.530825063
662	-0.188357282
661	-0.102740337
660	-0.188357282
659	-0.582195231
658	-0.325344394
657	0.188357278
656	-0.59931862
655	-0.719182343
654	0.273974223
653	-0.342467784
652	-0.154110504
651	0.051370165
650	0.102740332
649	-0.03424678
648	-0.017123391
647	0.017123387
646	-0.154110504
645	0.479454892
644	-0.051370169
643	-0.119863726
642	-0.119863726
641	-0.085616947
640	-0.239727449
639	0.308221001
638	-0.273974227
637	-0.017123391
636	-0.496578285
635	-0.22260406
634	-0.239727449
633	-0.085616947
632	-0.188357282
631	-0.205480671
630	0
629	0.085616943
628	-0.188357282
627	-0.102740337
626	-0.188357282
625	-0.256850838
624	-0.154110504
623	-0.051370169
622	-0.393837951
621	-0.136987115
620	-0.051370169
619	-0.085616947
618	0.102740332
617	-0.393837951
616	-0.376714562
615	-0.119863726
614	-0.565071842
613	0.034246776
612	-0.667812176
611	-0.085616947
610	-0.239727449
609	-0.256850838
608	0
607	-0.719182343
606	-0.291097616
605	-0.77055251
604	-0.273974227
603	0.171233889
602	-0.633565398
601	-0.462331507
600	-0.256850838
599	-0.325344394
598	-0.359591173
597	-0.479454896
596	0.034246776
595	-0.119863726
594	-0.205480671
593	0.051370165
592	-0.171233893
591	-0.445208118
590	0.119863721
589	-0.102740337
588	-0.684935565
587	-0.513701674
586	-0.342467784
585	-0.582195231
584	-0.256850838
583	-0.445208118
582	-0.273974227
581	0.1541105
580	-0.051370169
579	-0.95890979
578	-0.496578285
577	0.034246776
576	-0.547948452
575	-0.462331507
574	0
573	-0.59931862
572	-0.068493558
571	-0.291097616
570	0.239727445
569	-0.308221005
568	-0.736305732
567	0.119863721
566	-0.239727449
565	-0.051370169
564	0.034246776
563	-0.462331507
562	-0.95890979
561	0.410961336
560	0.273974223
559	-0.171233893
558	0
557	-0.376714562
556	0.102740332
555	-0.22260406
554	-0.41096134
553	-0.924663012
552	-0.22260406
551	0.273974223
550	-1.010279957
549	-0.205480671
548	-0.068493558
547	-0.188357282
546	-0.633565398
545	-0.428084729
544	-0.342467784
543	-0.376714562
542	-0.256850838
541	-0.325344394
540	-0.308221005
539	-0.03424678
538	-0.359591173
537	-0.136987115
536	-0.325344394
535	-0.650688787
534	-0.308221005
533	-0.205480671
532	0.068493554
531	0.205480667
530	-0.428084729
529	-0.119863726
528	-0.359591173
527	-0.051370169
526	-0.325344394
525	-0.565071842
524	-0.582195231
523	-0.239727449
522	-0.445208118
521	-0.787675899
520	0
519	-0.342467784
518	-0.017123391
517	-0.188357282
516	-0.256850838
515	-0.068493558
514	-0.445208118
513	-0.342467784
512	0.034246776
511	-0.633565398
510	-0.616442009
509	-0.547948452
508	-0.291097616
507	-0.890416234
506	0.239727445
505	-0.530825063
504	-0.736305732
503	-0.205480671
502	-0.667812176
501	-0.239727449
500	-0.188357282
499	-0.085616947
498	-0.359591173
497	-0.547948452
496	-0.119863726
495	-0.77055251
494	-0.119863726
493	-0.616442009
492	-0.530825063
491	-0.667812176
490	-0.565071842
489	-0.102740337
488	-0.308221005
487	-0.582195231
486	-0.051370169
485	-0.102740337
484	-0.308221005
483	0.102740332
482	-1.010279957
481	-0.513701674
480	-0.205480671
479	-0.068493558
478	-0.445208118
477	-0.428084729
476	0.051370165
475	-0.787675899
474	-0.684935565
473	-0.530825063
472	-0.154110504
471	-0.513701674
470	-0.890416234
469	-0.839046067
468	-0.136987115
467	-0.291097616
466	0.034246776
465	-0.342467784
464	-0.821922678
463	-0.393837951
462	-0.428084729
461	-0.393837951
460	-0.445208118
459	-0.616442009
458	-0.308221005
457	-0.325344394
456	-0.393837951
455	-0.582195231
454	-0.650688787
453	-0.513701674
452	-0.171233893
451	-0.616442009
450	-0.479454896
449	-0.821922678
448	-0.719182343
447	-0.41096134
446	-0.650688787
445	-0.650688787
444	-0.325344394
443	-0.188357282
442	-0.496578285
441	-0.359591173
440	-0.821922678
439	-0.496578285
438	-0.308221005
437	-0.291097616
436	-0.804799289
435	-0.582195231
434	-0.719182343
433	-0.804799289
432	-0.428084729
431	-0.496578285
430	-0.59931862
429	-0.428084729
428	-0.308221005
427	-0.547948452
426	-0.856169456
425	-0.479454896
424	-0.342467784
423	-0.633565398
422	-0.616442009
421	-0.41096134
420	-0.59931862
419	-0.565071842
418	0.017123387
417	-0.342467784
416	-0.41096134
415	-0.582195231
414	-0.684935565
413	-0.479454896
412	-1.061650125
411	-0.547948452
410	-0.565071842
409	-0.41096134
408	-0.376714562
407	-0.650688787
406	-0.976033179
405	-0.684935565
404	-0.736305732
403	-0.736305732
402	-0.547948452
401	-0.804799289
400	-0.924663012
399	-1.044526736
398	-0.291097616
397	-0.856169456
396	-0.873292845
395	-1.095896903
394	-0.907539623
393	-1.215760626
392	-0.342467784
391	-0.308221005
390	-0.941786401
389	-0.941786401
388	-0.513701674
387	-1.078773514
386	-1.095896903
385	-1.044526736
384	-1.130143681
383	-0.547948452
382	-1.284254183
381	-1.095896903
380	-0.95890979
379	-1.010279957
378	-1.181513848
377	-0.753429121
376	-0.890416234
375	-1.078773514
374	-1.130143681
373	-1.318500961
372	-1.318500961
371	-0.719182343
370	-0.976033179
369	-0.907539623
368	-1.267130793
367	-0.821922678
366	-1.69521552
365	-1.69521552
364	-1.592475186
363	-1.643845353
362	-2.123300247
361	-1.69521552
360	-1.078773514
359	-1.575351797
358	-1.660968742
357	-1.575351797
356	-2.26028736
355	-2.311657527
354	-2.140423636
353	-1.832202633
352	-2.43152125
351	-1.900696189
350	-2.243163971
349	-2.037683302
348	-2.089053469
347	-2.226040582
346	-2.43152125
345	-2.226040582
344	-3.287690704
343	-2.551384974
342	-2.756865643
341	-2.928099534
340	-3.253443926
339	-3.167826981
338	-2.722618865
337	-3.493171373
336	-3.715775431
335	-3.304814093
334	-3.955502878
333	-3.630158486
332	-3.715775431
331	-4.006873045
330	-4.10961338
329	-4.297970659
328	-4.571944885
327	-4.452081161
326	-4.674685219
325	-4.828795721
324	-5.20551028
323	-5.530854673
322	-5.274003837
321	-5.188386891
320	-6.061679734
319	-6.31853057
318	-6.044556345
317	-6.541134628
316	-7.0548363
315	-6.883602409
314	-7.003466133
313	-7.448674249
312	-7.774018641
311	-7.585661361
310	-8.424707426
309	-8.52744776
308	-8.801421985
307	-9.640468049
306	-9.777455159
305	-9.914442279
304	-10.01718261
303	-10.4966375
302	-11.16444968
301	-11.30143679
300	-11.60965779
299	-12.29459336
298	-11.33568357
297	-12.43158047
296	-12.46582725
295	-12.72267808
294	-13.15076281
293	-13.49323059
292	-13.20213298
291	-13.4761072
290	-13.97268549
289	-14.45214038
288	-14.34940005
287	-14.88022511
286	-14.82885494
285	-14.62337427
284	-14.88022511
283	-15.06858239
282	-15.25693967
281	-15.8391349
280	-16.1473559
279	-16.71242774
278	-16.33571318
277	-16.67818096
276	-16.1473559
275	-17.19188263
274	-17.84257142
273	-17.53435041
272	-17.96243514
271	-17.63709075
270	-17.73983108
269	-18.06517547
268	-17.82544803
267	-18.3391497
266	-18.95559171
265	-19.26381271
264	-18.90422154
263	-19.22956593
262	-19.40079982
261	-19.31518288
260	-19.52066355
259	-20.30833944
258	-19.69189744
257	-20.41107978
256	-20.05148861
255	-20.51382011
254	-20.80491773
253	-21.02752178
252	-21.1645089
251	-21.4727299
250	-21.48985329
249	-21.7809509
248	-22.00355496
247	-21.98643157
246	-22.84260103
245	-22.48300986
244	-22.63712036
243	-22.99671153
242	-22.70561391
241	-23.09945186
240	-23.45904303
239	-23.21931559
238	-23.52753659
237	-23.59603015
236	-23.71589387
235	-23.95562132
234	-24.04123826
233	-24.36658265
232	-24.82891416
231	-24.48644638
230	-24.81179077
229	-24.72617382
228	-25.12001177
227	-25.03439483
226	-24.84603755
225	-25.78782395
224	-25.37686261
223	-25.49672633
222	-25.97618123
221	-25.61659006
220	-26.16453851
219	-26.47275951
218	-26.50700629
217	-26.30152562
216	-26.55837645
215	-26.47275951
214	-26.37001918
213	-26.52412968
212	-26.54125307
211	-26.69536357
210	-27.07207813
209	-26.71248696
208	-26.93509101
207	-26.6439934
206	-26.40426595
205	-26.40426595
204	-26.04467478
203	-26.67824018
202	-26.55837645
201	-26.47275951
200	-26.62687001
199	-26.47275951
198	-26.93509101
197	-26.57549984
196	-26.47275951
195	-26.28440223
194	-26.55837645
193	-26.45563612
192	-26.4898829
191	-26.23303206
190	-25.44535617
189	-26.14741512
188	-25.35973922
187	-25.59946667
186	-25.2398755
185	-25.702207
184	-25.47960294
183	-24.96590127
182	-24.89740771
181	-24.89740771
180	-24.86316094
179	-24.89740771
178	-25.03439483
177	-24.55493993
176	-24.79466738
175	-24.22959554
174	-24.46932299
173	-23.61315353
172	-24.24671893
171	-24.1439786
170	-23.64740031
169	-23.68164709
168	-23.69877048
167	-22.99671153
166	-23.32205592
165	-22.7227373
164	-23.08232847
163	-22.55150341
162	-22.58575019
161	-22.53438002
160	-22.44876308
159	-22.05492513
158	-22.36314613
157	-21.91793802
156	-22.24328241
155	-21.95218479
154	-21.93506141
153	-21.95218479
152	-21.42135973
151	-21.14738551
150	-21.42135973
149	-21.57547023
148	-20.685054
147	-21.25012584
146	-20.92478145
145	-20.685054
144	-20.80491773
143	-20.71930078
142	-20.25696928
141	-20.44532656
140	-20.58231367
139	-20.39395639
138	-19.89737811
137	-19.86313133
136	-19.46929338
135	-19.89737811
134	-20.13710555
133	-19.64052727
132	-20.00011844
131	-20.05148861
130	-19.48641677
129	-19.48641677
128	-19.40079982
127	-19.36655304
126	-19.16107238
125	-19.29805949
124	-18.93846832
123	-19.48641677
122	-18.93846832
121	-19.45216999
120	-18.9727151
119	-18.35627309
118	-18.4932602
117	-18.83572798
116	-18.28777953
115	-18.0309287
114	-18.20216259
113	-18.25353275
112	-18.40764326
111	-18.25353275
110	-17.96243514
109	-17.8768182
108	-17.97955853
107	-17.72270769
106	-17.80832464
105	-17.68846092
104	-17.73983108
103	-17.60284397
102	-17.50010364
101	-17.26037619
100	-17.26037619
99	-16.9350318
98	-17.84257142
97	-17.5514738
96	-17.56859719
95	-17.43161008
94	-17.27749958
93	-17.12338908
92	-16.9350318
91	-17.34599313
90	-16.74667452
89	-16.43845351
88	-16.38708335
87	-17.19188263
86	-16.62681079
85	-16.86653824
84	-16.02749218
83	-16.48982368
82	-16.38708335
81	-16.13023251
80	-16.02749218
79	-16.04461556
78	-16.23297284
77	-16.38708335
76	-16.54119385
75	-16.06173895
74	-16.1473559
73	-16.6096874
72	-15.80488812
71	-16.71242774
70	-15.80488812
69	-15.667901
68	-15.94187523
67	-15.77064134
66	-16.19872607
65	-16.40420673
64	-15.32543322
63	-15.75351795
62	-15.13707594
61	-15.59940745
60	-15.63365423
59	-15.42817356
58	-15.63365423
57	-15.47954372
56	-15.53091389
55	-15.27406306
54	-15.49666711
53	-15.44529695
52	-15.23981628
51	-15.49666711
50	-15.667901
49	-14.81173155
48	-14.84597833
47	-15.80488812
46	-15.32543322
45	-14.79460816
44	-14.72611461
43	-14.50351055
42	-15.051459
41	-14.96584205
40	-15.27406306
39	-14.96584205
38	-14.96584205
37	-14.84597833
36	-14.38364682
35	-14.65762105
34	-14.58912749
33	-14.58912749
32	-15.03433561
31	-14.98296544
30	-14.79460816
29	-14.64049766
28	-14.34940005
27	-14.28090649
26	-14.1096726
25	-14.00693226
24	-14.4178936
23	-14.38364682
22	-14.33227666
21	-13.88706854
20	-14.62337427
19	-14.69186783
18	-14.36652344
17	-13.78432821
16	-14.05830243
15	-13.57884754
14	-14.05830243
13	-13.85282176
12	-14.04117904
11	-14.36652344
10	-13.9555621
9	-13.92131532
8	-14.40077021
7	-13.93843871
6	-13.9555621
5	-13.90419193
4	-13.75008143
3	-13.93843871
2	-13.81857498
1	-13.98980888
0	-13.76720482
-1	-13.88706854
-2	-13.76720482
-3	-13.92131532
-4	-13.93843871
-5	-13.37336687
-6	-13.75008143
-7	-14.02405565
-8	-13.66446448
-9	-13.69871126
-10	-13.83569837
-11	-13.81857498
-12	-13.71583465
-13	-13.9555621
-14	-13.3219967
-15	-13.88706854
-16	-13.68158787
-17	-13.08226925
-18	-13.39049026
-19	-13.54460076
-20	-13.81857498
-21	-13.57884754
-22	-13.15076281
-23	-13.4761072
-24	-13.06514587
-25	-13.28774992
-26	-13.18500959
-27	-13.21925637
-28	-13.59597093
-29	-13.3219967
-30	-13.51035398
-31	-13.11651603
-32	-13.66446448
-33	-13.15076281
-34	-13.06514587
-35	-13.15076281
-36	-13.03089909
-37	-13.30487331
-38	-13.49323059
-39	-12.79117164
-40	-13.13363942
-41	-13.25350315
-42	-12.80829503
-43	-12.51719742
-44	-12.72267808
-45	-13.06514587
-46	-12.84254181
-47	-13.25350315
-48	-12.8596652
-49	-13.0137757
-50	-12.99665231
-51	-13.09939264
-52	-13.25350315
-53	-12.67130792
-54	-12.94528214
-55	-12.7055547
-56	-12.36308691
-57	-12.55144419
-58	-12.92815875
-59	-12.84254181
-60	-12.75692486
-61	-12.65418453
-62	-12.60281436
-63	-12.82541842
-64	-12.8596652
-65	-12.67130792
-66	-12.46582725
-67	-12.63706114
-68	-12.44870386
-69	-12.65418453
-70	-12.82541842
-71	-12.87678859
-72	-12.73980147
-73	-12.48295064
-74	-12.79117164
-75	-12.03774252
-76	-12.89391197
-77	-12.58569097
-78	-12.46582725
-79	-12.51719742
-80	-12.36308691
-81	-12.10623608
-82	-12.72267808
-83	-12.50007403
-84	-12.39733369
-85	-12.14048286
-86	-11.98637235
-87	-12.60281436
-88	-12.27746997
-89	-12.29459336
-90	-12.32884014
-91	-11.98637235
-92	-11.90075541
-93	-12.51719742
-94	-12.08911269
-95	-12.36308691
-96	-12.20897641
-97	-12.19185302
-98	-12.24322319
-99	-12.19185302
-100	-11.35280696
-101	-12.20897641
-102	-12.31171675
-103	-12.2260998
-104	-12.02061913
-105	-12.26034658
-106	-12.24322319
-107	-12.10623608
-108	-11.81513846
-109	-11.95212558
-110	-12.05486591
-111	-12.05486591
-112	-11.69527474
-113	-12.43158047
-114	-11.96924896
-115	-12.10623608
-116	-11.90075541
-117	-11.98637235
-118	-12.39733369
-119	-12.12335947
-120	-12.24322319
-121	-12.19185302
-122	-11.74664491
-123	-12.26034658
-124	-11.98637235
-125	-11.90075541
-126	-11.84938524
-127	-11.95212558
-128	-11.9178788
-129	-12.44870386
-130	-11.79801507
-131	-11.71239813
-132	-12.2260998
-133	-11.72952152
-134	-11.88363202
-135	-11.78089169
-136	-11.67815135
-137	-11.60965779
-138	-11.35280696
-139	-11.54116424
-140	-11.52404085
-141	-11.36993035
-142	-11.83226185
-143	-10.92472223
-144	-11.33568357
-145	-11.66102796
-146	-11.71239813
-147	-11.90075541
-148	-11.90075541
-149	-11.64390457
-150	-11.66102796
-151	-11.52404085
-152	-11.72952152
-153	-11.18157307
-154	-11.67815135
-155	-11.47267068
-156	-11.81513846
-157	-11.59253441
-158	-11.48979407
-159	-11.54116424
-160	-11.30143679
-161	-10.95896901
-162	-11.52404085
-163	-11.62678118
-164	-11.66102796
-165	-11.30143679
-166	-11.79801507
-167	-10.8219819
-168	-11.54116424
-169	-10.92472223
-170	-11.42130051
-171	-11.54116424
-172	-11.67815135
-173	-12.00349574
-174	-12.14048286
-175	-11.38705374
-176	-11.7637683
-177	-11.67815135
-178	-11.4384239
-179	-11.54116424
-180	-11.31856018
-181	-11.55828763
-182	-11.71239813
-183	-11.45554729
-184	-11.71239813
-185	-11.81513846
-186	-11.59253441
-187	-11.18157307
-188	-11.62678118
-189	-11.71239813
-190	-11.25006662
-191	-11.52404085
-192	-11.31856018
-193	-11.02746257
-194	-11.4384239
-195	-11.42130051
-196	-11.45554729
-197	-11.33568357
-198	-11.59253441
-199	-11.52404085
-200	-11.79801507
-201	-11.33568357
-202	-11.33568357
-203	-11.48979407
-204	-11.33568357
-205	-11.36993035
-206	-11.21581985
-207	-10.9760924
-208	-11.23294323
-209	-11.93500219
-210	-11.25006662
-211	-11.07883273
-212	-11.30143679
-213	-10.83910529
-214	-11.38705374
-215	-11.09595612
-216	-11.47267068
-217	-11.19869646
-218	-11.07883273
-219	-11.36993035
-220	-11.18157307
-221	-10.83910529
-222	-11.35280696
-223	-11.23294323
-224	-10.92472223
-225	-11.4384239
-226	-11.26719001
-227	-10.73636495
-228	-11.52404085
-229	-11.25006662
-230	-11.55828763
-231	-10.99321579
-232	-10.83910529
-233	-11.06170934
-234	-11.21581985
-235	-11.07883273
-236	-11.31856018
-237	-11.14732629
-238	-10.99321579
-239	-11.07883273
-240	-11.48979407
-241	-11.79801507
-242	-10.70211817
-243	-10.89047545
-244	-11.25006662
-245	-11.2843134
-246	-11.52404085
-247	-11.1302029
-248	-11.07883273
-249	-11.04458596
-250	-11.19869646
-251	-11.19869646
-252	-11.09595612
-253	-10.73636495
-254	-11.62678118
-255	-11.35280696
-256	-11.50691746
-257	-11.64390457
-258	-11.4384239
-259	-11.60965779
-260	-11.2843134
-261	-10.94184562
-262	-11.40417713
-263	-10.94184562
-264	-11.35280696
-265	-11.18157307
-266	-11.48979407
-267	-11.50691746
-268	-11.42130051
-269	-11.47267068
-270	-11.26719001
-271	-11.84938524
-272	-11.40417713
-273	-11.9178788
-274	-11.42130051
-275	-11.52404085
-276	-11.62678118
-277	-12.00349574
-278	-11.72952152
-279	-11.54116424
-280	-11.7637683
-281	-11.74664491
-282	-11.16444968
-283	-11.74664491
-284	-11.36993035
-285	-11.74664491
-286	-11.48979407
-287	-11.47267068
-288	-11.57541102
-289	-11.45554729
-290	-12.02061913
-291	-11.4384239
-292	-11.69527474
-293	-11.9178788
-294	-11.60965779
-295	-11.57541102
-296	-11.69527474
-297	-11.81513846
-298	-11.62678118
-299	-11.62678118
-300	-12.65418453
-301	-12.10623608
-302	-11.78089169
-303	-11.71239813
-304	-11.40417713
-305	-12.05486591
-306	-11.86650863
-307	-12.00349574
-308	-11.95212558
-309	-12.14048286
-310	-12.2260998
-311	-11.96924896
-312	-11.64390457
-313	-12.27746997
-314	-12.08911269
-315	-12.34596352
-316	-11.69527474
-317	-12.29459336
-318	-12.03774252
-319	-11.81513846
-320	-12.03774252
-321	-12.2260998
-322	-12.00349574
-323	-12.15760624
-324	-12.3802103
-325	-12.0719893
-326	-11.86650863
-327	-12.05486591
-328	-12.10623608
-329	-12.32884014
-330	-12.20897641
-331	-12.03774252
-332	-12.24322319
-333	-12.00349574
-334	-12.46582725
-335	-11.64390457
-336	-12.20897641
-337	-12.03774252
-338	-12.60281436
-339	-11.93500219
-340	-12.10623608
-341	-11.7637683
-342	-12.03774252
-343	-12.31171675
-344	-11.83226185
-345	-12.0719893
-346	-12.31171675
-347	-12.05486591
-348	-12.17472963
-349	-12.72267808
-350	-12.29459336
-351	-12.41445708
-352	-12.10623608
-353	-12.51719742
-354	-12.31171675
-355	-12.12335947
-356	-12.41445708
-357	-12.29459336
-358	-12.36308691
-359	-12.84254181
-360	-12.43158047
-361	-12.0719893
-362	-12.7055547
-363	-12.51719742
-364	-12.41445708
-365	-12.17472963
-366	-12.43158047
-367	-12.43158047
-368	-12.5343208
-369	-12.43158047
-370	-12.50007403
-371	-12.03774252
-372	-12.19185302
-373	-12.60281436
-374	-12.43158047
-375	-12.03774252
-376	-12.44870386
-377	-12.31171675
-378	-12.5343208
-379	-12.20897641
-380	-12.24322319
-381	-12.05486591
-382	-12.5343208
-383	-12.29459336
-384	-12.56856758
-385	-12.2260998
-386	-12.89391197
-387	-12.44870386
-388	-12.5343208
-389	-12.65418453
-390	-12.41445708
-391	-12.5343208
-392	-13.09939264
-393	-12.5343208
-394	-12.48295064
-395	-12.36308691
-396	-12.73980147
-397	-12.56856758
-398	-12.65418453
-399	-12.91103536
-400	-12.36308691
-399	-12.15760624
-398	-12.68843131
-397	-12.5343208
-396	-12.32884014
-395	-11.95212558
-394	-12.27746997
-393	-11.96924896
-392	-12.10623608
-391	-12.2260998
-390	-11.57541102
-389	-11.96924896
-388	-11.52404085
-387	-11.9178788
-386	-11.93500219
-385	-11.95212558
-384	-11.64390457
-383	-11.93500219
-382	-11.69527474
-381	-11.42130051
-380	-11.96924896
-379	-11.9178788
-378	-11.74664491
-377	-11.42130051
-376	-11.69527474
-375	-11.7637683
-374	-11.52404085
-373	-11.38705374
-372	-11.54116424
-371	-11.64390457
-370	-11.48979407
-369	-11.01033918
-368	-11.35280696
-367	-11.60965779
-366	-11.52404085
-365	-11.07883273
-364	-11.66102796
-363	-11.23294323
-362	-11.31856018
-361	-11.50691746
-360	-11.19869646
-359	-10.99321579
-358	-11.42130051
-357	-10.61650123
-356	-11.07883273
-355	-10.75348834
-354	-11.21581985
-353	-11.23294323
-352	-11.21581985
-351	-10.99321579
-350	-11.09595612
-349	-10.87335206
-348	-11.2843134
-347	-11.07883273
-346	-10.6678714
-345	-10.95896901
-344	-10.63362462
-343	-10.95896901
-342	-10.87335206
-341	-10.44526734
-340	-10.95896901
-339	-10.8219819
-338	-11.02746257
-337	-10.92472223
-336	-10.90759884
-335	-11.45554729
-334	-10.78773512
-333	-10.58225445
-332	-10.78773512
-331	-10.80485851
-330	-10.89047545
-329	-10.92472223
-328	-10.83910529
-327	-10.78773512
-326	-11.06170934
-325	-10.90759884
-324	-10.61650123
-323	-11.02746257
-322	-11.04458596
-321	-10.58225445
-320	-10.30828022
-319	-10.35965039
-318	-10.87335206
-317	-11.21581985
-316	-10.53088428
-315	-10.75348834
-314	-10.92472223
-313	-10.06855278
-312	-10.35965039
-311	-10.56513106
-310	-9.982935829
-309	-10.56513106
-308	-9.982935829
-307	-10.32540361
-306	-9.914442279
-305	-10.342527
-304	-10.46239073
-303	-9.931565669
-302	-10.30828022
-301	-10.1884165
-300	-9.931565669
-299	-10.71924156
-298	-10.27403345
-297	-9.982935829
-296	-10.54800767
-295	-10.05142939
-294	-10.6678714
-293	-9.811701939
-292	-10.23978667
-291	-10.29115684
-290	-9.760331769
-289	-9.760331769
-288	-9.914442279
-287	-10.034306
-286	-9.965812439
-285	-10.00005922
-284	-10.17129311
-283	-9.931565669
-282	-9.863072109
-281	-10.01718261
-280	-10.27403345
-279	-10.342527
-278	-9.931565669
-277	-9.965812439
-276	-10.11992295
-275	-10.01718261
-274	-9.726084999
-273	-10.11992295
-272	-9.811701939
-271	-10.034306
-270	-10.22266328
-269	-10.1884165
-268	-9.897318889
-267	-10.08567617
-266	-9.743208389
-265	-10.034306
-264	-10.37677378
-263	-9.674714829
-262	-9.246630101
-261	-9.708961609
-260	-9.880195499
-259	-9.845948719
-258	-9.897318889
-257	-9.640468049
-256	-10.01718261
-255	-9.811701939
-254	-9.794578549
-253	-9.469234159
-252	-10.32540361
-251	-9.777455159
-250	-9.674714829
-249	-9.880195499
-248	-9.845948719
-247	-9.982935829
-246	-9.623344659
-245	-9.708961609
-244	-9.520604329
-243	-9.880195499
-242	-10.22266328
-241	-9.845948719
-240	-9.606221269
-239	-9.777455159
-238	-10.034306
-237	-9.589097879
-236	-9.691838219
-235	-9.914442279
-234	-9.760331769
-233	-9.503480939
-232	-10.08567617
-231	-9.708961609
-230	-10.10279956
-229	-9.794578549
-228	-9.589097879
-227	-9.897318889
-226	-9.640468049
-225	-9.948689049
-224	-9.332247047
-223	-9.657591439
-222	-9.520604329
-221	-9.760331769
-220	-9.520604329
-219	-9.589097879
-218	-9.349370436
-217	-9.914442279
-216	-9.126766378
-215	-9.726084999
-214	-9.931565669
-213	-9.503480939
-212	-9.246630101
-211	-9.657591439
-210	-10.11992295
-209	-9.760331769
-208	-9.520604329
-207	-9.28087688
-206	-9.434987381
-205	-9.315123658
-204	-10.08567617
-203	-9.811701939
-202	-9.571974489
-201	-9.691838219
-200	-10.00005922
-199	-9.554851109
-198	-9.760331769
-197	-9.948689049
-196	-9.623344659
-195	-9.45211077
-194	-9.400740603
-193	-9.161013156
-192	-9.537727719
-191	-9.589097879
-190	-9.691838219
-189	-9.623344659
-188	-9.982935829
-187	-9.417863992
-186	-9.178136545
-185	-9.691838219
-184	-9.914442279
-183	-9.400740603
-182	-10.00005922
-181	-9.520604329
-180	-9.606221269
-179	-9.26375349
-178	-9.246630101
-177	-10.034306
-176	-9.726084999
-175	-8.972655876
-174	-9.743208389
-173	-9.691838219
-172	-9.845948719
-171	-9.520604329
-170	-9.315123658
-169	-9.434987381
-168	-9.537727719
-167	-9.811701939
-166	-9.589097879
-165	-9.777455159
-164	-9.794578549
-163	-9.503480939
-162	-9.195259934
-161	-10.08567617
-160	-9.006902654
-159	-9.657591439
-158	-9.434987381
-157	-9.794578549
-156	-10.10279956
-155	-9.811701939
-154	-9.760331769
-153	-9.486357548
-152	-9.845948719
-151	-9.486357548
-150	-9.863072109
-149	-9.400740603
-148	-10.00005922
-147	-9.400740603
-146	-9.743208389
-145	-9.931565669
-144	-9.178136545
-143	-9.606221269
-142	-9.469234159
-141	-9.537727719
-140	-9.554851109
-139	-9.0925196
-138	-9.332247047
-137	-9.537727719
-136	-9.828825329
-135	-9.109642989
-134	-9.691838219
-133	-9.794578549
-132	-9.383617214
-131	-9.777455159
-130	-9.623344659
-129	-9.657591439
-128	-9.828825329
-127	-9.606221269
-126	-9.45211077
-125	-9.520604329
-124	-9.400740603
-123	-9.589097879
-122	-9.640468049
-121	-9.383617214
-120	-9.623344659
-119	-9.520604329
-118	-9.537727719
-117	-9.417863992
-116	-9.229506712
-115	-9.006902654
-114	-9.794578549
-113	-9.777455159
-112	-9.520604329
-111	-9.589097879
-110	-9.640468049
-109	-10.11992295
-108	-9.726084999
-107	-9.794578549
-106	-9.366493825
-105	-9.691838219
-104	-9.760331769
-103	-9.589097879
-102	-9.777455159
-101	-9.366493825
-100	-9.349370436
-99	-9.708961609
-98	-9.897318889
-97	-9.246630101
-96	-10.034306
-95	-9.743208389
-94	-9.075396211
-93	-9.657591439
-92	-9.811701939
-91	-9.811701939
-90	-9.691838219
-89	-9.332247047
-88	-9.777455159
-87	-9.537727719
-86	-9.212383323
-85	-10.01718261
-84	-9.332247047
-83	-9.811701939
-82	-9.743208389
-81	-9.914442279
-80	-9.469234159
-79	-9.298000269
-78	-9.863072109
-77	-9.897318889
-76	-9.623344659
-75	-9.674714829
-74	-10.08567617
-73	-9.743208389
-72	-9.863072109
-71	-9.520604329
-70	-9.161013156
-69	-9.897318889
-68	-9.640468049
-67	-9.845948719
-66	-9.503480939
-65	-9.794578549
-64	-9.657591439
-63	-9.914442279
-62	-9.726084999
-61	-9.606221269
-60	-9.520604329
-59	-9.571974489
-58	-9.880195499
-57	-9.623344659
-56	-9.914442279
-55	-9.708961609
-54	-9.400740603
-53	-9.880195499
-52	-9.880195499
-51	-9.537727719
-50	-9.743208389
-49	-9.726084999
-48	-9.982935829
-47	-9.914442279
-46	-9.794578549
-45	-9.589097879
-44	-9.794578549
-43	-9.606221269
-42	-9.931565669
-41	-10.13704633
-40	-9.537727719
-39	-9.794578549
-38	-9.520604329
-37	-9.811701939
-36	-9.965812439
-35	-9.537727719
-34	-9.794578549
-33	-9.691838219
-32	-9.811701939
-31	-9.708961609
-30	-10.034306
-29	-9.006902654
-28	-9.760331769
-27	-9.863072109
-26	-9.982935829
-25	-9.897318889
-24	-9.948689049
-23	-9.828825329
-22	-9.794578549
-21	-10.034306
-20	-9.623344659
-19	-10.1884165
-18	-9.726084999
-17	-9.589097879
-16	-9.674714829
-15	-9.726084999
-14	-9.982935829
-13	-9.589097879
-12	-9.880195499
-11	-9.640468049
-10	-9.434987381
-9	-9.794578549
-8	-9.589097879
-7	-9.845948719
-6	-9.743208389
-5	-10.00005922
-4	-9.794578549
-3	-9.434987381
-2	-9.794578549
-1	-9.366493825
0	-9.794578549
1	-9.657591439
2	-9.640468049
3	-10.1884165
4	-9.589097879
5	-9.571974489
6	-9.880195499
7	-9.503480939
8	-9.931565669
9	-9.760331769
10	-9.554851109
11	-10.11992295
12	-10.342527
13	-10.034306
14	-10.20553989
15	-9.845948719
16	-9.931565669
17	-10.06855278
18	-9.571974489
19	-9.640468049
20	-9.520604329
21	-9.640468049
22	-9.811701939
23	-9.434987381
24	-9.623344659
25	-9.777455159
26	-10.22266328
27	-9.760331769
28	-10.08567617
29	-10.22266328
30	-9.161013156
31	-10.01718261
32	-9.777455159
33	-9.931565669
34	-9.777455159
35	-9.760331769
36	-10.01718261
37	-9.434987381
38	-9.914442279
39	-10.06855278
40	-9.897318889
41	-9.965812439
42	-9.863072109
43	-9.45211077
44	-10.56513106
45	-10.00005922
46	-10.39389717
47	-9.777455159
48	-9.28087688
49	-9.982935829
50	-9.880195499
51	-9.640468049
52	-9.760331769
53	-10.06855278
54	-9.657591439
55	-9.760331769
56	-9.708961609
57	-9.897318889
58	-9.691838219
59	-9.606221269
60	-9.880195499
61	-9.828825329
62	-10.23978667
63	-9.674714829
64	-9.366493825
65	-9.897318889
66	-9.691838219
67	-9.777455159
68	-10.17129311
69	-9.469234159
70	-9.537727719
71	-9.948689049
72	-9.708961609
73	-9.828825329
74	-10.29115684
75	-9.982935829
76	-9.537727719
77	-9.657591439
78	-9.863072109
79	-9.811701939
80	-10.39389717
81	-10.15416972
82	-9.469234159
83	-9.332247047
84	-10.01718261
85	-9.965812439
86	-9.828825329
87	-9.982935829
88	-9.931565669
89	-9.537727719
90	-9.965812439
91	-9.965812439
92	-9.777455159
93	-9.434987381
94	-9.349370436
95	-9.948689049
96	-9.743208389
97	-9.811701939
98	-10.00005922
99	-9.606221269
100	-9.777455159
101	-9.691838219
102	-9.914442279
103	-9.178136545
104	-9.880195499
105	-9.657591439
106	-10.17129311
107	-9.400740603
108	-9.982935829
109	-9.897318889
110	-9.623344659
111	-9.845948719
112	-9.863072109
113	-10.37677378
114	-9.691838219
115	-9.931565669
116	-9.794578549
117	-9.606221269
118	-9.640468049
119	-9.726084999
120	-9.298000269
121	-9.640468049
122	-10.034306
123	-9.726084999
124	-9.469234159
125	-9.674714829
126	-9.298000269
127	-9.640468049
128	-9.417863992
129	-9.589097879
130	-9.743208389
131	-9.486357548
132	-9.109642989
133	-9.486357548
134	-9.28087688
135	-9.537727719
136	-9.178136545
137	-9.332247047
138	-9.948689049
139	-9.503480939
140	-9.571974489
141	-9.126766378
142	-8.71580504
143	-9.315123658
144	-9.0925196
145	-9.434987381
146	-9.143889767
147	-8.955532487
148	-9.26375349
149	-9.229506712
150	-9.143889767
151	-8.852792153
152	-8.732928429
153	-9.623344659
154	-9.0925196
155	-9.298000269
156	-8.818545375
157	-9.126766378
158	-8.784298596
159	-8.732928429
160	-8.441830815
161	-8.304843702
162	-8.852792153
163	-8.921285709
164	-8.595941317
165	-8.921285709
166	-8.647311484
167	-8.613064706
168	-9.161013156
169	-8.339090481
170	-8.339090481
171	-8.253473535
172	-8.390460648
173	-8.476077593
174	-8.236350146
175	-8.030869477
176	-7.517167805
177	-8.219226757
178	-7.808265419
179	-8.030869477
180	-8.013746088
181	-7.654154918
182	-7.208946802
183	-7.551414583
184	-7.671278307
185	-7.294563747
186	-6.849355631
187	-7.397304082
188	-7.260316969
189	-7.003466133
190	-6.986342744
191	-6.438394293
192	-6.67812174
193	-6.50688785
194	-6.917849187
195	-6.284283792
196	-6.455517683
197	-6.404147515
198	-6.50688785
[truncated: 802 more rows]
