# Supplementary material for: PSoC-Stat: A single chip open source potentiostat based on a Programmable System on a Chip
Source: PLoS One. 2018 Jul 25;13(7):e0201353. doi: 10.1371/journal.pone.0201353 (PMC6059476; doi:10.1371/journal.pone.0201353)
Supplement: S1 Dataset — (ZIP) [file pone.0201353.s001.zip › S1_dataset/glucose_strips_new.csv]

	50 mg/dl	50 mg/dl	50 mg/dl	100 mg/dl	100 mg/dl	100 mg/dl	150 mg/dl	150 mg/dl	150 mg/dl	200 mg/dl	200 mg/dl	200 mg/dl
0	2.084139349	1.820216452	1.767632421	4.133913808	3.812342235	4.004476193	4.550541129	5.647456855	5.377185706	7.523219311	7.571626084	7.555490493
0.001	1.978920663	1.743362868	1.775722272	3.970094327	3.919532759	4.142003659	4.408968738	5.574846696	5.465931456	7.55952439	7.539354902	7.676507425
0.002	1.952615992	1.723138241	1.911227274	3.923577684	4.006498656	4.13593627	4.540428815	5.377185706	5.498202638	7.55952439	7.579693879	7.535321004
0.003	1.839303561	1.745385331	1.838418616	3.955937088	4.000431268	4.164250749	4.439305679	5.357016217	5.550643309	7.644236243	7.603897266	7.603897266
0.004	1.865608233	1.769654883	1.878867871	3.925600147	4.073239926	4.212789854	4.540428815	5.207762	5.5667789	7.640202346	7.59582947	7.624066755
0.005	1.772530165	1.783812123	1.903137423	3.964026939	4.01661097	4.257284034	4.449417993	5.227931489	5.574846696	7.628100652	7.708778607	7.644236243
0.006	1.774553601	1.868755557	2.048754739	3.962004476	3.968071864	4.226947093	4.524249113	5.248100978	5.740236504	7.55952439	7.70474471	7.797524358
0.007	1.760389547	1.832351228	2.105383696	4.055037761	3.889195818	4.186497839	4.481777396	5.147253534	5.740236504	7.454643049	7.688609119	7.70474471
0.008	1.679452097	1.856620781	2.014372873	4.107621792	3.790095145	4.184475376	4.433238291	5.288439955	5.716033117	7.426405765	7.648270141	7.59582947
0.009	1.740155185	1.959766379	2.23482131	4.055037761	3.618185813	4.107621792	4.457507844	5.276338262	5.574846696	7.301354934	7.563558288	7.599863368
0.01	1.841326998	1.969878693	2.159990189	4.115711643	3.466501109	3.986274029	4.451440455	5.268270466	5.534507718	7.27311765	7.486914231	7.511117617
0.011	1.84537387	2.050777202	2.050777202	4.214812317	3.415939541	3.83863425	4.540428815	5.292473853	5.425592479	7.107727842	7.446575253	7.454643049
0.012	1.804905145	2.089203994	2.008305485	4.253239108	3.478635885	3.836611787	4.441328142	5.300541648	5.348948421	7.20050749	7.337660014	7.402202378
0.013	1.916194139	2.089203994	1.909204811	4.315935453	3.401782302	3.747623427	4.479754934	5.316677239	5.231965387	7.071422762	7.224710877	7.269083752
0.014	1.893936341	2.125608323	1.878867871	4.283576049	3.391669988	3.709196636	4.479754934	5.348948421	5.187592511	7.14806682	7.160168513	7.252948161
0.015	1.978920663	2.050777202	1.856620781	4.271441273	3.484703273	3.690994471	4.433238291	5.40542299	5.090778965	7.152100717	7.168236308	7.156134615
0.016	2.035576879	2.040664888	1.769654883	4.166273211	3.440209093	3.759758204	4.473687545	5.421558581	5.042372192	7.131931229	7.180338002	7.14806682
0.017	2.039623751	1.955721454	1.725160704	4.133913808	3.484703273	3.810319772	4.554586054	5.542575514	5.110948454	7.079490558	7.11176174	7.168236308
0.018	2.096279967	1.933474364	1.713025927	3.990318954	3.602006111	3.644477829	4.437283216	5.473999252	5.151287431	7.176304104	7.139999024	7.192439695
0.019	1.898590244	1.909305935	1.912036259	4.080925284	3.694331535	3.971206682	4.481676273	5.356612827	5.404414516	7.338870183	7.428422713	7.45343288
0.02	1.894138684	1.901923946	1.911126151	4.059386056	3.687556285	3.964128062	4.480968411	5.341687405	5.394531466	7.320717643	7.403412547	7.434271865
0.021	1.892621107	1.896564419	1.906980102	4.043813093	3.672792307	3.947139375	4.486024568	5.327568763	5.382026383	7.305187137	7.385865092	7.40684136
0.022	1.884527362	1.89949699	1.897777897	4.029352485	3.661769885	3.934296737	4.48157515	5.321921306	5.36911791	7.290261715	7.366300688	7.3894956
0.023	1.885134393	1.896362173	1.89302511	4.017318832	3.656612605	3.915993449	4.482990874	5.308811139	5.355402658	7.274529514	7.34451764	7.374166789
0.024	1.87774885	1.890901524	1.886654352	4.010341335	3.642151996	3.899105885	4.482889751	5.302155207	5.340880626	7.256175279	7.328180354	7.360653231
0.025	1.870767995	1.888272322	1.885541998	3.996184096	3.633152037	3.886566617	4.485822322	5.290053514	5.333821305	7.238829519	7.303775273	7.34532442
0.026	1.867226982	1.876845408	1.878160009	3.984352689	3.621725123	3.870083545	4.484103228	5.275531482	5.318492493	7.222290538	7.28179053	7.320717643
0.027	1.85984144	1.871688128	1.871688128	3.96857748	3.608275746	3.857139784	4.487945908	5.264841653	5.30598741	7.208373591	7.2632346	7.30074985
0.028	1.860144955	1.869766788	1.873609467	3.953510133	3.59907354	3.844398269	4.49188971	5.250319621	5.286221311	7.192036305	7.244476976	7.288043072
0.029	1.860954329	1.863193784	1.861272445	3.945116912	3.59068032	3.833173601	4.491384094	5.235797589	5.276136567	7.175900714	7.229551554	7.265453244
0.03	1.852354725	1.859755598	1.852070239	3.931263043	3.583096085	3.82154444	4.492900941	5.226519625	5.266455212	7.160370208	7.213415963	7.247300704
0.031	1.846284417	1.852474732	1.850452269	3.913566494	3.571264678	3.809915279	4.487945908	5.21603149	5.254353519	7.145646481	7.196876982	7.229753249
0.032	1.84537387	1.84853093	1.845598359	3.898398024	3.559028778	3.796870395	4.489766124	5.205946746	5.24447047	7.121039705	7.181749866	7.204743083
0.033	1.838595359	1.846912959	1.842160172	3.885555385	3.54648951	3.785645727	4.489766124	5.197273866	5.233175556	7.108534622	7.16500919	7.184976984
0.034	1.837785984	1.842463542	1.835182676	3.875443072	3.533950241	3.772701965	4.489665001	5.183155224	5.218855219	7.089776997	7.152907497	7.164202411
0.035	1.832828565	1.840845571	1.828407426	3.862094818	3.521916587	3.760769435	4.48996837	5.174280649	5.209778949	7.069809203	7.136166821	7.148470209
0.036	1.829995755	1.838418616	1.823958008	3.851679135	3.51362449	3.747522304	4.49350768	5.169238276	5.204333187	7.052665138	7.117812586	7.131729534
0.037	1.828579349	1.831339997	1.816070403	3.839038743	3.505130147	3.728814524	4.493608803	5.157136583	5.191626409	7.038143106	7.106315978	7.111560045
0.038	1.822509041	1.824059131	1.812227724	3.828926429	3.49168077	3.72254489	4.49866496	5.147455229	5.18053319	7.018982091	7.088365133	7.093407505
0.039	1.817551622	1.822340037	1.805250227	3.820330962	3.478534762	3.711623591	4.494923404	5.137975569	5.168633192	7.004863449	7.073238016	7.073439711
0.04	1.813504749	1.818901851	1.797767115	3.812746727	3.471253896	3.695545012	4.493103187	5.130916248	5.154917939	6.990543112	7.059522764	7.057909205
0.041	1.808041471	1.819002974	1.796857007	3.801117567	3.464377523	3.688668639	4.490979602	5.122646757	5.142816246	6.969970234	7.042378698	7.046412596
0.042	1.808952018	1.810710877	1.794126682	3.787971559	3.453253978	3.679769803	4.493103187	5.108931505	5.132126417	6.951010914	7.026041413	7.029268531
0.043	1.796912572	1.809092907	1.791092988	3.772600842	3.437883261	3.672286691	4.494518911	5.101468794	5.124865401	6.930236341	7.012931245	7.011721075
0.044	1.789527029	1.808587291	1.791598604	3.7531852	3.43009678	3.665713687	4.487642538	5.088963711	5.114982352	6.916521089	6.99538379	6.99457701
0.045	1.786593047	1.804137873	1.788666033	3.742567271	3.419175481	3.653275541	4.483799859	5.077063713	5.100258625	6.898771938	6.983685486	6.979449893
0.046	1.780016879	1.804946858	1.783104261	3.729117894	3.410074399	3.647309276	4.486833553	5.068390833	5.091989135	6.878804145	6.970373624	6.967146505
0.047	1.781230941	1.804845735	1.778351473	3.716376378	3.403703641	3.634770007	4.482485258	5.059314563	5.081501	6.861458384	6.954843117	6.955044812
0.048	1.775261804	1.798778347	1.770160499	3.708589897	3.39237785	3.620309399	4.482080766	5.051448462	5.078273882	6.84189398	6.937699052	6.934270239
0.049	1.767977433	1.79534016	1.76823916	3.697061859	3.380141951	3.606051037	4.485721199	5.039951853	5.067584053	6.827775338	6.920756681	6.926404138
0.05	1.764841107	1.787958171	1.766823436	3.688769762	3.368917282	3.597152201	4.486530184	5.026236601	5.053062021	6.807807544	6.902402446	6.913899055
0.051	1.762311812	1.786744693	1.762475141	3.684421467	3.360625185	3.588860104	4.490676232	5.015950162	5.047616259	6.794899071	6.884854991	6.899982108
0.052	1.753914551	1.780879552	1.761362786	3.674915893	3.352231965	3.578646667	4.493204311	5.002234909	5.031682363	6.785419412	6.864282113	6.892519397
0.053	1.753611036	1.771980716	1.76308188	3.666623795	3.346670192	3.565399536	4.491080725	4.990536606	5.019378975	6.767468567	6.853592284	6.882031263
0.054	1.74713604	1.765609958	1.762576264	3.654084526	3.338074726	3.555893961	4.494215542	4.986099318	5.011512874	6.75234145	6.835641439	6.869727875
0.055	1.746427837	1.758430215	1.761463909	3.647511523	3.331703968	3.548410849	4.494114419	4.975207795	4.998201012	6.740441452	6.819505848	6.852987199
0.056	1.741268075	1.752565073	1.756609999	3.640938519	3.324928718	3.534658103	4.493002064	4.963509491	4.986704403	6.727936369	6.80639568	6.840683811
0.057	1.736411828	1.751250473	1.754587536	3.629005989	3.317850099	3.52909633	4.488552646	4.953828136	4.977829828	6.713616031	6.788848225	6.831204151
0.058	1.733680189	1.750744857	1.75084598	3.615758858	3.314411912	3.517871662	4.48349649	4.943340002	4.967543389	6.701514338	6.776141447	6.81587534
0.059	1.727104021	1.751654965	1.748823517	3.607062268	3.304602968	3.504017792	4.480058303	4.934465427	4.95725695	6.684370273	6.762627889	6.80599229
0.06	1.725586444	1.750340364	1.747711163	3.591388182	3.292569315	3.497849281	4.475608885	4.922968819	4.950399323	6.669646546	6.75193806	6.791470258
0.061	1.72093254	1.74599207	1.739722435	3.582994962	3.284580587	3.483489796	4.469541497	4.908446787	4.939709494	6.656738073	6.741449926	6.775334667
0.062	1.714963403	1.743059499	1.736284249	3.57166917	3.274771643	3.470950527	4.461148276	4.901185771	4.931440004	6.6438296	6.726121115	6.763232974
0.063	1.714457544	1.73537414	1.731935954	3.562568088	3.270221101	3.465287631	4.459429183	4.889285772	4.917119667	6.632131297	6.710187218	6.750727891
0.064	1.71364817	1.729610122	1.723643856	3.555287222	3.26081665	3.454164086	4.452148317	4.879201028	4.914295938	6.616802485	6.69748044	6.731970266
0.065	1.70919661	1.724553965	1.717475345	3.545073786	3.253940277	3.447489959	4.446384299	4.872343402	4.907438312	6.602885538	6.68094146	6.71643976
0.066	1.701912239	1.722127009	1.715149513	3.536276073	3.249288612	3.439096739	4.434755138	4.860846793	4.897151873	6.591994014	6.664200784	6.701514338
0.067	1.694627869	1.718486577	1.710295602	3.528894084	3.243221224	3.433939459	4.429496735	4.852778998	4.887873908	6.576261813	6.650888921	6.686387222
0.068	1.689872794	1.717879838	1.710700095	3.51524246	3.236142605	3.429490041	4.424845071	4.842089169	4.877385774	6.569000797	6.638585533	6.677916036
0.069	1.685825921	1.71343042	1.708374263	3.506141378	3.228457246	3.420591205	4.419890037	4.833012899	4.871536622	6.553268596	6.622651637	6.661377056
0.07	1.682689595	1.715554006	1.703520352	3.495422326	3.221884242	3.409872153	4.416856343	4.824340019	4.864880691	6.544999105	6.613373672	6.647661803
0.071	1.681576705	1.708576509	1.702610244	3.486826859	3.21986178	3.401276686	4.409878846	4.818289172	4.852173913	6.539351649	6.597641471	6.633946551
0.072	1.679350925	1.705441692	1.695430501	3.481163964	3.210153959	3.389344156	4.404013705	4.813045105	4.84793832	6.521199109	6.589170286	6.61821435
0.073	1.672875929	1.707868647	1.689969852	3.469737049	3.205300048	3.383580137	4.409170984	4.803162055	4.84007222	6.507483856	6.574446559	6.601271979
0.074	1.672977101	1.704834953	1.684812572	3.463770784	3.207423634	3.381254305	4.406744029	4.797514598	4.829584086	6.494171994	6.56335334	6.588766896
0.075	1.668222026	1.702104628	1.678644061	3.451737131	3.199333783	3.376501518	4.407350768	4.788236634	4.822524765	6.477229623	6.55508385	6.576665203
0.076	1.661949373	1.697452964	1.675509244	3.438995616	3.189929331	3.371849853	4.405227182	4.780773923	4.815465443	6.46432115	6.541368597	6.560731307
0.077	1.660330624	1.693610285	1.670756456	3.430905765	3.180019264	3.363557756	4.403103596	4.770084094	4.809414597	6.452017762	6.533099107	6.545402495
0.078	1.65729547	1.686329419	1.664587945	3.420793451	3.16990695	3.357793737	4.400777764	4.761007824	4.801145106	6.43830251	6.517366906	6.528056735
0.079	1.656384923	1.676924968	1.658217187	3.409063167	3.17021032	3.354456674	4.396935085	4.751931554	4.79428748	6.427612681	6.504458433	6.515753347
0.08	1.648190007	1.672576673	1.64830712	3.405422735	3.166064271	3.342524144	4.386519402	4.743662063	4.784404431	6.412888954	6.49154996	6.498810976
0.081	1.641209151	1.670655333	1.652857661	3.396220529	3.160704745	3.336254509	4.377721689	4.738619691	4.781379007	6.404014379	6.475616064	6.486305893
0.082	1.639792746	1.663172221	1.64992509	3.392478973	3.155041849	3.329277013	4.36872173	4.727929862	4.771697653	6.394333024	6.464119455	6.475212674
0.083	1.63665642	1.662363236	1.650632952	3.388434048	3.145030659	3.319063576	4.35324989	4.717441728	4.76826884	6.381626246	6.454438101	6.458875388
0.084	1.636454076	1.662363236	1.651239691	3.381759921	3.141693595	3.31532202	4.353755506	4.705945119	4.757377316	6.370129638	6.441933018	6.452421152
0.085	1.634531812	1.65700371	1.645779042	3.374377932	3.134008237	3.307029923	4.346171271	4.697473934	4.749914605	6.356414385	6.432453358	6.439714374
0.086	1.63443064	1.651745307	1.64153187	3.369220652	3.124300416	3.300355796	4.338283666	4.691624782	4.742653589	6.345321167	6.422772003	6.431444884
0.087	1.630889627	1.645172303	1.639711653	3.364063372	3.117727412	3.294591777	4.333632002	4.686380715	4.73196376	6.339875405	6.408855056	6.419544885
0.088	1.630181424	1.639307161	1.63445325	3.360726308	3.114086979	3.287715404	4.324429796	4.67831292	4.725912913	6.325756762	6.396148278	6.403812684
0.089	1.625122833	1.637082452	1.630610571	3.348187039	3.111761147	3.282861493	4.317654546	4.670446819	4.718248508	6.316478798	6.3834415	6.394736414
0.09	1.625325177	1.628082493	1.628891478	3.338883711	3.112266763	3.278715445	4.315227591	4.665001057	4.710584102	6.303570325	6.372146587	6.381021162
0.091	1.620772445	1.627880246	1.61928478	3.33079386	3.103974666	3.271333456	4.314721975	4.656933262	4.705743425	6.282594057	6.366700825	6.367709299
0.092	1.618344322	1.624340937	1.619487026	3.317951222	3.101648833	3.267187407	4.315632083	4.651689195	4.69525529	6.278156769	6.350766929	6.35742286
0.093	1.616927916	1.615543224	1.614633116	3.312895065	3.098514016	3.255760493	4.307946725	4.645840043	4.68658241	6.271904227	6.340278794	6.3479432
0.094	1.613083387	1.614329746	1.611902791	3.302984998	3.090929781	3.247872888	4.309160203	4.635150214	4.684363766	6.260811009	6.325756762	6.335236422
0.095	1.612172841	1.614734239	1.610790436	3.29823221	3.083648915	3.240086407	4.306531001	4.630309537	4.678514615	6.253549993	6.310226256	6.325555068
0.096	1.610149405	1.617060071	1.605835403	3.28953562	3.080109605	3.23179431	4.297429919	4.622241741	4.672262073	6.232372029	6.296914394	6.315470323
0.097	1.602763863	1.614531993	1.607655619	3.281850262	3.076165803	3.225524675	4.287823221	4.618207843	4.666816311	6.223094065	6.278560159	6.306797443
0.098	1.598312303	1.611599422	1.608666851	3.278715445	3.071008523	3.220974134	4.282160325	4.611551912	4.658345126	6.209580507	6.271500838	6.301956766
0.099	1.594063087	1.610385944	1.607756742	3.273457042	3.065952366	3.214805623	4.277407538	4.603685811	4.65189089	6.199495763	6.261617788	6.291266937
0.1	1.591938479	1.610992683	1.610689313	3.266884038	3.061199579	3.212479791	4.272452504	4.593399372	4.647655297	6.191427967	6.247700841	6.283602531
0.101	1.593860743	1.603105078	1.604621925	3.258693064	3.054525452	3.205097802	4.266385116	4.584323102	4.636763773	6.17670424	6.239633045	6.274727956
0.102	1.58981387	1.605532033	1.601588231	3.253131291	3.051592881	3.198828167	4.26294693	4.577868866	4.629099367	6.166216106	6.229951691	6.264643212
0.103	1.586677544	1.601689354	1.597644429	3.242816732	3.046941217	3.194884365	4.258194142	4.574440053	4.619821402	6.156534752	6.214421184	6.25879406
0.104	1.581113095	1.596430951	1.595723089	3.237052713	3.039559228	3.188412484	4.246059366	4.571818019	4.612358692	6.144433058	6.208975423	6.245078807
0.105	1.579089658	1.597846675	1.597543306	3.229165108	3.036222164	3.177895678	4.239385239	4.564960393	4.60610615	6.137373737	6.197882204	6.236809317
0.106	1.576054504	1.595824212	1.598352291	3.220974134	3.031974993	3.172536152	4.237059407	4.560523105	4.597231575	6.131524586	6.189007629	6.218858472
0.107	1.57362638	1.593902873	1.593195011	3.216120224	3.023480649	3.165457532	4.225531369	4.549631582	4.593197677	6.116397469	6.179326274	6.206151694
0.108	1.570388882	1.596734321	1.594408488	3.207120264	3.013873951	3.15989576	4.223711153	4.541563786	4.586340051	6.105909335	6.171056784	6.198487288
0.109	1.572412319	1.593195011	1.59026244	3.205906787	3.007806563	3.151300293	4.217037026	4.539748532	4.572019714	6.094614421	6.163190683	6.18699068
0.11	1.565836151	1.596835444	1.590060194	3.20277197	2.99739088	3.145940767	4.204295511	4.532689211	4.568187511	6.083722897	6.1506856	6.178721189
0.111	1.564419745	1.58995907	1.591678164	3.19761469	2.990110014	3.137952039	4.19782363	4.52482311	4.559514631	6.076058492	6.137777127	6.167829665
0.112	1.560271701	1.588442223	1.593902873	3.197513567	2.981110055	3.132693636	4.188419178	4.518973959	4.556892597	6.064158493	6.133944924	6.156534752
0.113	1.557944749	1.589857947	1.592386026	3.189625962	2.972008973	3.132693636	4.189936025	4.512721417	4.5528587	6.053468664	6.121439841	6.144433058
0.114	1.557236547	1.585711899	1.591678164	3.184670928	2.966244954	3.120862229	4.180834943	4.505863791	4.540555312	6.044594089	6.116800859	6.13212967
0.115	1.552987331	1.582678205	1.584902914	3.175266477	2.962503398	3.11378361	4.172947338	4.496787521	4.533697685	6.03390426	6.109943233	6.118414418
0.116	1.553088502	1.579037772	1.585813022	3.172131659	2.959570827	3.110345423	4.170823752	4.488719725	4.521394297	6.03430765	6.102682217	6.111355097
0.117	1.55521311	1.571655783	1.577925417	3.168086734	2.957346118	3.105592636	4.16849792	4.479441761	4.511712943	6.023617821	6.098648319	6.096026285
0.118	1.55410022	1.569532197	1.574588354	3.160300252	2.947537174	3.099424124	4.160812562	4.473189219	4.505057011	6.017970364	6.085336456	6.085739846
0.119	1.550255692	1.565891764	1.578532156	3.157367681	2.941570909	3.093963475	4.151104741	4.466936678	4.49880447	6.009499179	6.074848322	6.074646627
0.12	1.548636943	1.55931876	1.576610816	3.152614894	2.93388555	3.086783732	4.143924998	4.463104475	4.492551928	5.997800875	6.067789001	6.063150019
0.121	1.544792414	1.560734484	1.574891723	3.150086816	2.927009177	3.084154531	4.138059856	4.458868882	4.482870574	5.994170367	6.055889003	6.05165341
0.122	1.545197101	1.553049126	1.569026581	3.142603704	2.922357513	3.077075911	4.128554282	4.450397697	4.477223117	5.987917826	6.046409343	6.040560191
0.123	1.5412514	1.548599708	1.566599626	3.138659901	2.922054144	3.072323124	4.116621751	4.443136681	4.472785829	5.977227997	6.045400869	6.029668667
0.124	1.538823277	1.544554782	1.563667055	3.131783528	2.924177729	3.068278198	4.111262225	4.436884139	4.463507864	5.97037037	6.03309748	6.022004262
0.125	1.539430308	1.53737504	1.55962213	3.130671174	2.919222696	3.065042258	4.105194837	4.430631598	4.455641764	5.959882236	6.0244246	6.008289009
0.126	1.539936167	1.534948084	1.558914268	3.126120632	2.915278893	3.058671501	4.09528477	4.423370582	4.455238374	5.946772069	6.014944941	6.001834773
0.127	1.538519761	1.535150331	1.561442346	3.11732292	2.914469908	3.050986142	4.089318505	4.416916345	4.449590917	5.940922917	6.00667545	5.996792401
0.128	1.536901012	1.52837508	1.556487312	3.112873502	2.909514875	3.043401907	4.081026407	4.410865499	4.441724817	5.931241562	5.999011044	5.989531385
0.129	1.531033047	1.529689681	1.556285066	3.10154771	2.90516658	3.041278321	4.074150034	4.403402788	4.440111258	5.924383936	5.991548334	5.981060199
0.13	1.532247109	1.523824539	1.552644633	3.098210647	2.904256472	3.033896332	4.07273431	4.394124823	4.431640072	5.91671953	5.985699182	5.970168675
0.131	1.529009611	1.524431278	1.547285107	3.088199456	2.902840748	3.02995253	4.066060183	4.387468892	4.423370582	5.906231396	5.976824607	5.960890711
0.132	1.529009611	1.523420047	1.541419965	3.080615221	2.902840748	3.026615466	4.065352321	4.376577368	4.413890922	5.897155126	5.965731388	5.95262122
0.133	1.528706095	1.523217801	1.537678409	3.075255695	2.898998068	3.023986265	4.054734392	4.367097708	4.406831601	5.883843264	5.955848338	5.945561899
0.134	1.525772113	1.527363849	1.53353236	3.069390553	2.891818326	3.019435724	4.047959142	4.360643472	4.401184144	5.873153435	5.943746645	5.938502578
0.135	1.526986175	1.525948125	1.53221776	3.065345628	2.889492494	3.01448069	4.043813093	4.35398754	4.393116349	5.863270385	5.931644952	5.933863596
0.136	1.524153364	1.520487476	1.530195297	3.059986101	2.881604889	3.00740207	4.041689508	4.347734999	4.390897705	5.853185641	5.923375462	5.921560208
0.137	1.519094773	1.524127909	1.528071711	3.048356941	2.875335255	3.005076238	4.036127735	4.342087542	4.387267197	5.848546658	5.912282243	5.916921225
0.138	1.517678368	1.522408815	1.523824539	3.043098538	2.878368949	2.99739088	4.030363716	4.339062119	4.380812961	5.839268693	5.906836481	5.905626311
0.139	1.516160791	1.519476244	1.517049289	3.034604194	2.870784713	2.991626861	4.025509806	4.333011272	4.370929911	5.827772085	5.897961906	5.895944957
0.14	1.513833839	1.518060521	1.512296502	3.024087388	2.867144281	2.988593167	4.020655895	4.326153646	4.361651946	5.821116153	5.887877161	5.88989411
0.141	1.514036182	1.513712226	1.508453823	3.018828985	2.868560004	2.984345995	4.015296369	4.31808585	4.359836692	5.80861107	5.878397502	5.879002586
0.142	1.505133063	1.514116718	1.507139222	3.017514384	2.863301601	2.985053857	4.012262675	4.317279071	4.356206184	5.793685649	5.868716147	5.869724621
0.143	1.505436578	1.514622334	1.507139222	3.010536888	2.860773523	2.980402193	4.00791438	4.308606191	4.348340084	5.784004294	5.856412759	5.858833097
0.144	1.504627204	1.512599871	1.504611143	3.008312179	2.849447732	2.97190785	4.000127899	4.304370598	4.343701101	5.777146668	5.842294117	5.849756828
0.145	1.496836974	1.514420088	1.502689804	2.998098742	2.844694944	2.969480894	3.997195328	4.30154687	4.337246865	5.77311277	5.831604288	5.847941574
0.146	1.494408851	1.509262808	1.497026908	2.993649324	2.839335418	2.962301152	3.993656018	4.293882464	4.328573985	5.766053449	5.822124628	5.838260219
0.147	1.489856119	1.508554946	1.491364013	2.990817876	2.832155675	2.95805398	3.99244254	4.291865515	4.321918053	5.756372095	5.815872086	5.827772085
0.148	1.48712448	1.507847084	1.48903818	2.982323533	2.827099519	2.955728148	3.983644827	4.284402804	4.314858732	5.747699214	5.805787342	5.817485646
0.149	1.489653776	1.497532524	1.487217964	2.979896577	2.823661332	2.949559637	3.984251566	4.278351958	4.308001106	5.739026334	5.794895818	5.80941785
0.15	1.484696357	1.495611184	1.485599994	2.975952775	2.818301806	2.94096417	3.976768454	4.276335009	4.299529921	5.731160234	5.782794125	5.803165308
0.151	1.482268233	1.49419546	1.488026949	2.972413465	2.811324309	2.934896782	3.972723529	4.269477383	4.293479074	5.71946193	5.774524634	5.797517852
0.152	1.480953	1.49095952	1.483880901	2.96836854	2.80232435	2.929739502	3.96180223	4.267863823	4.285612974	5.71078905	5.766860229	5.789450056
0.153	1.477411986	1.487217964	1.48418427	2.96159329	2.79747044	2.92225639	3.958667413	4.262821451	4.280772296	5.706553457	5.756775484	5.78218904
0.154	1.472555739	1.481858438	1.481757315	2.959469704	2.794032253	2.919323819	3.952802271	4.25576213	4.275729924	5.702317865	5.748505994	5.774928024
0.155	1.467193633	1.477510143	1.482869669	2.95451467	2.783919939	2.915683386	3.948959592	4.252938402	4.269073993	5.6930399	5.740438198	5.7640365
0.156	1.465473712	1.477307897	1.478116882	2.948649528	2.781897477	2.914874401	3.941678726	4.24668586	4.260401113	5.684165325	5.726521251	5.7561704
0.157	1.466181915	1.473364094	1.477712389	2.950368622	2.780683999	2.904762087	3.935712461	4.241240098	4.253946876	5.669844988	5.719663625	5.749312773
0.158	1.461022152	1.470027031	1.476600035	2.946323696	2.773908749	2.902537378	3.931465289	4.237004506	4.24789603	5.659961938	5.712604304	5.742858537
0.159	1.458796373	1.467701199	1.481757315	2.940054062	2.771785163	2.898694699	3.927824856	4.230751964	4.244467216	5.652095838	5.705544983	5.735597521
0.16	1.456368249	1.466588844	1.481656192	2.939245077	2.768751469	2.891211587	3.921454099	4.224902812	4.242853657	5.644834822	5.696267018	5.727933115
0.161	1.451107315	1.466993337	1.481757315	2.934694536	2.763998682	2.883425106	3.917813666	4.218650271	4.239424844	5.63938906	5.688602612	5.724100913
0.162	1.449792081	1.464465258	1.480341591	2.926604685	2.762582958	2.875436378	3.906285628	4.207758747	4.233373998	5.634951772	5.681946681	5.717646676
0.163	1.444328803	1.460824825	1.475285434	2.924784468	2.75297626	2.868256635	3.903251934	4.204128239	4.22974349	5.628497536	5.67408058	5.710587355
0.164	1.440281931	1.459105732	1.47225174	2.919121573	2.752774014	2.86582968	3.896173315	4.195455359	4.222885863	5.618816181	5.668029734	5.704939898
0.165	1.440585446	1.456678777	1.469521415	2.921245158	2.749234704	2.860267907	3.888690202	4.18476553	4.21986044	5.606916183	5.662382277	5.690619561
0.166	1.434818653	1.458195624	1.468914676	2.914368785	2.743875178	2.857031967	3.882117199	4.182143496	4.214414678	5.596629743	5.65673482	5.686182274
0.167	1.434009278	1.458600117	1.470532647	2.908503643	2.747313364	2.851166825	3.877162165	4.177101124	4.208363832	5.588158558	5.647456855	5.681543291
0.168	1.430063578	1.457083269	1.465982105	2.908099151	2.747111118	2.844492698	3.870690284	4.17447909	4.20291807	5.583116186	5.639792449	5.673475496
0.169	1.42348741	1.464465258	1.462746165	2.905571072	2.7426617	2.840447773	3.858858877	4.168226549	4.198077392	5.573636526	5.631119569	5.664802616
0.17	1.422071004	1.462645042	1.459914717	2.902132886	2.736189819	2.837919694	3.857443153	4.160763838	4.194850274	5.561736528	5.625875502	5.656936515
0.171	1.415191321	1.461229318	1.453948452	2.897278975	2.733863987	2.836200601	3.85056678	4.153906212	4.190009597	5.55850941	5.616799232	5.649675499
0.172	1.415596008	1.459611348	1.452734975	2.889391371	2.730122431	2.83134669	3.853297105	4.146846891	4.189404512	5.551853478	5.60268059	5.643624652
0.173	1.409323356	1.455566422	1.450813635	2.886964415	2.726987614	2.827807381	3.842679175	4.145031637	4.182345191	5.54035687	5.598646692	5.633136518
0.174	1.408109294	1.449600157	1.447982187	2.882312751	2.723246058	2.827504011	3.83863425	4.139585875	4.177504514	5.533297549	5.590175507	5.625673807
0.175	1.406288202	1.445959724	1.447881064	2.881099273	2.726380875	2.823459086	3.834387078	4.1307113	4.173874006	5.529263651	5.579889068	5.62123652
0.176	1.405681171	1.440195706	1.444948493	2.879481303	2.720212364	2.815773727	3.827308459	4.124862148	4.171251972	5.521195855	5.576863644	5.616597537
0.177	1.402241329	1.438779982	1.446263094	2.874627393	2.712729252	2.812234418	3.820027593	4.120626555	4.16540282	5.517363653	5.563955172	5.608328047
0.178	1.402140157	1.435645165	1.446263094	2.871189206	2.71202139	2.807582753	3.813757959	4.108524862	4.162579092	5.513329755	5.554273817	5.598041608
0.179	1.39950969	1.433218209	1.435948534	2.869672359	2.704740524	2.803133335	3.805162492	4.10428927	4.158948584	5.507682298	5.542978903	5.588561948
0.18	1.396373364	1.433319332	1.434431687	2.865425187	2.69816752	2.801616488	3.802128798	4.097633338	4.151485873	5.500622977	5.538945006	5.582309406
0.181	1.396676879	1.42937553	1.430083392	2.862088124	2.693111363	2.800200764	3.7925221	4.093397746	4.143821467	5.488521284	5.534104328	5.574039916
0.182	1.39111243	1.428971038	1.430386762	2.860166784	2.689369807	2.798683917	3.791409745	4.090170627	4.139989265	5.481058573	5.526843312	5.566980595
0.183	1.391415945	1.4296789	1.429881146	2.854605012	2.690178792	2.79585247	3.787061451	4.083716391	4.133131638	5.475814506	5.52180094	5.560526359
0.184	1.391213601	1.42775756	1.431600239	2.849346609	2.687043975	2.790594066	3.786960327	4.077867239	4.12950113	5.470772134	5.517767042	5.54822297
0.185	1.38666087	1.428060929	1.430589008	2.836605093	2.686538359	2.792717652	3.781904171	4.07585029	4.123450284	5.465931456	5.510506026	5.543785683
0.186	1.391618289	1.421487926	1.424622743	2.837818571	2.687246221	2.788065988	3.779072723	4.073429952	4.114979099	5.462099253	5.502639926	5.535314498
0.187	1.392528835	1.41390369	1.420072202	2.832155675	2.680167602	2.789077219	3.768151424	4.065765546	4.113567234	5.456451797	5.490739927	5.527650092
0.188	1.393237038	1.410061011	1.422499157	2.824773687	2.67915637	2.788369357	3.769769394	4.060521479	4.108726557	5.446367052	5.480050098	5.519178907
0.189	1.392427663	1.402173407	1.418858724	2.822751224	2.677235031	2.782908708	3.763095267	4.054268937	4.10388588	5.4405179	5.472385693	5.510909416
0.19	1.39283235	1.40035319	1.415926153	2.813245649	2.675718184	2.780785122	3.758949219	4.047814701	4.100860456	5.437290782	5.460485694	5.50485857
0.191	1.394451099	1.395701526	1.416937384	2.809200724	2.669954165	2.777549182	3.756016648	4.043175719	4.09480961	5.431038241	5.455039932	5.497799249
0.192	1.389392509	1.397420619	1.413296951	2.811425433	2.668133949	2.770470562	3.750960491	4.038133346	4.092389271	5.42276875	5.452821289	5.48630264
0.193	1.38888665	1.397420619	1.408139672	2.807987246	2.664999131	2.768852592	3.75126386	4.033897754	4.088758763	5.418734853	5.444955188	5.481461963
0.194	1.38888665	1.394184679	1.411173366	2.804751306	2.666819348	2.763998682	3.750353752	4.030065551	4.081699442	5.409456888	5.4405179	5.475007726
0.195	1.38554798	1.389634138	1.408038548	2.79585247	2.661156452	2.759549264	3.747724551	4.027645212	4.079279103	5.401590787	5.438299257	5.470167049
0.196	1.382613997	1.394690294	1.413296951	2.789481712	2.663482284	2.758841402	3.74802792	4.024821484	4.071413003	5.3971535	5.430433156	5.463309423
0.197	1.378364781	1.391049862	1.404398116	2.785841279	2.662875545	2.757425678	3.746713319	4.017157078	4.066168936	5.38686706	5.429021292	5.452821289
0.198	1.374317909	1.392870078	1.401667791	2.779167152	2.659133989	2.756313323	3.741960532	4.015946909	4.062941818	5.380009434	5.423373835	5.451611119
0.199	1.371080411	1.389027399	1.406723948	2.778155921	2.657819389	2.750852674	3.740747054	4.009694367	4.055075717	5.375773841	5.416919599	5.445560273
0.2	1.370675723	1.38842066	1.402679022	2.776537951	2.657313773	2.747009995	3.737915606	4.001223182	4.053865548	5.366899266	5.409860277	5.438299257
0.201	1.372193301	1.388622906	1.402679022	2.774110995	2.657010404	2.74427967	3.739432453	3.996785894	4.052655378	5.365890792	5.402195872	5.433660274
0.202	1.379174156	1.384679104	1.40035319	2.765414406	2.655392433	2.737403297	3.736601006	3.991541827	4.047411311	5.357016217	5.39553994	5.427407733
0.203	1.373306191	1.382960011	1.39711725	2.763088573	2.648313814	2.734571849	3.733365065	3.990936743	4.043579108	5.347133167	5.387875535	5.420751801
0.204	1.368551115	1.382656641	1.393881309	2.758234663	2.646796967	2.737403297	3.731443726	3.990129963	4.041965549	5.337855203	5.379202655	5.418129768
0.205	1.371383926	1.380533055	1.389431891	2.760560495	2.643257657	2.726987614	3.72932014	3.987911319	4.035309618	5.331400966	5.375572147	5.41449926
0.206	1.36490893	1.384679104	1.392768955	2.755099846	2.63981947	2.727998845	3.725072968	3.979843524	4.034906228	5.32535012	5.366697572	5.407439939
0.207	1.360052683	1.384476858	1.393476817	2.753785245	2.636381284	2.71879664	3.726084199	3.975002847	4.029863856	5.322324696	5.363268758	5.400784008
0.208	1.35934448	1.384780227	1.390139753	2.755099846	2.631527373	2.712425882	3.720825796	3.971170644	4.027645212	5.318694188	5.361856894	5.39594333
0.209	1.361367917	1.38842066	1.391252108	2.74620101	2.62626897	2.710706789	3.721533658	3.965523187	4.023207925	5.311634867	5.35963825	5.392312822
0.21	1.359850339	1.386094828	1.388825153	2.745998763	2.62272966	2.707571972	3.712634822	3.964313017	4.019375722	5.30679419	5.357822996	5.385253501
0.211	1.357219872	1.390847615	1.387510552	2.745088655	2.619594843	2.702212445	3.710207867	3.963304543	4.019779112	5.300339953	5.349755201	5.374361977
0.212	1.360659714	1.384679104	1.39003863	2.736189819	2.619392597	2.70140346	3.703938233	3.952413019	4.012316401	5.297112835	5.344309439	5.37032808
0.213	1.36157026	1.379117331	1.387409429	2.728605584	2.61949372	2.69301024	3.701713524	3.948177426	4.008685893	5.290255209	5.342494185	5.367100961
0.214	1.357624559	1.38134204	1.384577981	2.723448304	2.613021839	2.689268684	3.696960736	3.944950308	4.004248605	5.283195888	5.334224695	5.361856894
0.215	1.360153855	1.383465626	1.382353272	2.722942688	2.610392638	2.685021512	3.692005703	3.94172319	3.998399453	5.277145041	5.32494673	5.35177215
0.216	1.359546824	1.372847697	1.37972407	2.719706748	2.601594925	2.679358617	3.684320344	3.936277428	3.995172335	5.268270466	5.323333171	5.340880626
0.217	1.357321044	1.373049943	1.382151026	2.717279793	2.599875832	2.675515937	3.680174296	3.935268954	3.988516404	5.263833179	5.311836562	5.338863677
0.218	1.358838621	1.368196033	1.379420701	2.715459576	2.599875832	2.669347426	3.680073172	3.930226581	3.979641829	5.255967078	5.302356902	5.327568763
0.219	1.358535106	1.369814003	1.371937589	2.708785449	2.601696048	2.666718225	3.676028247	3.927604548	3.980650303	5.241243351	5.29771792	5.322123001
0.22	1.356612841	1.364960092	1.37325219	2.698875382	2.598055615	2.662471053	3.670466475	3.929823192	3.971170644	5.237209454	5.287229786	5.316072155
0.221	1.348316753	1.359701689	1.36809491	2.693616979	2.590875873	2.658628374	3.66611818	3.92437743	3.964514712	5.228133184	5.282590803	5.304373851
0.222	1.342549959	1.358892704	1.365465708	2.692807994	2.586224208	2.658729497	3.661567639	3.920746922	3.95987573	5.223292506	5.277951821	5.300541648
0.223	1.346698004	1.356971365	1.362836507	2.689369807	2.583999499	2.654178956	3.657118221	3.910057093	3.953623188	5.221073863	5.270690805	5.293885717
0.224	1.344674567	1.356061256	1.358791581	2.68815633	2.581168051	2.645886859	3.651050832	3.907031669	3.947370647	5.214619626	5.265850128	5.283397583
0.225	1.341841757	1.354038794	1.359297197	2.681482203	2.579448958	2.64689809	3.64356772	3.899367264	3.944748613	5.209778949	5.254151824	5.277951821
0.226	1.341335898	1.351814085	1.358083719	2.676527169	2.57661751	2.639617224	3.637803702	3.894526586	3.939101156	5.199290815	5.249916232	5.271900974
0.227	1.341032382	1.350398361	1.353735424	2.674909199	2.573786062	2.640325086	3.634264392	3.894123197	3.9334537	5.186584037	5.243058605	5.267060297
0.228	1.336277307	1.34746579	1.356769118	2.66752721	2.56984226	2.638707116	3.629713851	3.888677435	3.928613022	5.183760308	5.233982335	5.264236569
0.229	1.331319888	1.343420864	1.356465749	2.669044057	2.569134398	2.63304422	3.628197004	3.887467265	3.927402853	5.179524716	5.228536573	5.255563688
0.23	1.328891765	1.343521988	1.355555641	2.664695762	2.563269256	2.628999295	3.621826246	3.884441842	3.921957091	5.170246751	5.221073863	5.248302672
0.231	1.328891765	1.33715123	1.353128685	2.665201378	2.567819797	2.629606034	3.617882444	3.876575741	3.916107939	5.166011158	5.215224711	5.246285724
0.232	1.320393332	1.336038875	1.349892745	2.664291269	2.56498835	2.628493679	3.615354365	3.874962182	3.913889296	5.156733193	5.209173864	5.237411149
0.233	1.317257006	1.340083801	1.351712962	2.665201378	2.557606361	2.62980828	3.608376869	3.869314725	3.910258788	5.153102685	5.198080645	5.230150133
0.234	1.314323023	1.337555722	1.34716242	2.661965437	2.555179405	2.625055493	3.602511727	3.865482522	3.906023195	5.149472177	5.190617935	5.224704371
0.235	1.308758574	1.338971446	1.344027603	2.661257575	2.553662558	2.624448754	3.596343216	3.859633371	3.901787602	5.142816246	5.185373867	5.216233185
0.236	1.308353887	1.343319741	1.337454599	2.657617142	2.554572667	2.622527414	3.595938723	3.858221507	3.899367264	5.141404382	5.175490818	5.212400982
0.237	1.31300779	1.338364708	1.334218659	2.655796926	2.551336726	2.621718429	3.592905029	3.853380829	3.899165569	5.13636201	5.175087428	5.200904374
0.238	1.309972636	1.337555722	1.333510797	2.653471094	2.54435923	2.62111169	3.587747749	3.849952016	3.898157094	5.131723027	5.170448446	5.195862002
0.239	1.310377323	1.329668118	1.334623152	2.653976709	2.540921043	2.61757238	3.584208439	3.846321508	3.890492689	5.133941671	5.168028107	5.19041624
0.24	1.309163261	1.327443409	1.334319782	2.65529131	2.537786226	2.616460026	3.577230943	3.841480831	3.891501163	5.126075571	5.170448446	5.183558614
0.241	1.307544512	1.328859133	1.335432137	2.654077833	2.537482857	2.615448795	3.57197254	3.843296085	3.889282519	5.122041673	5.160162007	5.18174336
0.242	1.30633045	1.327140039	1.334724275	2.653167724	2.534853655	2.613325209	3.569545585	3.840270662	3.884038452	5.116394216	5.152900991	5.174482344
0.243	1.300462485	1.323499607	1.335331013	2.649729538	2.53212333	2.61271847	3.564489428	3.84228761	3.883231673	5.110545064	5.149875567	5.168028107
0.244	1.299855454	1.321376021	1.338061338	2.644673381	2.530606483	2.611707239	3.561860226	3.837245238	3.882021503	5.108124726	5.143824721	5.166011158
0.245	1.298135533	1.317836711	1.337050107	2.641841933	2.52049417	2.605538727	3.561253487	3.832404561	3.87899608	5.097838286	5.143421331	5.159355227
0.246	1.295201551	1.318342327	1.335735506	2.639920594	2.516246998	2.605740974	3.559635517	3.829379138	3.876777436	5.094812863	5.137168789	5.156733193
0.247	1.294189833	1.313387293	1.338061338	2.633246467	2.512303196	2.602707279	3.554478237	3.820706257	3.874357098	5.095014558	5.130714553	5.148060313
0.248	1.296719128	1.311162584	1.334724275	2.636280161	2.507853778	2.596741014	3.550028819	3.818487614	3.86951642	5.084929813	5.127084045	5.138782348
0.249	1.293582802	1.307016535	1.335634383	2.633853205	2.503808852	2.594718552	3.544972663	3.81586558	3.865079133	5.079887441	5.11861286	5.136563705
0.25	1.292166396	1.303376102	1.334724275	2.628291433	2.505426822	2.590370257	3.545680524	3.808806259	3.858423201	5.075046764	5.114175572	5.133538281
0.251	1.290041788	1.305095196	1.333713043	2.619594843	2.500067296	2.587134316	3.539107521	3.810016428	3.853985914	5.065970494	5.106712861	5.129100994
0.252	1.294088661	1.305398565	1.332095073	2.619898213	2.497741464	2.578639973	3.536680565	3.807797785	3.848540152	5.063550155	5.09965354	5.123856927
0.253	1.295201551	1.302162625	1.331892827	2.619089227	2.500067296	2.572875954	3.534455856	3.800133379	3.842085916	5.059112868	5.097838286	5.118007775
0.254	1.298034362	1.305803058	1.334825398	2.618280242	2.496527986	2.571864723	3.532837886	3.79811643	3.844506254	5.053667106	5.096829812	5.113167098
0.255	1.297730846	1.298522192	1.333510797	2.612415101	2.495213386	2.565392842	3.532939009	3.795292702	3.837648628	5.053868801	5.094409473	5.1091332
0.256	1.292166396	1.291342449	1.332904058	2.607763436	2.490359475	2.560033316	3.525961513	3.792670668	3.8348249	5.04559931	5.089770491	5.102678964
0.257	1.28680429	1.293870528	1.336038875	2.597752246	2.485202195	2.555078282	3.524545789	3.788031686	3.830387612	5.040758633	5.083316254	5.104494218
0.258	1.286096088	1.294072774	1.334825398	2.596033152	2.483786471	2.549112017	3.522927819	3.784199483	3.82494185	5.031480668	5.081501	5.103284048
0.259	1.284274995	1.298825561	1.334016413	2.590673626	2.479438176	2.547696293	3.520601987	3.781375754	3.822521511	5.025833211	5.069802697	5.098846761
0.26	1.284376167	1.294376143	1.328960256	2.587336563	2.478831438	2.542336767	3.52393905	3.778552026	3.815260495	5.025833211	5.059516258	5.096224727
0.261	1.287006634	1.291645819	1.329769241	2.582280406	2.476404482	2.536572748	3.523635681	3.772299484	3.810218123	5.022001008	5.058911173	5.089367101
0.262	1.286399603	1.293870528	1.329668118	2.573684939	2.477415714	2.534348039	3.52039974	3.772702874	3.809209649	5.017765416	5.052255242	5.084728119
0.263	1.287208978	1.294881759	1.330982719	2.568831029	2.479134807	2.529291883	3.521006479	3.763828299	3.801141853	5.012319654	5.043985751	5.08271117
0.264	1.287714837	1.291746942	1.324308592	2.566707443	2.473370788	2.525550327	3.515444707	3.761206266	3.797511345	5.003243384	5.040556938	5.074038289
0.265	1.2856914	1.29073571	1.326027685	2.56114567	2.479741546	2.524539095	3.515141337	3.759189317	3.795897786	5.002638299	5.031077278	5.070004392
0.266	1.284477339	1.288814371	1.325117577	2.561044547	2.479640423	2.519078446	3.511399781	3.755357114	3.790250329	4.994167114	5.024421347	5.062138291
0.267	1.281239841	1.290331218	1.321578267	2.555786144	2.477112344	2.514831274	3.511602028	3.754953724	3.783997788	4.985494234	5.020992534	5.057902698
0.268	1.276889453	1.291443572	1.316117618	2.550325495	2.477213467	2.513617796	3.511602028	3.748297793	3.784199483	4.981662031	5.012723044	5.049834903
0.269	1.278305858	1.28749977	1.309443491	2.547392924	2.476910098	2.508763886	3.506343624	3.746684234	3.781980839	4.972585761	5.007680671	5.042170497
0.27	1.282352731	1.288814371	1.310151353	2.547797416	2.471752818	2.511494211	3.507354856	3.74486898	3.784199483	4.968148473	5.004050163	5.034909481
0.271	1.280430466	1.287600893	1.30974686	2.547494047	2.467505646	2.50856164	3.506141378	3.741440167	3.778148636	4.96512305	5.003848469	5.029463719
0.272	1.278508202	1.286185169	1.303780595	2.543347998	2.463056228	2.507145916	3.499163882	3.739221523	3.775526603	4.958668814	5.000823045	5.027043381
0.273	1.275574219	1.28396046	1.301454763	2.538595211	2.454966377	2.506943669	3.499467251	3.742246946	3.774518128	4.951811188	4.989528132	5.021194229
0.274	1.275978906	1.277893072	1.298218822	2.535561517	2.45213493	2.503202113	3.498354897	3.738818133	3.764836774	4.944953561	4.978233218	5.013731518
0.275	1.273247267	1.28072452	1.293364912	2.531213222	2.44505631	2.504617837	3.493197617	3.737204574	3.767257112	4.933053563	4.970972202	5.011109485
0.276	1.273247267	1.286185169	1.294376143	2.530201991	2.446573157	2.505629069	3.498759389	3.73538932	3.762416435	4.929019665	4.96512305	5.01010101
0.277	1.274967188	1.282949229	1.291746942	2.5324267	2.447584389	2.505325699	3.49491671	3.731758812	3.758785927	4.925590852	4.961089152	4.997394232
0.278	1.271932034	1.285376184	1.288106509	2.52888739	2.446269788	2.50502233	3.490265046	3.732162202	3.757979147	4.924582378	4.957862034	4.99194847
0.279	1.271932034	1.282443613	1.289522233	2.527168297	2.448797866	2.506539177	3.486321244	3.726514745	3.752936775	4.919136616	4.958063729	4.987511183
0.28	1.269706254	1.281027889	1.287095278	2.528584021	2.448191127	2.502898744	3.476310053	3.723085932	3.747692708	4.912077295	4.952819662	4.979645082
0.281	1.263433602	1.282746983	1.28264586	2.525044711	2.445561926	2.500876281	3.467310094	3.721068983	3.748902877	4.906833228	4.943541697	4.977224743
0.282	1.263028914	1.277589703	1.280522274	2.529797498	2.437674321	2.496224617	3.46397303	3.710177459	3.745272369	4.896748483	4.942331528	4.970770507
0.283	1.262118368	1.2736459	1.274151516	2.526258188	2.434033888	2.497640341	3.460838213	3.714413052	3.742246946	4.893521365	4.936684071	4.963106101
0.284	1.260600791	1.271926807	1.278398688	2.526258188	2.433224903	2.495921248	3.458916874	3.708765595	3.733977456	4.89331967	4.927204411	4.959475593
0.285	1.260196104	1.270915576	1.273848147	2.52888739	2.426651899	2.492483061	3.453860717	3.704933392	3.727926609	4.885655264	4.928414581	4.949995934
0.286	1.259892588	1.271117822	1.27040996	2.524437972	2.425741791	2.492280815	3.454973071	3.69989102	3.722279152	4.886260349	4.926195937	4.944751866
0.287	1.260904306	1.270814453	1.267275143	2.525449203	2.424831683	2.491674076	3.452748362	3.696865596	3.715824916	4.879806113	4.924380683	4.939709494
0.288	1.259386729	1.267275143	1.267679635	2.522011017	2.419168787	2.488539259	3.450523653	3.695453732	3.717438475	4.873351876	4.921758649	4.934465427
0.289	1.255238685	1.272129053	1.26879199	2.51503352	2.416539586	2.489752736	3.448602314	3.690209665	3.710580849	4.870729843	4.9197417	4.931440004
0.29	1.249269548	1.268084128	1.267881882	2.512707688	2.417348571	2.481359516	3.442636049	3.687184242	3.704731697	4.868309504	4.9118756	4.928011191
0.291	1.248055486	1.264645941	1.263533587	2.5066403	2.417854186	2.476910098	3.438995616	3.684158818	3.707152036	4.863468827	4.905824753	4.923170514
0.292	1.244817988	1.261915617	1.269196482	2.499056065	2.414820492	2.476707852	3.437681015	3.682746954	3.702109663	4.859031539	4.900984076	4.9197417
0.293	1.244716816	1.26171337	1.267275143	2.498145957	2.415831724	2.47053934	3.430804642	3.678107972	3.700899494	4.854997641	4.898563737	4.914094244
0.294	1.240568772	1.26201674	1.264747064	2.493898785	2.416135093	2.468112385	3.427872071	3.675687633	3.698075766	4.850156964	4.89412645	4.909051871
0.295	1.238444164	1.258881923	1.26525268	2.493999908	2.419674403	2.465887676	3.425343992	3.672863905	3.694243563	4.846929846	4.889689162	4.904412889
0.296	1.24158049	1.256657214	1.262117863	2.488741505	2.41765194	2.465483184	3.413815955	3.667216448	3.690209665	4.841484084	4.886260349	4.895941704
0.297	1.237938305	1.256758337	1.263331341	2.484595456	2.414517123	2.458505687	3.410782261	3.66277916	3.68960458	4.837651881	4.879806113	4.895134924
0.298	1.240771115	1.25139881	1.265454926	2.483280856	2.411483429	2.450415836	3.406838458	3.65450967	3.684360513	4.834424763	4.871738317	4.889689162
0.299	1.238444164	1.24978084	1.260904385	2.477213467	2.404607056	2.445258556	3.402186794	3.656930009	3.685772378	4.822726459	4.869116284	4.886058654
0.3	1.236319556	1.250589825	1.261814493	2.47569662	2.39894416	2.447382142	3.405119365	3.65531645	3.685772378	4.817684087	4.867099335	4.883234926
0.301	1.239152366	1.245432545	1.261915617	2.47569662	2.400157638	2.442224862	3.406535089	3.649668993	3.68133509	4.812641715	4.866292555	4.87557052
0.302	1.23712893	1.247758378	1.261612247	2.469123617	2.399045283	2.439797907	3.408456429	3.646845264	3.678914751	4.811028156	4.860443403	4.869923063
0.303	1.235813697	1.24816287	1.258072937	2.469528109	2.39732619	2.438584429	3.400467701	3.639180859	3.676897803	4.810019682	4.85782137	4.866292555
0.304	1.233992604	1.247353885	1.252814534	2.462550613	2.395202604	2.437269829	3.396523899	3.637768994	3.676696108	4.80417053	4.856611201	4.862056963
0.305	1.232070339	1.243207836	1.25493812	2.463258475	2.39540485	2.4402024	3.392883466	3.634743571	3.675889328	4.802355276	4.848140015	4.862662047
0.306	1.228023467	1.237039325	1.254634751	2.457696702	2.39055094	2.432921534	3.390355387	3.631314758	3.676897803	4.793480701	4.843097643	4.861451878
0.307	1.226708233	1.234713493	1.254836997	2.457089963	2.3886296	2.427056392	3.384085753	3.629701199	3.679116446	4.791262057	4.834626458	4.857619675
0.308	1.225494172	1.234309	1.255544859	2.455573116	2.388831846	2.425438422	3.377917242	3.627079165	3.666409668	4.788841718	4.831601034	4.861451878
0.309	1.228529326	1.234005631	1.250488702	2.456887717	2.388123984	2.425842914	3.375389163	3.622238488	3.662174076	4.784807821	4.827163747	4.85822476
0.31	1.226809405	1.233702262	1.249578594	2.452337176	2.383876813	2.42604516	3.373265577	3.621431708	3.661972381	4.775529856	4.82191968	4.852173913
0.311	1.228225811	1.234005631	1.250893195	2.456483224	2.378921779	2.423011466	3.370737499	3.612153744	3.65531645	4.772101043	4.817079003	4.847131541
0.312	1.226000031	1.235724724	1.247050516	2.458202318	2.379427395	2.421797989	3.365984711	3.608321541	3.652089331	4.76826884	4.813045105	4.840273915
0.313	1.223673079	1.233500015	1.247758378	2.449809098	2.374876854	2.425135052	3.367198189	3.608926625	3.649668993	4.761612908	4.811028156	4.836441712
0.314	1.224583625	1.230162952	1.248870732	2.448797866	2.372045406	2.425539545	3.364265618	3.603884253	3.64462662	4.757377316	4.813851884	4.833012899
0.315	1.225898859	1.229353967	1.250893195	2.449404605	2.365876894	2.419472157	3.363254387	3.603077474	3.640189333	4.755763757	4.806792563	4.825751883
0.316	1.222964876	1.225005672	1.251601057	2.449809098	2.365775771	2.416135093	3.36305214	3.60045544	3.638374079	4.74930952	4.802758666	4.823533239
0.317	1.224785969	1.222578717	1.245331422	2.45021359	2.364966786	2.413303645	3.363153264	3.60085883	3.633533402	4.739829861	4.798523073	4.818490867
0.318	1.221953158	1.221264116	1.243814575	2.445966418	2.362135338	2.418056433	3.361636417	3.602674084	3.632323232	4.735594268	4.793884091	4.815263749
0.319	1.221548471	1.219039407	1.242196605	2.441921493	2.362438708	2.416539586	3.361231924	3.596018153	3.625062216	4.737006132	4.787429854	4.806792563
0.32	1.220132066	1.217421437	1.239061788	2.438887799	2.363652185	2.414719369	3.355771275	3.591580865	3.625868996	4.730148506	4.7856146	4.802355276
0.321	1.219423863	1.218938284	1.239365157	2.431809179	2.358393782	2.416640709	3.352434211	3.587143577	3.618809675	4.724299354	4.777143415	4.801750191
0.322	1.215984021	1.214084373	1.237342695	2.428674362	2.357787044	2.413505892	3.345760084	3.583714764	3.616792726	4.721677321	4.773512907	4.799128158
0.323	1.215073475	1.213882127	1.237342695	2.430595702	2.357079182	2.408247489	3.34788367	3.583311375	3.613565608	4.710180712	4.771294263	4.791060362
0.324	1.213050039	1.214893358	1.239365157	2.427460884	2.355562335	2.401674485	3.347276931	3.578874087	3.614775777	4.706751899	4.766050196	4.793077311
0.325	1.21254418	1.213477634	1.23107306	2.424629437	2.351618532	2.394696988	3.341816282	3.579680867	3.6099351	4.701104442	4.761411214	4.783395956
0.326	1.214061757	1.215803466	1.227735997	2.425741791	2.348180346	2.398236298	3.336659002	3.580285951	3.605497812	4.699087493	4.758990875	4.777950194
0.327	1.21203832	1.216612452	1.228241612	2.420786757	2.346764622	2.398640791	3.338276972	3.571411376	3.60085883	4.69565868	4.75919257	4.773311212
0.328	1.214162929	1.213275388	1.224500056	2.420887881	2.348483715	2.392977895	3.332209584	3.572218156	3.601463915	4.691624782	4.754755282	4.764234942
0.329	1.210520743	1.21206191	1.22783712	2.418865418	2.34413542	2.388427354	3.334232047	3.571007986	3.602068999	4.689406139	4.748301046	4.75878918
0.33	1.207182073	1.210646187	1.223488825	2.420483388	2.346663499	2.388528477	3.328670274	3.570201207	3.597833407	4.68779258	4.746284097	4.758184095
0.331	1.205664496	1.210140571	1.220556254	2.416438463	2.344944405	2.385191413	3.32887252	3.567780868	3.599043576	4.684565461	4.74144342	4.757780706
0.332	1.208396135	1.206196769	1.219747269	2.412595783	2.340798357	2.380741995	3.326344442	3.565965614	3.594404593	4.67831292	4.735795963	4.757175621
0.333	1.209306682	1.20397206	1.215500097	2.415629477	2.341303972	2.378416163	3.320378177	3.561931717	3.586538493	4.676094276	4.734182404	4.752738333
0.334	1.205765668	1.207005754	1.212769772	2.416640709	2.335337707	2.373663376	3.317951222	3.562940191	3.59218595	4.672060378	4.725307829	4.745880707
0.335	1.205360981	1.206803507	1.212668649	2.408651981	2.338573648	2.373663376	3.315726513	3.554267311	3.590169001	4.666614616	4.723895964	4.744872233
0.336	1.20252817	1.205488907	1.210545063	2.407236257	2.335539954	2.371135298	3.311479341	3.549224939	3.589160526	4.666816311	4.718450203	4.739426471
0.337	1.198278954	1.203466444	1.212668649	2.40410144	2.331697274	2.371034174	3.304400722	3.549628328	3.586135103	4.663589193	4.717441728	4.737409522
0.338	1.19473794	1.198713656	1.20912934	2.404202563	2.328764703	2.363247693	3.302580505	3.542165618	3.583714764	4.654311228	4.716634949	4.733779014
0.339	1.191500442	1.199421518	1.208623724	2.406831765	2.321382715	2.360719615	3.299142318	3.540753753	3.583311375	4.65027733	4.713609525	4.731762065
0.34	1.189274663	1.202151843	1.209938325	2.398034052	2.320169237	2.355461211	3.297726595	3.537930025	3.576655443	4.647453602	4.70513834	4.725711218
0.341	1.184519587	1.197601302	1.204477675	2.400966623	2.319663621	2.351719655	3.293277177	3.536114771	3.574235105	4.64200784	4.705743425	4.719660372
0.342	1.1841149	1.198005795	1.203061951	2.402382347	2.317944528	2.345955637	3.289636744	3.539140194	3.569797817	4.634343434	4.703323086	4.715424779
0.343	1.1841149	1.194061992	1.209230463	2.396011589	2.315214203	2.34605676	3.288322143	3.533089348	3.569596122	4.631519706	4.695860375	4.714416305
0.344	1.184317244	1.187994604	1.206702384	2.39732619	2.309652431	2.346259006	3.281850262	3.530467314	3.567579173	4.622846826	4.69686885	4.706348509
0.345	1.179157481	1.192747391	1.211657418	2.389741955	2.309450184	2.34251745	3.282153632	3.526231721	3.565763919	4.622443436	4.691423088	4.704936645
0.346	1.174807093	1.187893481	1.212163034	2.385292537	2.31025917	2.338472525	3.282052508	3.523004603	3.565562224	4.619216318	4.684968851	4.699289188
0.347	1.172986001	1.185972141	1.208724847	2.383977936	2.306618737	2.335944446	3.278209829	3.523609688	3.565763919	4.618006148	4.680329869	4.690212918
0.348	1.17237897	1.187792358	1.20912934	2.381045365	2.300955841	2.336348939	3.281850262	3.515945282	3.560318157	4.613770556	4.676699361	4.687590885
0.349	1.172986001	1.185163156	1.206095645	2.382258843	2.301360334	2.33250626	3.274266027	3.515743587	3.556082565	4.608526489	4.675085802	4.680934953
0.35	1.17460475	1.190017067	1.204882168	2.378820656	2.294585083	2.32704561	3.273760411	3.511507995	3.552855447	4.605904455	4.671253599	4.673673937
0.351	1.170254362	1.188803589	1.209533832	2.374674607	2.296203054	2.32896695	3.27113121	3.508684266	3.547006295	4.598845134	4.669841735	4.666412921
0.352	1.170659049	1.187185619	1.207309123	2.372551021	2.297315408	2.325832133	3.267187407	3.505255453	3.544989346	4.595618016	4.667623091	4.6593536
0.353	1.168837956	1.184354171	1.208927093	2.370629682	2.293877221	2.326034379	3.267086284	3.501624945	3.543174092	4.58916378	4.657538346	4.653907838
0.354	1.167725066	1.180208123	1.208623724	2.36476454	2.301764826	2.325528763	3.264457083	3.497994437	3.532887653	4.585533272	4.653907838	4.652899364
0.355	1.165296943	1.178994645	1.207106877	2.368910589	2.293270483	2.324214162	3.258389695	3.500011386	3.533896127	4.579079035	4.653302754	4.646848517
0.356	1.163779366	1.178893522	1.206399015	2.369618451	2.286596356	2.323910793	3.257985202	3.498196132	3.530669009	4.571818019	4.650075636	4.646041738
0.357	1.165094599	1.181826093	1.205185537	2.367899357	2.285787371	2.323101808	3.258187448	3.49194359	3.52824867	4.567582427	4.643621399	4.639385807
0.358	1.164285225	1.184657541	1.206399015	2.363045447	2.283663785	2.325124271	3.253333538	3.49234698	3.525626637	4.565767173	4.635351909	4.632326485
0.359	1.162767648	1.182331708	1.205893399	2.361933092	2.28770871	2.321989453	3.251614444	3.486901218	3.519777485	4.562943444	4.627889198	4.630511231
0.36	1.164487568	1.181219354	1.206399015	2.362742077	2.282652553	2.322090576	3.248277381	3.48407749	3.516752062	4.558909546	4.625670554	4.627485808
0.361	1.163880537	1.183241817	1.207814739	2.355258965	2.277899766	2.323708547	3.248681873	3.4836741	3.516953757	4.555884123	4.621636656	4.622040046
0.362	1.165296943	1.1814216	1.20912934	2.351315163	2.27577618	2.324011916	3.243322347	3.478833423	3.513524943	4.551850225	4.616594284	4.618409538
0.363	1.160946555	1.184354171	1.205084414	2.347169114	2.271630132	2.320472606	3.237457205	3.479841897	3.512516469	4.546202768	4.613972251	4.613972251
0.364	1.15902429	1.188297973	1.205387783	2.344337666	2.271326762	2.323202931	3.234726881	3.478228338	3.507070707	4.54378243	4.607921404	4.611350217
0.365	1.160946555	1.181623846	1.202252966	2.345652267	2.270416654	2.325124271	3.233007787	3.472379186	3.504045284	4.537126498	4.607719709	4.608728184
0.366	1.160339524	1.183444063	1.202354089	2.345045528	2.268697561	2.322495069	3.228659492	3.470765627	3.499607996	4.53430277	4.602879032	4.607114625
0.367	1.161047727	1.178792399	1.202859705	2.345551144	2.269405423	2.318045651	3.224614567	3.469152068	3.494363929	4.530873957	4.596021406	4.607316319
0.368	1.156798511	1.176972182	1.203061951	2.344236543	2.26546162	2.316326558	3.217333701	3.46552156	3.492145285	4.527041754	4.592592593	4.600660388
0.369	1.154269215	1.175960951	1.201241735	2.339787125	2.264349266	2.31703442	3.215513485	3.460075798	3.489119862	4.524016331	4.58795361	4.599853609
0.37	1.15173992	1.170399178	1.201140612	2.335135461	2.267888575	2.312281632	3.215816854	3.453218172	3.483875795	4.519579043	4.584323102	4.597634965
0.371	1.150829374	1.168680085	1.193050761	2.334326476	2.264248143	2.3099558	3.211468559	3.454831731	3.482665626	4.519780738	4.577667171	4.592592593
0.372	1.14951414	1.170196932	1.198106918	2.334427599	2.261416695	2.31349511	3.215311239	3.454226646	3.481858846	4.518772264	4.575045137	4.589567169
0.373	1.149008281	1.168578962	1.196691194	2.335641077	2.259798725	2.314000726	3.211771929	3.448982579	3.479640202	4.515343451	4.576255307	4.588558695
0.374	1.150525858	1.171005917	1.198106918	2.333921983	2.255753799	2.312382755	3.202873093	3.44777241	3.481657151	4.512318027	4.572019714	4.57968412
0.375	1.151436404	1.171612656	1.196488947	2.33412423	2.255551553	2.307933337	3.203378708	3.443940207	3.473791051	4.511107858	4.565968867	4.575851917
0.376	1.14506258	1.171612656	1.196084455	2.332304013	2.256765031	2.305405259	3.200749507	3.442528343	3.469958848	4.506267181	4.558304462	4.57020446
0.377	1.144050862	1.170095809	1.19881478	2.33250626	2.253933583	2.304697397	3.197210197	3.439301225	3.469555458	4.502434978	4.551245141	4.572423104
0.378	1.144759065	1.166152007	1.200028257	2.335135461	2.257371769	2.302573811	3.196704581	3.435670717	3.46592495	4.497392606	4.548421412	4.565767173
0.379	1.144253206	1.16463516	1.200837242	2.331697274	2.254034706	2.304495151	3.193873134	3.432241904	3.467135119	4.495173962	4.548623107	4.557699377
0.38	1.140813364	1.162107081	1.201241735	2.330079304	2.255248183	2.305506382	3.192052917	3.43002326	3.464916476	4.492551928	4.545597684	4.555279038
0.381	1.141218051	1.158770018	1.201039489	2.334730969	2.258079631	2.303787289	3.18730013	3.423367329	3.459470714	4.484282438	4.539345142	4.552253615
0.382	1.139194615	1.16271382	1.200230504	2.333315245	2.257472892	2.30318055	3.188311361	3.418123262	3.460882578	4.483072269	4.536319719	4.546404463
0.383	1.139801646	1.158062156	1.20012938	2.334023107	2.2570684	2.300551348	3.188109115	3.410862246	3.455235121	4.48105532	4.533092601	4.54297565
0.384	1.14061102	1.155736324	1.196185578	2.334326476	2.258484124	2.29610193	3.189322593	3.408038517	3.451201223	4.476819727	4.527445144	4.539546837
0.385	1.138789928	1.160286865	1.198410287	2.329877058	2.256360538	2.296506423	3.186693391	3.406021568	3.450394444	4.473592609	4.521595992	4.537933278
0.386	1.143443831	1.154927339	1.198106918	2.331191659	2.252315613	2.29478733	3.182749589	3.399567332	3.44777241	4.470365491	4.522402772	4.535916329
0.387	1.142229769	1.1543206	1.198208041	2.32734898	2.249686411	2.290843527	3.181738357	3.396945298	3.445150377	4.465928203	4.520184128	4.530672262
0.388	1.141319223	1.15401723	1.194567608	2.321686084	2.256057169	2.290439035	3.184165313	3.396945298	3.446763936	4.460079051	4.514536671	4.529865483
0.389	1.142634457	1.149365566	1.193758623	2.320472606	2.252922351	2.287000848	3.182648466	3.395533434	3.448377495	4.455843459	4.513326502	4.526840059
0.39	1.140712192	1.151893644	1.196488947	2.316832173	2.248270687	2.294686207	3.179210279	3.398962247	3.44736902	4.452212951	4.510301078	4.520990907
0.391	1.140712192	1.151792521	1.198005795	2.312079386	2.247259456	2.291146897	3.179412525	3.39371818	3.444141902	4.444951935	4.50707396	4.517562094
0.392	1.137272351	1.148152088	1.192444022	2.311270401	2.2448325	2.285686247	3.174963107	3.390692757	3.441519869	4.438901088	4.501628198	4.517562094
0.393	1.135147743	1.149871182	1.191635037	2.304191781	2.243619023	2.276888535	3.177187816	3.392911401	3.440713089	4.437489224	4.496787521	4.514536671
0.394	1.134136024	1.146028503	1.18981482	2.302068196	2.239068482	2.27223687	3.181738357	3.387667334	3.435065632	4.434060411	4.493358708	4.515343451
0.395	1.134237196	1.14400604	1.190522682	2.300045733	2.238461743	2.271630132	3.180626003	3.385650385	3.434662242	4.430631598	4.49013159	4.515141756
0.396	1.140105161	1.1420847	1.189713697	2.29448396	2.241495437	2.26900093	3.178704663	3.382624961	3.436477496	4.432648547	4.492551928	4.513931586
0.397	1.139295787	1.141680208	1.183848555	2.292461498	2.239270728	2.269304299	3.177288939	3.383835131	3.430628345	4.428816344	4.493157013	4.505057011
0.398	1.135855945	1.144713902	1.182736201	2.287101971	2.235124679	2.268495314	3.175772092	3.380406318	3.428813091	4.428412954	4.488518031	4.503241757
0.399	1.136159461	1.145421764	1.179904753	2.286292986	2.234315694	2.264753758	3.172839521	3.381213097	3.428208006	4.422563802	4.48105532	4.505662096
0.4	1.136564148	1.145017271	1.17626432	2.28609074	2.230270769	2.26060771	3.169300212	3.376170725	3.422762244	4.419740074	4.480046845	4.502031588
0.401	1.135350086	1.148152088	1.176972182	2.279922229	2.229562907	2.255349307	3.167075503	3.377380894	3.424980888	4.421757023	4.477223117	4.500418029
0.402	1.135957117	1.141781331	1.174140734	2.276281796	2.228450552	2.254843691	3.165154163	3.377784284	3.418526651	4.418731599	4.475811253	4.49840108
0.403	1.133630165	1.142994808	1.171713779	2.275877303	2.231686493	2.252922351	3.158783405	3.378187674	3.418728346	4.414496007	4.465726508	4.495779047
0.404	1.132416104	1.142994808	1.175050843	2.269607669	2.230574138	2.246551594	3.153929495	3.373750386	3.418324956	4.414092617	4.462701085	4.490333285
0.405	1.132517275	1.139455499	1.17272501	2.271427885	2.227135952	2.241798806	3.149075584	3.370523268	3.414694449	4.407638381	4.459473967	4.482467184
0.406	1.127256341	1.144713902	1.170904794	2.266169482	2.227641567	2.239776344	3.145738521	3.368708014	3.41187072	4.402999398	4.45382651	4.478433286
0.407	1.126851654	1.144815025	1.171511533	2.266472852	2.225315735	2.243315653	3.141895842	3.365077506	3.409450381	4.400377365	4.451002781	4.475811253
0.408	1.126143451	1.145522887	1.171005917	2.271023393	2.221978672	2.24159656	3.138154286	3.365884286	3.408643602	4.398360416	4.452212951	4.470970575
0.409	1.123816499	1.148152088	1.174039611	2.266472852	2.218540485	2.240180836	3.138761024	3.360640219	3.406828348	4.394528213	4.446162104	4.464314644
0.41	1.124828218	1.148253212	1.171005917	2.269911038	2.216012407	2.230371892	3.138154286	3.352774118	3.40360123	4.390494315	4.442733291	4.459675662
0.411	1.124929389	1.148961073	1.170095809	2.269405423	2.213585451	2.229866276	3.137143054	3.355799541	3.400777501	4.388679061	4.438699393	4.454633289
0.412	1.124524702	1.149062197	1.169590193	2.263742527	2.212978713	2.229057291	3.137143054	3.351362254	3.398962247	4.385048553	4.431841767	4.448380748
0.413	1.122501266	1.146635241	1.168781208	2.264248143	2.211866358	2.225214612	3.133199252	3.344504628	3.395735129	4.379602791	4.428816344	4.443741765
0.414	1.120882517	1.1420847	1.167163238	2.261416695	2.209742772	2.227540444	3.128648711	3.344101238	3.39331479	4.377182453	4.422765497	4.437892614
0.415	1.120882517	1.141477961	1.165140775	2.254338075	2.209540526	2.22642809	3.127637479	3.340672425	3.390289367	4.375165504	4.418933294	4.433051936
0.416	1.124018843	1.13723079	1.160590234	2.255349307	2.201652921	2.225214612	3.124199293	3.339865645	3.384036826	4.366896013	4.414697702	4.427807869
0.417	1.124221187	1.134500465	1.161500342	2.252821228	2.200540567	2.221574179	3.122581323	3.33179785	3.387465639	4.366694318	4.411268889	4.422765497
0.418	1.125334077	1.130051047	1.155534077	2.256461661	2.199933828	2.21965284	3.116918427	3.331596155	3.386860554	4.361248556	4.412479058	4.421353633
0.419	1.122804781	1.130657786	1.153208245	2.256158292	2.197203503	2.220259578	3.113379117	3.328167342	3.382019877	4.357214659	4.414496007	4.412882448
0.42	1.122096579	1.1285342	1.151388029	2.252517859	2.197001257	2.220360701	3.114491472	3.328369037	3.389885977	4.356609574	4.407033296	4.410865499
0.421	1.124018843	1.121657827	1.146028503	2.25383246	2.197810242	2.219450593	3.111558901	3.321713105	3.383230046	4.352373981	4.404814652	4.410058719
0.422	1.120680173	1.12499489	1.146129626	2.252922351	2.194978794	2.218742731	3.106300498	3.320704631	3.381818182	4.351365507	4.396141772	4.406428211
0.423	1.120376658	1.123781413	1.148354335	2.248068441	2.192855208	2.218034869	3.10862633	3.318485987	3.376574115	4.351163812	4.400377365	4.404007873
0.424	1.117240332	1.120949965	1.145118394	2.249383042	2.187697928	2.218540485	3.110547669	3.317074123	3.375363945	4.344911271	4.396746857	4.402999398
0.425	1.114711036	1.124489275	1.143500424	2.24867518	2.189619268	2.215001175	3.110749916	3.317074123	3.369716489	4.345919745	4.394124823	4.40017567
0.426	1.117341503	1.119230871	1.144309409	2.247663948	2.192450716	2.213180959	3.111660024	3.317679208	3.36769954	4.344306186	4.392107874	4.395738382
0.427	1.111777054	1.120242103	1.138140898	2.243113407	2.191439485	2.211158496	3.108424084	3.317477513	3.368909709	4.338457034	4.386057028	4.392914654
0.428	1.112991115	1.117916271	1.137028543	2.236944896	2.189922637	2.212473097	3.10670499	3.310418192	3.360640219	4.339062119	4.376173978	4.391301095
0.429	1.111068851	1.11983761	1.134399342	2.237956127	2.191034992	2.208933787	3.099525248	3.313040225	3.356808016	4.333212967	4.373955334	4.387468892
0.43	1.109551274	1.118017394	1.13338811	2.236034788	2.189113652	2.211562989	3.094367968	3.31283853	3.359833439	4.330590933	4.369518047	4.387468892
0.431	1.109247758	1.112354498	1.134197096	2.233506709	2.18709119	2.209540526	3.089210688	3.305174124	3.357211406	4.326960426	4.367097708	4.386258722
0.432	1.105099714	1.111545513	1.132174633	2.234315694	2.187495682	2.208529295	3.08283993	3.302552091	3.353782592	4.321514664	4.369316352	4.380812961
0.433	1.107426666	1.116500547	1.130354416	2.231989862	2.185574343	2.20903491	3.077581527	3.301543617	3.350555474	4.321918053	4.363265505	4.376980758
0.434	1.105504401	1.118725256	1.125197136	2.229461784	2.185574343	2.205596724	3.080311852	3.294887685	3.352169033	4.317077376	4.365685844	4.373753639
0.435	1.101761044	1.118421886	1.12529826	2.230270769	2.184765358	2.203978753	3.077581527	3.294887685	3.348941915	4.312640088	4.36306381	4.370728216
0.436	1.098624718	1.120444349	1.129848801	2.232090985	2.187697928	2.200945059	3.076974788	3.292669041	3.345513102	4.311833309	4.359433302	4.368307877
0.437	1.093667299	1.119230871	1.129747678	2.230169646	2.19032713	2.197001257	3.072727616	3.291862262	3.339462255	4.305782462	4.35439093	4.368106183
0.438	1.090530973	1.121152211	1.129646554	2.222079795	2.186888943	2.194068686	3.073839971	3.28601311	3.337041917	4.302757039	4.348138389	4.368509572
0.439	1.097005969	1.119331995	1.129545431	2.216518022	2.185068727	2.190023761	3.076165803	3.283189382	3.334419883	4.297916362	4.340473983	4.367702793
0.44	1.094679017	1.119534241	1.131972387	2.21581016	2.18355188	2.186686697	3.072222001	3.280970738	3.328167342	4.289445176	4.33744856	4.361046862
0.441	1.089316911	1.122163442	1.134095972	2.211866358	2.18001257	2.189315899	3.075660187	3.281172433	3.329377511	4.286823143	4.332607882	4.357214659
0.442	1.090632145	1.116905039	1.130556663	2.209945018	2.178799092	2.185068727	3.080918591	3.27693684	3.327360562	4.282385855	4.332204493	4.355399405
0.443	1.089721598	1.115388192	1.127725215	2.21095625	2.172124966	2.184765358	3.076266926	3.275323281	3.33139446	4.276940093	4.330590933	4.352777371
0.444	1.092554409	1.115287069	1.126006122	2.208630418	2.17677663	2.185574343	3.07282874	3.27653345	3.327562257	4.277746873	4.328573985	4.348138389
0.445	1.093869643	1.108410696	1.124691521	2.208832664	2.172529458	2.187192313	3.072323124	3.276735145	3.329579206	4.270082467	4.325346866	4.342490932
0.446	1.094375502	1.108916312	1.122466812	2.204585492	2.167877794	2.184664234	3.068177075	3.275928366	3.330789375	4.265443485	4.320102799	4.338457034
0.447	1.099737608	1.107601711	1.124893767	2.205900093	2.168889025	2.185473219	3.06767146	3.270885994	3.324940223	4.265846875	4.317682461	4.335835001
0.448	1.098220031	1.103759032	1.124792644	2.204787739	2.166259824	2.178799092	3.066356859	3.270482604	3.328167342	4.260401113	4.317279071	4.333212967
0.449	1.100445811	1.101837692	1.127118476	2.198922597	2.165956454	2.17677663	3.067469213	3.266650401	3.324738529	4.261409587	4.314051953	4.337246865
0.45	1.099535264	1.09951186	1.126208368	2.199124843	2.164237361	2.177282245	3.067469213	3.263019893	3.315863954	4.262216367	4.311429919	4.329985849
0.451	1.096803625	1.102444431	1.124792644	2.197001257	2.165046346	2.17647326	3.067064721	3.264431757	3.31364531	4.260804502	4.311631614	4.325346866
0.452	1.098928233	1.10305117	1.125096013	2.194473179	2.16292276	2.178697969	3.067570337	3.264633452	3.311224971	4.259997723	4.307194327	4.325548561
0.453	1.094780189	1.097691643	1.123579166	2.191034992	2.160799174	2.178091231	3.066053489	3.261002944	3.309409717	4.255560435	4.306185852	4.322321443
0.454	1.095589564	1.095163565	1.126006122	2.194372055	2.157360988	2.180720432	3.055536683	3.263221588	3.307392768	4.25616552	4.30074009	4.326153646
0.455	1.099939952	1.091523132	1.123882536	2.193158578	2.155844141	2.177686738	3.050682773	3.2587843	3.306585989	4.252333317	4.293882464	4.324943477
0.456	1.098118859	1.093950087	1.120242103	2.18709119	2.152001461	2.176372137	3.049873788	3.256565657	3.307997853	4.24708925	4.29126043	4.321312969
0.457	1.098220031	1.094657949	1.118826379	2.184057496	2.148967767	2.178900216	3.049368172	3.254952097	3.305375819	4.249711284	4.288235007	4.321918053
0.458	1.103986824	1.092028748	1.121860073	2.184461988	2.15291157	2.18031594	3.049570418	3.255153792	3.301140227	4.245879081	4.288840092	4.317480766
0.459	1.098321203	1.090410778	1.119331995	2.185574343	2.151900338	2.177888984	3.044210892	3.254548708	3.300535142	4.242450268	4.289243482	4.317077376
0.46	1.096904797	1.086770345	1.119635364	2.182844018	2.153518308	2.175967645	3.040873829	3.252733454	3.298719888	4.240635014	4.287629922	4.317077376
0.461	1.099231749	1.086972591	1.118927502	2.182540649	2.150585737	2.172630581	3.033997455	3.253943623	3.294887685	4.23760959	4.285814668	4.313648563
0.462	1.096702454	1.08565799	1.119938733	2.180417063	2.148664398	2.175563152	3.028536806	3.254145318	3.292467347	4.235592641	4.28218416	4.311631614
0.463	1.096297766	1.083837774	1.120545472	2.178697969	2.154832909	2.170709242	3.029042422	3.252330064	3.28560972	4.232768913	4.278553652	4.307194327
0.464	1.090733317	1.082725419	1.124388151	2.179506954	2.152203708	2.170709242	3.025604235	3.247691082	3.284197856	4.228331625	4.279965517	4.303967208
0.465	1.091036832	1.083129912	1.126208368	2.174653044	2.151394723	2.17131598	3.023682895	3.244463963	3.278953789	4.227726541	4.277948568	4.303765513
0.466	1.089923942	1.083129912	1.125500506	2.176978876	2.150484614	2.172529458	3.022671664	3.238614812	3.278550399	4.225709592	4.277746873	4.300135005
0.467	1.0864841	1.08211868	1.122466812	2.175259783	2.14775429	2.170810365	3.020042463	3.235992778	3.277945315	4.218448576	4.278957042	4.296907887
0.468	1.084663008	1.079186109	1.124084782	2.168686779	2.14745092	2.171518227	3.018626739	3.233774134	3.270684299	4.215624848	4.276738398	4.295496023
0.469	1.088001678	1.075040061	1.123174674	2.17000138	2.144518349	2.169495764	3.01609866	3.233975829	3.269272434	4.211389255	4.272301111	4.290050261
0.47	1.091036832	1.074938938	1.122669058	2.167574424	2.144012734	2.164742977	3.012660474	3.234782609	3.271894468	4.203724849	4.268670603	4.292268905
0.471	1.094679017	1.072613106	1.12014098	2.168787902	2.1390577	2.165450839	3.008615548	3.232160575	3.271087688	4.198884172	4.260602807	4.2924706
0.472	1.094679017	1.066545717	1.118118517	2.169799133	2.13743973	2.16130479	3.005076238	3.23236227	3.272096163	4.199287562	4.256972299	4.290655346
0.473	1.092453237	1.067455826	1.119736487	2.169495764	2.138653207	2.158574465	3.006997578	3.234379219	3.269877519	4.20251468	4.250114673	4.292672295
0.474	1.08982277	1.068163688	1.121051088	2.166664316	2.139462193	2.153113816	3.009222287	3.233774134	3.267255486	4.196665528	4.249106199	4.285612974
0.475	1.086686444	1.066040102	1.118320763	2.163832868	2.140776793	2.152304831	3.008514425	3.23276566	3.26786057	4.189807902	4.252131622	4.280167212
0.476	1.083853633	1.063208654	1.118017394	2.16292276	2.140372301	2.154832909	3.005379608	3.228933457	3.265036842	4.190614681	4.249307894	4.279360432
0.477	1.085978241	1.062399669	1.116803916	2.159787943	2.14067567	2.148462152	3.00416613	3.228530067	3.263019893	4.18395875	4.250518063	4.27310789
0.478	1.080211448	1.068264811	1.115489315	2.158169973	2.132788066	2.150181245	2.999514466	3.227319898	3.25999447	4.183151971	4.247290945	4.269477383
0.479	1.082133713	1.067051333	1.114376961	2.156552003	2.130462233	2.151192476	3.001031313	3.22288261	3.258380911	4.18395875	4.243660437	4.265040095
0.48	1.083752462	1.069276042	1.110635405	2.155237402	2.125709446	2.150787984	2.999514466	3.221874136	3.254347013	4.180731632	4.241643488	4.262014672
0.481	1.08142551	1.067051333	1.106185987	2.153518308	2.126720677	2.148967767	2.99931222	3.216831764	3.253943623	4.177101124	4.241240098	4.260804502
0.482	1.082943087	1.069174919	1.104972509	2.157563234	2.127833032	2.143911611	2.995267294	3.213201256	3.250716505	4.169840108	4.239424844	4.256972299
0.483	1.083347774	1.066545717	1.104264647	2.154731786	2.12196789	2.142799256	2.98737969	3.210579222	3.2509182	4.169033328	4.238618065	4.255963825
0.484	1.084258321	1.066444594	1.103556785	2.151293599	2.117720718	2.139664439	2.988795413	3.207150409	3.2509182	4.163587566	4.230146879	4.252535012
0.485	1.084055977	1.066747964	1.100118599	2.151596969	2.115293763	2.132788066	2.987581936	3.208562273	3.254548708	4.162377397	4.227524846	4.251324843
0.486	1.079705589	1.06533224	1.101938815	2.150181245	2.112361192	2.131170095	2.982020163	3.207755494	3.251523284	4.156528245	4.222280779	4.250518063
0.487	1.080717307	1.066747964	1.103455662	2.150181245	2.112361192	2.131776834	2.980705563	3.212394476	3.251724979	4.155721466	4.217036712	4.250114673
0.488	1.083044259	1.06856818	1.100624214	2.154934032	2.111552207	2.131170095	2.978986469	3.212797866	3.255960572	4.14886384	4.215423153	4.244265522
0.489	1.073736452	1.072815352	1.097388274	2.155844141	2.110743222	2.134102666	2.978986469	3.209369053	3.253741928	4.149065535	4.21118756	4.240231624
0.49	1.071814188	1.069781658	1.096680412	2.150787984	2.109226375	2.134001543	2.977772992	3.20553685	3.252330064	4.147451975	4.208767221	4.234382472
0.491	1.072623562	1.067152456	1.09759052	2.148563275	2.110945468	2.129653248	2.975952775	3.200897868	3.252531759	4.146241806	4.205540103	4.230751964
0.492	1.074343483	1.068972673	1.100219722	2.143810487	2.105990434	2.127731909	2.976559514	3.195048716	3.251119895	4.143619773	4.200901121	4.227928236
0.493	1.076366919	1.067354703	1.098197259	2.143405995	2.106394927	2.129046509	2.973829189	3.189602954	3.2509182	4.133736723	4.205943493	4.22026383
0.494	1.078390355	1.063208654	1.095264688	2.140473424	2.106597173	2.128237524	2.973829189	3.18738431	3.249102946	4.131316384	4.200094341	4.217440101
0.495	1.074646998	1.065635609	1.097792767	2.138754331	2.102754494	2.126518431	2.97190785	3.185569056	3.242648709	4.132123164	4.195051969	4.215624848
0.496	1.075355201	1.064017639	1.096882658	2.137035237	2.102046632	2.124091476	2.967053939	3.184157192	3.24224532	4.128290961	4.193236715	4.209574001
0.497	1.073230593	1.063208654	1.095568058	2.136327375	2.094968013	2.127327416	2.9651326	3.185367361	3.24143854	4.125870622	4.186984173	4.204531629
0.498	1.073837624	1.055118803	1.094051211	2.137743099	2.097900584	2.119743181	2.961694413	3.179921599	3.24143854	4.120626555	4.186984173	4.202312985
0.499	1.070701298	1.055927788	1.095871427	2.136630745	2.095271382	2.119338688	2.959874196	3.181535158	3.24103515	4.116592658	4.187185868	4.198480782
0.5	1.070195439	1.054815434	1.094657949	2.135417267	2.097698337	2.118529703	2.959773073	3.178509735	3.24184193	4.113163845	4.181336717	4.197875697
0.501	1.071105985	1.050467139	1.094152334	2.136024006	2.094260151	2.113473547	2.957346118	3.180324989	3.241640235	4.110945201	4.177302819	4.189001122
0.502	1.067666143	1.049253661	1.093343349	2.130057741	2.093855658	2.115394886	2.959166335	3.179719904	3.243657184	4.11215537	4.17528587	4.186984173
0.503	1.069588408	1.055624419	1.093848964	2.126720677	2.09132758	2.116406117	2.962200029	3.17871143	3.240026676	4.113768929	4.170646888	4.185774004
0.504	1.069284892	1.054208695	1.088893931	2.125608323	2.091732072	2.114181408	2.961896659	3.180526684	3.238211422	4.112357065	4.169436718	4.182546886
0.505	1.070701298	1.055321049	1.089905162	2.123788106	2.092136565	2.11519264	2.956840502	3.176291091	3.234379219	4.11175198	4.16701638	4.182345191
0.506	1.073331765	1.05501768	1.086568098	2.123788106	2.092237688	2.116709487	2.958559596	3.173467363	3.231353796	4.109735031	4.161368923	4.18355536
0.507	1.072016531	1.052186232	1.084849005	2.120451043	2.089507363	2.110136483	2.954110178	3.167416516	3.23195888	4.105701134	4.157335025	4.182143496
0.508	1.069386064	1.051983986	1.086568098	2.117619595	2.085765807	2.105484819	2.950166375	3.163786008	3.225706339	4.106306218	4.153502822	4.182143496
0.509	1.069082549	1.049455907	1.089804039	2.111248838	2.08263099	2.103967972	2.946728189	3.161769059	3.221269051	4.100255372	4.152897737	4.180328242
0.51	1.068779033	1.047534568	1.090208531	2.113979162	2.083541098	2.103361233	2.944907972	3.164391093	3.215218205	4.097633338	4.152494348	4.185370614
0.511	1.06635091	1.046523337	1.090613024	2.115698256	2.082833236	2.102248878	2.946728189	3.163987703	3.208965663	4.097633338	4.150880789	4.178109598
0.512	1.062506381	1.046422213	1.090511901	2.116203871	2.086878162	2.100529785	2.941267539	3.162575839	3.203923291	4.094204525	4.147250281	4.173470616
0.513	1.061697006	1.04824243	1.088995054	2.113776916	2.084956822	2.096282613	2.940458554	3.161970754	3.201099562	4.09440622	4.141401129	4.176496039
0.514	1.058763024	1.050871631	1.090309654	2.114383655	2.085664684	2.093653412	2.935908013	3.156323297	3.197065665	4.091582492	4.141199434	4.172260447
0.515	1.058257165	1.048950292	1.08596136	2.114181408	2.081923128	2.091226457	2.93388555	3.155516518	3.198477529	4.093397746	4.141199434	4.167621464
0.516	1.055930213	1.046523337	1.086163606	2.114080285	2.079900665	2.088597255	2.935200151	3.153499569	3.194241936	4.091179102	4.138174011	4.16701638
0.517	1.05522201	1.043287396	1.08404002	2.116001625	2.082934359	2.087586024	2.933379935	3.147247027	3.192023293	4.08532995	4.14019096	4.168024854
0.518	1.051782169	1.047433445	1.083736651	2.110540976	2.080911897	2.090619718	2.934492289	3.149263976	3.191216513	4.090372322	4.130912995	4.163990956
0.519	1.051478653	1.046927829	1.082826542	2.111046591	2.085159068	2.08940624	2.928121532	3.147448722	3.189401259	4.089363848	4.125870622	4.164797736
0.52	1.049657561	1.044804243	1.08242205	2.115394886	2.081619759	2.087080408	2.926604685	3.148053807	3.1877877	4.087750289	4.125870622	4.156326551
0.521	1.048443499	1.050972754	1.085860236	2.109226375	2.081316389	2.089911856	2.927717039	3.144826689	3.183955497	4.088153678	4.122441809	4.159351974
0.522	1.049252873	1.047534568	1.08757933	2.109428621	2.081822005	2.086574792	2.923065375	3.140591096	3.180123294	4.080892663	4.115987573	4.152292653
0.523	1.043688424	1.043691889	1.086871468	2.111046591	2.081720882	2.08424896	2.919526065	3.137363978	3.179719904	4.074438426	4.113970624	4.143619773
0.524	1.042575534	1.044905366	1.087781576	2.10973199	2.079293926	2.083945591	2.912750815	3.132724996	3.176089396	4.074035036	4.115785878	4.145838416
0.525	1.038731005	1.043590766	1.084747882	2.109125252	2.07585574	2.083439975	2.914874401	3.130708047	3.176492786	4.067379105	4.11255876	4.14019096
0.526	1.037618115	1.044298628	1.08404002	2.104675834	2.07585574	2.076765848	2.914368785	3.129497877	3.176492786	4.068185885	4.11255876	4.133938418
0.527	1.039945066	1.043894135	1.084444513	2.103361233	2.073024292	2.078181572	2.916694617	3.130506352	3.171652109	4.066572326	4.111348591	4.131921469
0.528	1.038123974	1.041972795	1.082219804	2.102653371	2.071810814	2.078282695	2.917908095	3.128691098	3.17003855	4.064958766	4.110541811	4.124660453
0.529	1.036606397	1.042073919	1.078276001	2.10164214	2.067867012	2.079192803	2.91386317	3.127077539	3.173669058	4.066975715	4.111550285	4.120424861
0.53	1.03235718	1.040253702	1.075747923	2.098810692	2.069282736	2.075046755	2.911132845	3.119614828	3.171853804	4.063748597	4.106306218	4.113768929
0.531	1.028006793	1.044096381	1.075040061	2.094260151	2.06908049	2.074440016	2.906278934	3.118202964	3.171450414	4.05850453	4.105902829	4.114979099
0.532	1.027096246	1.045613228	1.068972673	2.092844427	2.065440057	2.075754617	2.905672195	3.116992794	3.171652109	4.052251988	4.10428927	4.116189268
0.533	1.027703277	1.039950333	1.070590643	2.093754535	2.064934441	2.072822046	2.901020531	3.114774151	3.169433465	4.051243514	4.099045202	4.110138421
0.534	1.02729859	1.041871672	1.070388397	2.091125333	2.0603839	2.071305199	2.901425024	3.11517754	3.168424991	4.05023504	4.096624864	4.11255876
0.535	1.028209136	1.040961564	1.072006367	2.090518595	2.063720964	2.073024292	2.904357595	3.113362286	3.161970754	4.044385888	4.095414694	4.113365539
0.536	1.030030229	1.043489642	1.072815352	2.090619718	2.06200187	2.071810814	2.898290207	3.110740253	3.162777534	4.04075538	4.095213	4.112357065
0.537	1.026995074	1.048141307	1.073826583	2.089203994	2.059372669	2.072417553	2.897177852	3.110538558	3.16055889	4.041763854	4.090977407	4.109129947
0.538	1.02841148	1.043590766	1.070691766	2.091833195	2.061900747	2.067867012	2.893537419	3.109530083	3.159348721	4.036923177	4.091784186	4.104894354
0.539	1.024162264	1.043287396	1.066242348	2.087990516	2.058563684	2.06908049	2.893941912	3.10731144	3.158541941	4.035511313	4.092187576	4.097835033
0.54	1.024061092	1.042276165	1.068163688	2.082428744	2.057451329	2.068979367	2.89161608	3.105697881	3.156726687	4.033696059	4.086741814	4.097835033
0.541	1.022138827	1.036815515	1.066444594	2.086878162	2.056945713	2.068170381	2.888683509	3.103479237	3.153701264	4.03087233	4.08573334	4.090372322
0.542	1.019609532	1.041770549	1.06887155	2.086777039	2.050676079	2.070293967	2.890705971	3.104487711	3.153902959	4.032485889	4.08532995	4.088960458
0.543	1.021835312	1.03984921	1.067759195	2.083743344	2.048046877	2.072215307	2.895357636	3.101260593	3.15188601	4.028653687	4.079077409	4.088557068
0.544	1.023454061	1.038534609	1.067759195	2.084350083	2.049159232	2.069181613	2.896166621	3.101663983	3.149667366	4.024216399	4.077665544	4.083111306
0.545	1.021329453	1.037017762	1.072309736	2.082125374	2.052294049	2.068574874	2.895155389	3.098033475	3.147650417	4.023813009	4.075446901	4.081296052
0.546	1.024061092	1.035602038	1.069680535	2.078282695	2.05199068	2.069687229	2.895863251	3.096823306	3.14240635	4.019779112	4.07585029	4.081296052
0.547	1.021531796	1.03469193	1.070287274	2.076866971	2.05522662	2.067058027	2.895357636	3.093596187	3.14240635	4.018972332	4.074640121	4.075043511
0.548	1.020317735	1.036815515	1.069478288	2.074338893	2.053810896	2.065743426	2.891919449	3.094201272	3.140591096	4.017963858	4.070001139	4.080085883
0.549	1.024162264	1.033175083	1.066141225	2.078586065	2.05876593	2.062406363	2.889088001	3.092991103	3.137162283	4.011509621	4.064757072	4.078068934
0.55	1.026590387	1.037321131	1.067759195	2.077675956	2.056237851	2.060080531	2.886964415	3.096621611	3.139784317	4.010501147	4.063345207	4.076858765
0.551	1.026286872	1.034085191	1.069276042	2.07585574	2.05846256	2.059069299	2.887368908	3.096016526	3.134338555	4.008685893	4.058302835	4.07585029
0.552	1.025173982	1.030141388	1.070287274	2.073833277	2.057653575	2.054417635	2.889290247	3.095613136	3.135952114	4.008887588	4.056487581	4.070202833
0.553	1.023656405	1.033175083	1.069174919	2.069687229	2.060080531	2.057350206	2.886661046	3.096621611	3.134741944	4.006063859	4.053260463	4.0675808
0.554	1.025173982	1.027309941	1.066444594	2.068473751	2.059574915	2.057451329	2.887065538	3.097226695	3.131514826	4.005055385	4.050436734	4.060723174
0.555	1.025275154	1.025590847	1.06695021	2.067867012	2.058159191	2.053103034	2.881402643	3.094806357	3.135750419	4.002635046	4.048621481	4.057294361
0.556	1.024162264	1.023467261	1.062905285	2.06392321	2.058563684	2.054013142	2.88615543	3.094604662	3.13413686	4.003441826	4.041763854	4.055075717
0.557	1.026590387	1.019118967	1.062298546	2.061799624	2.059069299	2.0468334	2.887571154	3.095411441	3.13373347	3.997996064	4.037326567	4.055075717
0.558	1.029119682	1.022354907	1.063107531	2.059069299	2.054619881	2.050574956	2.880391411	3.093797882	3.130506352	3.995979115	4.033696059	4.056890971
0.559	1.030738431	1.020635814	1.070995135	2.059979407	2.054822128	2.046024415	2.883930721	3.089360595	3.127077539	3.989121489	4.03127572	4.057899445
0.56	1.030030229	1.022253784	1.071096259	2.059777161	2.054822128	2.042990721	2.88130152	3.086335171	3.124455505	3.987709624	4.033090974	4.05850453
0.561	1.031851321	1.027107694	1.073523214	2.057046837	2.052091803	2.040867135	2.878368949	3.084519917	3.122841946	3.985087591	4.027040128	4.061933343
0.562	1.029423198	1.018107735	1.071298505	2.05330528	2.055125497	2.038339056	2.877863333	3.079477545	3.122640251	3.984885896	4.022401145	4.064555377
0.563	1.027804449	1.018815597	1.069579412	2.052395172	2.053912019	2.035709855	2.876346486	3.079074155	3.123043641	3.983272337	4.025224874	4.064757072
0.564	1.022442343	1.018208858	1.07048952	2.05168731	2.051383941	2.036923332	2.879683549	3.079477545	3.119614828	3.981860473	4.017560468	4.063546902
0.565	1.023656405	1.015276287	1.067658072	2.04845137	2.051485064	2.0332829	2.877155471	3.081494494	3.114370761	3.977826575	4.018367247	4.05810114
0.566	1.015360316	1.016793134	1.070287274	2.048855862	2.044810937	2.032676161	2.879481303	3.080284325	3.114774151	3.975204541	4.016955383	4.051445209
0.567	1.013235708	1.014770672	1.069882781	2.048350247	2.044103075	2.031968299	2.878470072	3.074435173	3.111143643	3.972985898	4.016551993	4.053260463
0.568	1.014955629	1.016287519	1.067152456	2.048552493	2.040462642	2.028631235	2.876852102	3.068787716	3.111748727	3.967540136	4.019779112	4.048419786
0.569	1.010504069	1.019624582	1.070287274	2.042181735	2.038440179	2.026709896	2.879177934	3.068586021	3.110336863	3.96935539	4.017358773	4.045192667
0.57	1.011819302	1.019927952	1.069377165	2.040159273	2.036417717	2.026709896	2.882110505	3.063745344	3.10610127	3.966733356	4.014131655	4.041763854
0.571	1.01333688	1.02053469	1.066646841	2.040968258	2.030249205	2.025294172	2.87938018	3.065963988	3.111345337	3.965321492	4.01433335	4.035713008
0.572	1.013235708	1.022658276	1.06887155	2.03975478	2.030653698	2.023473955	2.879784673	3.064552123	3.103479237	3.961690984	4.010097757	4.035511313
0.573	1.014348598	1.020433567	1.066545717	2.041069381	2.027620004	2.018316675	2.876346486	3.062938564	3.103479237	3.956446917	4.012316401	4.027443517
0.574	1.012426333	1.025186355	1.066040102	2.042788474	2.026608773	2.020035769	2.874020654	3.062131785	3.107916524	3.953824883	4.010501147	4.030065551
0.575	1.009694694	1.028118926	1.064219885	2.037530071	2.025698664	2.020339138	2.87614424	3.060316531	3.10650466	3.953623188	4.003643521	4.027241822
0.576	1.011718131	1.024478493	1.065837856	2.0345975	2.024181817	2.017002075	2.870885837	3.061728395	3.105899575	3.947370647	4.003845215	4.02219945
0.577	1.011718131	1.026298709	1.071399628	2.03621547	2.024687433	2.018518922	2.868560004	3.057291108	3.104689406	3.943740139	4.00485369	4.018568942
0.578	1.007266571	1.021849291	1.072410859	2.0332829	2.02458631	2.014069504	2.873818408	3.054063989	3.103479237	3.936075733	4.006668944	4.01392996
0.579	1.007165399	1.021343676	1.067354703	2.031462683	2.022563847	2.011440302	2.871897068	3.053862294	3.103277542	3.936075733	4.001223182	4.006668944
0.58	1.006963055	1.020433567	1.064725501	2.032069422	2.024990802	2.011541425	2.872807176	3.050231786	3.103882627	3.93224353	4.000214707	4.003643521
0.581	1.004130245	1.018107735	1.062298546	2.034193008	2.026305403	2.010833563	2.873413915	3.049626702	3.105697881	3.927201158	4.004651995	3.99577742
0.582	1.004636104	1.024276247	1.062197423	2.035406485	2.022260478	2.011844795	2.870885837	3.05285382	3.104487711	3.924982514	4.005458775	3.994768945
0.583	1.005850165	1.024175123	1.064118762	2.037934564	2.026305403	2.011743672	2.86552631	3.051240261	3.100857203	3.92316726	4.001828267	3.992348607
0.584	1.006457196	1.025085232	1.061894053	2.037024456	2.026103157	2.012148164	2.859155553	3.048618227	3.102067373	3.922965565	4.00404691	3.989928268
0.585	1.005344306	1.029635773	1.061388438	2.040462642	2.023473955	2.014372873	2.858649937	3.045189414	3.105294491	3.921553701	3.999206233	3.993357081
0.586	1.007367743	1.024478493	1.061590684	2.043597459	2.027215511	2.014372873	2.849649978	3.04458433	3.103075847	3.92357065	3.99577742	3.992146912
0.587	1.007367743	1.026804325	1.061388438	2.042990721	2.025193049	2.01396838	2.847728638	3.047206363	3.103680932	3.919536752	3.988919794	3.987306235
0.588	1.009897038	1.021444799	1.063309777	2.04005815	2.030046959	2.017002075	2.847728638	3.045592804	3.103882627	3.919133363	3.981457083	3.98750793
0.589	1.005243135	1.021748168	1.05825362	2.042485105	2.030653698	2.013766134	2.844593821	3.041558906	3.100655508	3.912275736	3.982465557	3.983675727
0.59	0.998363451	1.019321213	1.058455867	2.037732318	2.030754821	2.014069504	2.839942157	3.042365686	3.100857203	3.911872347	3.982062168	3.980448608
0.591	0.997452905	1.018815597	1.055523296	2.037428948	2.027114388	2.01073244	2.842470235	3.034096195	3.096419916	3.910258788	3.980045219	3.981658778
0.592	0.996340015	1.016894258	1.053905325	2.040159273	2.026305403	2.011642548	2.839436541	3.034499585	3.098840254	3.908443534	3.980650303	3.974196067
0.593	0.999172826	1.016590888	1.057849128	2.038642426	2.02296834	2.013766134	2.840447773	3.030062298	3.09823517	3.90662828	3.977826575	3.97762488
0.594	1.000488059	1.012950455	1.06017496	2.034091885	2.024080694	2.008608854	2.841256758	3.027641959	3.091579238	3.904409636	3.9768181	3.970767254
0.595	1.000184544	1.012849332	1.061085068	2.035507609	2.021148123	2.011743672	2.834582631	3.027440264	3.086940256	3.903199466	3.976011321	3.970767254
0.596	0.996441187	1.015377411	1.060983945	2.039451411	2.018013306	2.012148164	2.833166907	3.024011451	3.081292799	3.898762179	3.974801152	3.971775728
0.597	0.99381072	1.011635855	1.053500833	2.035103116	2.017103198	2.009620086	2.831144444	3.021591112	3.076653817	3.898560484	3.972179118	3.972179118
0.598	0.994518922	1.014366179	1.051983986	2.034698623	2.013260519	2.007900992	2.826897272	3.022196197	3.077662291	3.901384212	3.966531661	3.973994372
0.599	0.994417751	1.012849332	1.052489602	2.0332829	2.01265378	2.006687515	2.819818653	3.01735552	3.070804665	3.899568959	3.965926577	3.977019795
0.6	0.992900173	1.011332485	1.055321049	2.033181776	2.011844795	2.006283022	2.821133254	3.017960604	3.064148734	3.89714862	3.963102848	3.976213016
0.601	0.990573222	1.011231362	1.055927788	2.027923373	2.010429071	2.00557516	2.818200683	3.016750435	3.060921616	3.898358789	3.96027912	3.977826575
0.602	0.991180253	1.008703284	1.05501768	2.030653698	2.011339179	2.002440343	2.814964742	3.012313148	3.055879243	3.895938451	3.958262171	3.973590982
0.603	0.988954473	1.010119007	1.052186232	2.028934605	2.009923455	2.00072125	2.813245649	3.012313148	3.057492802	3.891097773	3.956446917	3.974196067
0.604	0.990876737	1.008399914	1.054410941	2.024889679	2.011743672	1.997889802	2.81456025	3.00827925	3.055072464	3.887063875	3.947774037	3.975002847
0.605	0.991382596	1.004860604	1.052186232	2.018215552	2.009518963	1.993440384	2.812335541	3.004447047	3.052652125	3.886660486	3.948984206	3.96814522
0.606	0.988954473	1.008399914	1.047635691	2.015181858	2.008406608	1.998901033	2.812537787	3.001018234	3.053862294	3.881618114	3.945555393	3.968346915
0.607	0.988549785	1.00728756	1.045208736	2.014473996	2.007698746	1.997687556	2.811526556	3.000211454	3.049425007	3.883836757	3.945555393	3.967338441
0.608	0.980961899	1.009208899	1.043590766	2.015282981	2.005170668	1.996069585	2.807886123	3.001825013	3.043575855	3.881214724	3.946362172	3.959270645
0.609	0.985211116	1.00860216	1.047433445	2.011642548	2.001024619	1.996777447	2.807077138	2.997387726	3.04458433	3.882424893	3.939706241	3.958867255
0.61	0.985413459	1.006175205	1.044096381	2.018721168	2.000316757	1.995867339	2.804549059	2.98972332	3.040752127	3.878390995	3.937689292	3.954429968
0.611	0.984199397	1.010725746	1.04278178	2.017103198	2.005676283	1.99687857	2.799290656	2.990731795	3.042567381	3.875567267	3.933857089	3.952009629
0.612	0.987436895	1.013152702	1.043995258	2.010024578	2.002541466	1.996170709	2.794032253	2.989118235	3.039138568	3.877584216	3.931235056	3.952816409
0.613	0.9849076	1.013557194	1.038534609	2.011541425	2.003754944	1.995968462	2.793526637	2.992748743	3.035709755	3.873953708	3.927806243	3.946563867
0.614	0.98156893	1.016388642	1.038231239	2.011136933	1.999002156	1.995766216	2.784931171	2.988513151	3.037525009	3.866692692	3.927806243	3.945555393
0.615	0.983693538	1.015478534	1.032467221	2.01073244	2.00072125	1.997485309	2.787358126	2.987302982	3.035306365	3.864474048	3.923772345	3.941521495
0.616	0.984604085	1.013152702	1.028826788	2.01073244	2.005170668	1.992631399	2.786549141	2.985487728	3.03470128	3.865684217	3.921352006	3.939101156
0.617	0.983693538	1.015781903	1.033175083	2.010226824	2.004058313	1.993137014	2.786245772	2.987504676	3.031675857	3.866894387	3.916107939	3.936479123
0.618	0.981973618	1.007793175	1.033680698	2.009518963	2.007900992	1.994957231	2.789077219	2.985084338	3.028852128	3.860238455	3.911872347	3.93264692
0.619	0.980152525	1.010220131	1.034793053	2.009822332	2.005372914	2.001226865	2.792717652	2.987101287	3.032280941	3.857213032	3.908040144	3.928411327
0.62	0.976611511	1.011939224	1.03115262	2.006485268	2.00587853	2.00041788	2.787560372	2.983269084	3.034499585	3.856204558	3.904409636	3.924579125
0.621	0.979241979	1.007489806	1.029838019	2.006586392	2.006384145	2.003249328	2.788874973	2.98145383	3.032280941	3.849750321	3.901384212	3.922158786
0.622	0.976813855	1.009310022	1.029838019	2.005271791	2.006586392	1.999608895	2.785942402	2.983067389	3.033692806	3.847733372	3.899770653	3.918729973
0.623	0.976105652	1.004456112	1.027512187	2.002440343	2.00557516	2.000519003	2.78553791	2.982260609	3.033289416	3.845111339	3.894929976	3.916713024
0.624	0.974588075	1.003950496	1.017096504	1.999608895	2.000519003	2.00072125	2.77876266	2.980445355	3.029860603	3.838657102	3.89674523	3.909855398
0.625	0.972564639	1.006276328	1.018107735	1.9952606	2.001530235	2.001024619	2.777650305	2.981252135	3.028045349	3.838657102	3.892307943	3.906829974
0.626	0.974689247	1.00374825	1.019017843	1.990912305	2.000923496	1.990710059	2.774110995	2.982663999	3.019372469	3.836236764	3.894929976	3.904409636
0.627	0.975195106	1.00182691	1.018107735	1.987170749	1.998597664	1.992631399	2.772088533	2.983470779	3.017153825	3.832404561	3.893921502	3.902190992
0.628	0.974082216	1.005467343	1.022152661	1.983833686	1.999507772	1.99364263	2.771886286	2.982260609	3.017153825	3.835228289	3.890896078	3.89755201
0.629	0.975498622	0.999602201	1.017399873	1.985957272	1.998294294	1.992328029	2.772897518	2.983874168	3.015943656	3.832606256	3.889282519	3.89674523
0.63	0.975599793	1.001422418	1.021242552	1.983125824	1.994653861	1.985856149	2.772493025	2.986697897	3.017153825	3.828975748	3.88726557	3.897955399
0.631	0.977218542	0.994343798	1.022658276	1.97978876	1.990305567	1.981002238	2.770773932	2.986496202	3.013926707	3.826152019	3.886660486	3.899568959
0.632	0.974385732	0.992826951	1.019523459	1.985148287	1.992226906	1.980698869	2.773908749	2.983470779	3.015338571	3.820302868	3.886660486	3.899770653
0.633	0.973576357	0.993635936	1.019826829	1.984541548	1.987676365	1.979889884	2.77360538	2.982058914	3.014531791	3.817882529	3.885853706	3.902796077
0.634	0.97205878	0.990703365	1.014871795	1.986260641	1.990608936	1.980395499	2.776436827	2.981252135	3.013119927	3.818487614	3.882223198	3.902594382
0.635	0.970136515	0.988175287	1.016388642	1.987676365	1.989395458	1.976047204	2.774313242	2.979235186	3.015136876	3.813646936	3.882021503	3.903401161
0.636	0.972159952	0.989388765	1.016590888	1.981305608	1.989294335	1.977058436	2.770875055	2.978025017	3.01614535	3.811629987	3.87939947	3.900375738
0.637	0.972969326	0.989793257	1.011029116	1.981507854	1.989496582	1.972811264	2.765818898	2.974797898	3.017960604	3.810419818	3.880811334	3.895333366
0.638	0.971350577	0.994647168	1.013354948	1.980193253	1.988384227	1.970687678	2.762077342	2.973184339	3.019775858	3.811428293	3.883231673	3.893316417
0.639	0.973677529	0.99151235	1.007692052	1.978979775	1.989193212	1.966844999	2.759347017	2.97278095	3.017557215	3.812638462	3.883836757	3.894324891
0.64	0.976915027	0.986152824	1.003950496	1.978777529	1.981406731	1.968260723	2.756818939	2.974192814	3.014733486	3.809209649	3.884643537	3.88847574
0.641	0.972868154	0.990399996	1.004456112	1.98009213	1.978878652	1.963305689	2.752571767	2.972175865	3.015136876	3.811629987	3.881214724	3.889887604
0.642	0.972564639	0.987265179	1.005669589	1.978069667	1.978676406	1.964418044	2.752875137	2.969150442	3.013926707	3.808201174	3.87939947	3.88726557
0.643	0.97428456	0.988782026	1.004253866	1.977058436	1.972811264	1.962597827	2.75105492	2.966528408	3.010296199	3.805175751	3.879197775	3.881416419
0.644	0.972463467	0.991107858	1.014366179	1.979991007	1.975137096	1.96300232	2.754998723	2.970158916	3.012111453	3.809209649	3.873752013	3.881416419
0.645	0.971957608	0.98989438	1.0105235	1.986766257	1.974125865	1.962294458	2.750953797	2.966326713	3.008480945	3.79811643	3.873348623	3.886660486
0.646	0.97205878	0.991916843	1.009613392	1.992934768	1.971901156	1.965833768	2.750347058	2.965318239	3.012716537	3.79811643	3.866894387	3.883635062
0.647	0.973374013	0.991006735	1.011736978	1.992732522	1.976653943	1.96138435	2.750347058	2.961284341	3.012514842	3.793477448	3.865280828	3.882223198
0.648	0.975700965	0.984332608	1.008096545	1.994350492	1.973519126	1.958350656	2.749335827	2.959469087	3.010497894	3.787628296	3.862053709	3.884240147
0.649	0.972261124	0.98989438	1.011534731	1.993541507	1.974125865	1.960878734	2.749032458	2.960880951	3.006665691	3.785207957	3.858423201	3.87939947
0.65	0.977319714	0.988478656	1.007894298	1.989092089	1.976148328	1.96623826	2.749032458	2.958258918	3.003841962	3.785006262	3.857818117	3.875163877
0.651	0.975296278	0.990804488	1.006276328	1.989193212	1.977361805	1.969575324	2.751762782	2.955031799	3.002026708	3.781577449	3.859633371	3.870121505
0.652	0.970440031	0.99151235	1.007085313	1.98494604	1.976148328	1.964822536	2.750549305	2.954023325	2.994563997	3.781779144	3.854994388	3.863465574
0.653	0.968214251	0.993332567	1.008197668	1.980799992	1.974530357	1.958957394	2.747313364	2.951602986	2.991538574	3.782182534	3.85217066	3.858624896
0.654	0.971957608	0.994950537	1.003647127	1.975844958	1.972609018	1.959260764	2.750043689	2.948577563	2.99012671	3.784602873	3.845918118	3.859431676
0.655	0.97094589	0.99343369	1.006276328	1.969878693	1.975035973	1.959867503	2.751257167	2.944543665	2.986899592	3.783191008	3.842892695	3.857213032
0.656	0.965179097	0.990399996	1.004860604	1.971597786	1.969069708	1.957137178	2.751156043	2.943736886	2.984680948	3.78036728	3.841480831	3.853179134
0.657	0.962649801	0.988984272	1.006074082	1.972507895	1.969575324	1.962395581	2.752571767	2.94514875	2.982663999	3.777341857	3.836841848	3.850153711
0.658	0.962143942	0.989287641	1.002534772	1.974631481	1.968968585	1.96269895	2.750751551	2.942123327	2.980041966	3.775324908	3.83442151	3.846926593
0.659	0.961031052	0.98989438	1.007995422	1.972912387	1.969170831	1.960271995	2.748425719	2.943736886	2.978025017	3.769879146	3.8348249	3.842085916
0.66	0.959108788	0.990703365	1.011231362	1.972406772	1.973215757	1.955620331	2.748729088	2.942325022	2.976209763	3.772904569	3.829984222	3.847329983
0.661	0.96315566	0.98989438	1.006478575	1.968867462	1.972103402	1.955418085	2.74943695	2.943938581	2.972579255	3.765643553	3.829782527	3.840875746
0.662	0.963459176	0.990399996	1.005669589	1.974328111	1.965631521	1.957036055	2.750549305	2.942930106	2.969150442	3.764433384	3.828168968	3.842691
0.663	0.961739255	0.990501119	1.008298791	1.971597786	1.969878693	1.958350656	2.749234704	2.942728411	2.967738577	3.768063892	3.826152019	3.844102864
0.664	0.964470894	0.987265179	1.006781944	1.971092171	1.965833768	1.95784504	2.745290901	2.939097903	2.966730103	3.765240163	3.83361473	3.838052018
0.665	0.963054489	0.987973041	1.00890553	1.969676447	1.964923659	1.957036055	2.747616734	2.939097903	2.967738577	3.770685925	3.828975748	3.83321134
0.666	0.959918162	0.985950578	1.010725746	1.965328152	1.965024783	1.950463051	2.747920103	2.934660616	2.962091121	3.769879146	3.827765578	3.830387612
0.667	0.956073633	0.986456194	1.007590929	1.967755107	1.954103484	1.953193376	2.742358331	2.933853836	2.964713154	3.765038468	3.827160494	3.829984222
0.668	0.953139651	0.989489888	1.006276328	1.964822536	1.955519208	1.951777652	2.743066192	2.931836887	2.96249451	3.766248638	3.823933376	3.831194392
0.669	0.957388867	0.983220253	1.002029157	1.960170872	1.954507976	1.949654066	2.742257207	2.929214854	2.964511459	3.765240163	3.82453846	3.830992697
0.67	0.952127933	0.984130361	1.000310063	1.959867503	1.951575405	1.947227111	2.742560577	2.929214854	2.964713154	3.765240163	3.821513037	3.830589307
0.671	0.95253262	0.978568589	1.003647127	1.958856271	1.950867544	1.946620372	2.73558308	2.926794515	2.9628979	3.766046943	3.817075749	3.830185917
0.672	0.954960743	0.972602324	1.001928033	1.956429316	1.949654066	1.950159682	2.732549386	2.922155533	2.965318239	3.762416435	3.815663885	3.831396086
0.673	0.956579493	0.968961891	0.999703324	1.957743917	1.949552943	1.952890006	2.732448263	2.920138584	2.966528408	3.762416435	3.813445241	3.83401812
0.674	0.954353713	0.964209104	1.007995422	1.964013551	1.950361928	1.948946204	2.729313446	2.920541974	2.964309764	3.753743555	3.816067275	3.828370663
0.675	0.950711527	0.969366384	1.009411146	1.964215797	1.946317002	1.944800155	2.724965151	2.924979261	2.964713154	3.751524911	3.81626897	3.822723206
0.676	0.955972462	0.971388846	1.009411146	1.959968626	1.948440588	1.947934973	2.72557189	2.920340279	2.961082646	3.750919826	3.810823208	3.819496088
0.677	0.958805272	0.963905734	1.009815638	1.958451779	1.948137219	1.945508017	2.723144935	2.916104686	2.960880951	3.745272369	3.810823208	3.820302868
0.678	0.959715819	0.962995626	1.009512269	1.956328193	1.944901278	1.940552984	2.721729211	2.919533499	2.958662307	3.744667285	3.805377446	3.822723206
0.679	0.959007616	0.963400119	1.00728756	1.955822577	1.944496786	1.940654107	2.721526964	2.913280958	2.955435189	3.74446559	3.79851982	3.823126596
0.68	0.957388867	0.963905734	1.006781944	1.952182144	1.941159722	1.937620413	2.721223595	2.914894517	2.955435189	3.740431692	3.799729989	3.817882529
0.681	0.956174805	0.959658563	1.010119007	1.95268776	1.944496786	1.938732767	2.720920226	2.913684348	2.955233494	3.742045251	3.795091007	3.818891003
0.682	0.957894726	0.960164178	1.006680821	1.947125987	1.94560914	1.932766502	2.717077546	2.910860619	2.952409766	3.738213048	3.793275753	3.814252021
0.683	0.95587129	0.963298995	1.00536622	1.945002402	1.941867584	1.931249655	2.716673054	2.911667399	2.949787732	3.732162202	3.794082532	3.809209649
0.684	0.95364551	0.966332689	1.00698419	1.942575446	1.94591251	1.929631685	2.714953961	2.911465704	2.94514875	3.72711983	3.785207957	3.814655411
0.685	0.956377149	0.962995626	1.002939265	1.942979939	1.945103525	1.927508099	2.710807912	2.913079263	2.943938581	3.722279152	3.788233381	3.812436767
0.686	0.95587129	0.960568671	0.999197709	1.939238383	1.943788924	1.931451901	2.710403419	2.915902991	2.948980953	3.71764017	3.791057109	3.810218123
0.687	0.956680664	0.961984395	0.999501078	1.937923782	1.947429357	1.925991252	2.710403419	2.915297907	2.943938581	3.721068983	3.786014737	3.805175751
0.688	0.962548629	0.961377656	0.998287601	1.940654107	1.943283308	1.923058681	2.707875341	2.90965045	2.94595553	3.713001187	3.783997788	3.799729989
0.689	0.962245114	0.957939469	1.004759481	1.941665338	1.938631644	1.922957558	2.706055125	2.905414857	2.941316547	3.711992713	3.782182534	3.800536769
0.69	0.962649801	0.953692297	1.005669589	1.942676569	1.93883389	1.923058681	2.704538278	2.904002993	2.935064006	3.70775712	3.779762195	3.79892321
0.691	0.962447458	0.955310268	0.997579739	1.942170954	1.934687842	1.921440711	2.706257371	2.909045365	2.935870785	3.705740171	3.779358805	3.796906261
0.692	0.961233396	0.958445085	0.997781985	1.942069831	1.93559795	1.917901401	2.704032662	2.911465704	2.931433498	3.705740171	3.78077067	3.796301176
0.693	0.958602929	0.958950701	0.996366261	1.942777693	1.937923782	1.917496909	2.703122554	2.913280958	2.928206379	3.702513053	3.779157111	3.791057109
0.694	0.957085352	0.959961932	0.989186518	1.938328275	1.93559795	1.920631726	2.697055166	2.914692822	2.929013159	3.705740171	3.774518128	3.787829991
0.695	0.961739255	0.957939469	0.987366302	1.93559795	1.933170995	1.919418248	2.696145057	2.910457229	2.92659282	3.705135087	3.768668976	3.788031686
0.696	0.958704101	0.956220376	0.986253947	1.936204689	1.932564256	1.916182308	2.696448427	2.914289432	2.92780299	3.703319833	3.775123213	3.787426601
0.697	0.956478321	0.961883272	0.982815761	1.934384472	1.928013715	1.915171076	2.693111363	2.913482653	2.927601295	3.706345256	3.769274061	3.783392703
0.698	0.958906444	0.961377656	0.981602283	1.935193457	1.927508099	1.91496883	2.695639442	2.909045365	2.924172482	3.702513053	3.7716944	3.777140162
0.699	0.95698418	0.958141715	0.979478697	1.935395704	1.924373282	1.912036259	2.689875423	2.909448755	2.928408074	3.700496104	3.772097789	3.775324908
0.7	0.959715819	0.957737223	0.978467466	1.930541793	1.92528339	1.915777815	2.686336113	2.905011467	2.926794515	3.696058817	3.769072366	3.774921518
0.701	0.956174805	0.954501283	0.977456234	1.927710345	1.922654189	1.913957599	2.682392311	2.8997674	2.926794515	3.691823224	3.770685925	3.769072366
0.702	0.951318558	0.954197913	0.979276451	1.924069912	1.924373282	1.918204771	2.680369848	2.901784349	2.930223328	3.69081475	3.770685925	3.765845248
0.703	0.952431448	0.950759727	0.978871958	1.929429439	1.924575528	1.916283431	2.68431365	2.895128418	2.928004685	3.690613055	3.766652028	3.767862197
0.704	0.949699809	0.947119294	0.971692216	1.930744039	1.918912632	1.912440752	2.685729374	2.893514859	2.932038582	3.69081475	3.768467282	3.761609655
0.705	0.944540047	0.949647372	0.978770835	1.925182267	1.919418248	1.913755353	2.690077669	2.895128418	2.930425023	3.69081475	3.763424909	3.762416435
0.706	0.942314267	0.948838387	0.978366343	1.928317084	1.916789047	1.910620535	2.686740606	2.893313164	2.929819939	3.688394411	3.756970673	3.761609655
0.707	0.939886143	0.947523786	0.974827033	1.928923823	1.918103647	1.910519412	2.686437236	2.889682656	2.929214854	3.686780852	3.760601181	3.756567283
0.708	0.935333412	0.948433894	0.975838264	1.925485636	1.920833972	1.914362091	2.687448468	2.894523333	2.92659282	3.69000797	3.76181135	3.757979147
0.709	0.932702945	0.952579943	0.971388846	1.928418207	1.925991252	1.91142952	2.684718143	2.895330113	2.9273996	3.685974072	3.758584232	3.751726606
0.71	0.933613491	0.958343962	0.972400078	1.926496868	1.925890129	1.909407058	2.682493434	2.894725028	2.930223328	3.685570683	3.754752029	3.750718131
0.711	0.93189357	0.958748454	0.976546126	1.925586759	1.93236201	1.906676733	2.683403542	2.893514859	2.923970787	3.687991021	3.751121521	3.750314742
0.712	0.93857091	0.957939469	0.973006816	1.929328316	1.927912592	1.903339669	2.682088941	2.886858927	2.924777566	3.686780852	3.751323216	3.746885929
0.713	0.941606064	0.959051824	0.973411309	1.921946327	1.930946286	1.902732931	2.683100173	2.881413165	2.923769092	3.684562208	3.750113047	3.746280844
0.714	0.939886143	0.960669794	0.978568589	1.919418248	1.92720473	1.897676774	2.684718143	2.881009776	2.920945363	3.68214187	3.750919826	3.745675759
0.715	0.938469738	0.95601813	0.977051742	1.922148573	1.927002483	1.894036341	2.683100173	2.880001301	2.921147058	3.676696108	3.752129996	3.746684234
0.716	0.936648645	0.955512514	0.979984313	1.921036218	1.92528339	1.897676774	2.681987818	2.878186047	2.918525025	3.677099497	3.746885929	3.745070675
0.717	0.935839271	0.947827156	0.979782067	1.920833972	1.923968789	1.896665543	2.680167602	2.876774183	2.916306381	3.673872379	3.750919826	3.743255421
0.718	0.932197086	0.948231648	0.982815761	1.915676692	1.921541834	1.898081266	2.67784177	2.877782657	2.917718245	3.671653735	3.749709657	3.741440167
0.719	0.931185367	0.947220417	0.984231485	1.915777815	1.925586759	1.896463296	2.679763109	2.876169098	2.915297907	3.67266221	3.748096098	3.739826607
0.72	0.929161931	0.944591215	0.983018007	1.919822741	1.922148573	1.895957681	2.678954124	2.875160624	2.91751655	3.672863905	3.747692708	3.732162202
0.721	0.930983024	0.950355234	0.980692175	1.920328356	1.921137341	1.896058804	2.67592043	2.876572488	2.91751655	3.672863905	3.742448641	3.73579271
0.722	0.934220522	0.949445126	0.976849496	1.91850814	1.921541834	1.89272174	2.677032785	2.871530116	2.912675873	3.672863905	3.739826607	3.734784235
0.723	0.932399429	0.949242879	0.975433772	1.915777815	1.920328356	1.894946449	2.670156411	2.874555539	2.913079263	3.667418143	3.743860505	3.731153727
0.724	0.934018178	0.948029402	0.981096667	1.91496883	1.92174408	1.897272281	2.671673258	2.871731811	2.911465704	3.666813058	3.739826607	3.730952032
0.725	0.938267394	0.942770999	0.976950619	1.918811509	1.919519371	1.894137464	2.664291269	2.867092828	2.907835196	3.661972381	3.737809659	3.724497796
0.726	0.941302549	0.943377738	0.979377574	1.91496883	1.919216002	1.896665543	2.664190146	2.866286049	2.905818247	3.665199499	3.738011353	3.722884237
0.727	0.940088487	0.943579984	0.983220253	1.908092457	1.918811509	1.897474528	2.663886777	2.866487744	2.906221637	3.663787635	3.732363897	3.725304576
0.728	0.942718954	0.940849659	0.981096667	1.910418289	1.914766584	1.892519494	2.659538482	2.865882659	2.903196213	3.659955432	3.730952032	3.724497796
0.729	0.945349421	0.939737305	0.980186559	1.906373364	1.913047491	1.894137464	2.659639605	2.864470795	2.898960621	3.660157127	3.72711983	3.72631305
0.73	0.947474029	0.938220458	0.977253988	1.909103688	1.912036259	1.891912755	2.659942975	2.862857236	2.896136892	3.660963906	3.726514745	3.723085932
0.731	0.947069342	0.941456398	0.977152865	1.907384595	1.904249778	1.89110377	2.659942975	2.859226728	2.898355536	3.651685942	3.724699491	3.718245254
0.732	0.941504892	0.943681107	0.979680943	1.905665502	1.904148655	1.896159927	2.662774422	2.862252151	2.899969095	3.648660518	3.718446949	3.719657119
0.733	0.93857091	0.939535058	0.982107899	1.908699196	1.899699237	1.894744203	2.661358698	2.86346232	2.90097757	3.649063908	3.720060508	3.720262203
0.734	0.938267394	0.939636182	0.985849455	1.909508181	1.90141833	1.89464308	2.660246344	2.860840287	2.902389434	3.647853739	3.712396103	3.717035085
0.735	0.940493174	0.939130566	0.983523623	1.906474487	1.900811591	1.897676774	2.660650836	2.858823338	2.897145367	3.650072382	3.712597798	3.714816441
0.736	0.937660363	0.937714842	0.985141593	1.909508181	1.899294744	1.891204893	2.658223881	2.857613169	2.897145367	3.644424926	3.709975764	3.715219831
0.737	0.937255676	0.944186723	0.991613474	1.908800319	1.897474528	1.893328479	2.658426127	2.857411474	2.897952146	3.643618146	3.705941866	3.718446949
0.738	0.939279112	0.940445167	0.989793257	1.908598073	1.89949699	1.8894858	2.657313773	2.852772491	2.898153841	3.642004587	3.702714748	3.71683339
0.739	0.935131068	0.942669876	0.987568548	1.905766625	1.895553188	1.887463337	2.654583448	2.852369102	2.895733502	3.635550351	3.701101189	3.711992713
0.74	0.933309975	0.948130525	0.989287641	1.906069994	1.895553188	1.8894858	2.65529131	2.849948763	2.892708079	3.632323232	3.697067291	3.71643
0.741	0.93078068	0.945197954	0.989793257	1.906373364	1.894137464	1.887261091	2.657718266	2.847326729	2.895531808	3.630911368	3.697067291	3.714211357
0.742	0.9285549	0.945804693	0.990804488	1.906676733	1.8894858	1.886350983	2.65529131	2.84611656	2.896741977	3.629701199	3.694445258	3.714009662
0.743	0.929263103	0.944894585	0.993029197	1.902834054	1.889688046	1.87917124	2.65721265	2.841275883	2.892102995	3.633331707	3.687991021	3.710782544
0.744	0.927745526	0.944692338	0.986759563	1.902429561	1.889789169	1.876238669	2.651448631	2.841880967	2.890086046	3.630911368	3.688797801	3.709975764
0.745	0.922788107	0.945905816	0.988984272	1.899193621	1.886957721	1.875530807	2.653976709	2.843292832	2.893514859	3.634743571	3.686579157	3.710379154
0.746	0.92349631	0.952074327	0.985444962	1.902025069	1.888272322	1.871991497	2.656100295	2.840469103	2.892708079	3.628491029	3.684965598	3.709168985
0.747	0.9246092	0.948231648	0.9834225	1.902935177	1.885238628	1.871890374	2.655796926	2.840469103	2.891699605	3.623852047	3.683352039	3.7085639
0.748	0.919854124	0.951467588	0.98635507	1.897373404	1.884631889	1.873306098	2.657111527	2.837241985	2.893111469	3.622843573	3.678309667	3.706546951
0.749	0.916920142	0.95086085	0.985242716	1.900103729	1.881193703	1.870575773	2.653268848	2.835426731	2.895128418	3.624658827	3.679519836	3.705336782
0.75	0.910849833	0.954501283	0.987062932	1.897171158	1.881800441	1.872193744	2.6504374	2.840670798	2.895128418	3.622238488	3.680326616	3.706748646
0.751	0.908927569	0.950254111	0.988478656	1.895553188	1.886957721	1.871789251	2.647707075	2.841880967	2.890489435	3.624860521	3.677099497	3.704530002
0.752	0.909534599	0.946512555	0.987669671	1.89433971	1.886553229	1.868047695	2.646392474	2.841679273	2.892506384	3.623852047	3.675082549	3.697672376
0.753	0.90902874	0.948332771	0.986253947	1.895148695	1.886148736	1.871081389	2.645077874	2.840065713	2.889480961	3.622843573	3.668224922	3.695453732
0.754	0.911456864	0.944490092	0.977658481	1.895553188	1.888171199	1.873912837	2.643965519	2.834821646	2.886657233	3.618002895	3.669636787	3.697874071
0.755	0.910951005	0.948737264	0.977152865	1.898586882	1.888575692	1.870575773	2.640729579	2.839057239	2.889480961	3.615582557	3.667014753	3.692630004
0.756	0.911153348	0.948838387	0.975130402	1.894845326	1.889890292	1.874418453	2.642448672	2.83704029	2.886253843	3.614372387	3.662980855	3.693436783
0.757	0.915908424	0.944894585	0.964916966	1.89464308	1.89110377	1.870373527	2.644673381	2.835830121	2.884841979	3.612153744	3.661770686	3.688394411
0.758	0.911052177	0.946310309	0.961377656	1.895654311	1.887766707	1.872497113	2.642448672	2.83825046	2.879194522	3.614574082	3.660762211	3.688192716
0.759	0.915807252	0.947726032	0.959759686	1.894440834	1.889991416	1.873306098	2.644471135	2.8366369	2.881211471	3.616591031	3.659753737	3.686780852
0.76	0.916616626	0.942467629	0.960265301	1.896867789	1.890092539	1.867845449	2.64174081	2.838048765	2.880808081	3.613565608	3.660157127	3.682746954
0.761	0.918538891	0.943074368	0.960265301	1.894845326	1.88918243	1.865115124	2.641336317	2.838855544	2.87334537	3.614574082	3.659148652	3.677906277
0.762	0.919752953	0.941153029	0.959759686	1.893328479	1.895452065	1.864710631	2.643561026	2.83744368	2.872336896	3.611145269	3.66358594	3.677099497
0.763	0.920764671	0.939332812	0.955613637	1.897070035	1.892620617	1.868654434	2.639313855	2.838855544	2.876572488	3.607313066	3.664594414	3.677502887
0.764	0.921068186	0.942872122	0.958343962	1.894946449	1.892418371	1.867643202	2.636077914	2.836233511	2.875765709	3.606707982	3.661770686	3.675889328
0.765	0.922282248	0.940040674	0.955917006	1.897171158	1.892013878	1.870373527	2.64012284	2.830989444	2.869714862	3.601867304	3.659955432	3.675889328
0.766	0.92015764	0.935490133	0.957231607	1.895856557	1.890193662	1.872193744	2.637089146	2.831191138	2.867092828	3.603480863	3.657333398	3.675284243
0.767	0.918943578	0.937714842	0.95733273	1.900002606	1.889789169	1.869362296	2.635268929	2.82796402	2.86386571	3.603077474	3.660157127	3.674074074
0.768	0.917324829	0.935490133	0.956119253	1.90141833	1.891811632	1.868249941	2.63466219	2.831191138	2.865479269	3.596824932	3.66398933	3.671452041
0.769	0.919854124	0.933568793	0.960063055	1.894541957	1.894137464	1.867946572	2.63334759	2.835225036	2.864470795	3.590370696	3.66318255	3.670443566
0.77	0.9246092	0.926287928	0.959152947	1.895350942	1.891204893	1.864407262	2.638403747	2.827157241	2.86507588	3.585530018	3.661972381	3.666207973
0.771	0.925519746	0.927703651	0.956119253	1.896968912	1.886148736	1.863092661	2.637898131	2.826753851	2.868908082	3.580285951	3.660963906	3.668426617
0.772	0.92572209	0.928411513	0.956725992	1.895452065	1.888171199	1.8636994	2.63850487	2.825543682	2.861445372	3.582907985	3.658745263	3.672057125
0.773	0.926430292	0.925782312	0.955310268	1.891609386	1.888474568	1.858643243	2.637898131	2.823123343	2.862655541	3.579479172	3.658946957	3.667619838
0.774	0.923597481	0.926591297	0.957838346	1.88918243	1.885440874	1.856519657	2.639516101	2.825947071	2.859226728	3.578672392	3.65491306	3.662980855
0.775	0.921978732	0.925681189	0.958950701	1.887665583	1.886957721	1.862182553	2.637999254	2.817475886	2.860033507	3.575243579	3.649870688	3.664997804
0.776	0.922788107	0.928411513	0.958849577	1.889384677	1.884631889	1.862384799	2.633954329	2.816467412	2.86467249	3.5744368	3.649668993	3.659753737
0.777	0.91236741	0.930332853	0.960568671	1.886957721	1.88402515	1.862384799	2.631931866	2.816669107	2.862857236	3.572218156	3.646441874	3.658543568
0.778	0.916009595	0.92831039	0.962085518	1.886350983	1.886249859	1.857025273	2.632639728	2.815660632	2.865680964	3.565158835	3.650072382	3.653501196
0.779	0.915604908	0.927602528	0.961377656	1.886452106	1.884429643	1.858440997	2.633145343	2.81888775	2.860840287	3.561931717	3.649870688	3.650879162
0.78	0.916009595	0.929624991	0.963905734	1.881294826	1.883418412	1.858744366	2.632639728	2.815862327	2.859226728	3.564755445	3.646845264	3.654307975
0.781	0.914087331	0.926490174	0.964107981	1.882103811	1.880182471	1.857429766	2.632639728	2.814652158	2.858621643	3.562738496	3.646038485	3.655719839
0.782	0.91125452	0.927501405	0.964310227	1.879272363	1.873609467	1.859351105	2.626875709	2.814248768	2.856402999	3.560721547	3.639987638	3.656526619
0.783	0.913682644	0.927400282	0.967040551	1.878362255	1.87401396	1.85692415	2.629201541	2.809609785	2.853579271	3.562940191	3.634138486	3.655518144
0.784	0.914795534	0.924063219	0.967849537	1.879575732	1.874924068	1.857632012	2.627179078	2.811223345	2.853780966	3.563948665	3.638374079	3.652291026
0.785	0.91570608	0.927501405	0.966737182	1.874317329	1.876339792	1.855103934	2.620606075	2.812433514	2.853579271	3.566772394	3.640996112	3.651282552
0.786	0.917021314	0.922647495	0.967242798	1.874924068	1.875834176	1.851261254	2.622224045	2.806180972	2.849747068	3.565562224	3.637365605	3.648257128
0.787	0.91793186	0.920928401	0.965523704	1.869665665	1.873002729	1.85368821	2.622426291	2.804970803	2.848940289	3.562335106	3.629701199	3.644828315
0.788	0.921068186	0.918905939	0.96249001	1.867643202	1.870373527	1.855407303	2.620808321	2.803357244	2.844099611	3.567982563	3.621230014	3.643416451
0.789	0.919854124	0.917692461	0.959152947	1.87209262	1.871890374	1.849339915	2.620808321	2.796701313	2.842082662	3.565562224	3.622641878	3.638575774
0.79	0.914188503	0.916883476	0.959456316	1.868957803	1.869969035	1.846811836	2.61595441	2.799323346	2.840469103	3.566167309	3.616994421	3.639785943
0.791	0.915807252	0.918602569	0.95925407	1.868351064	1.869160049	1.848328683	2.615752164	2.797306397	2.836435206	3.567377478	3.61820459	3.639382553
0.792	0.91459319	0.917389092	0.957737223	1.868553311	1.8636994	1.848025314	2.609381406	2.796499618	2.836031816	3.561326632	3.619213065	3.634743571
0.793	0.9134803	0.919714924	0.957130484	1.868148818	1.861373568	1.847721945	2.606752205	2.795692838	2.833006392	3.561124937	3.616591031	3.63595374
0.794	0.913682644	0.916782353	0.953995667	1.871283635	1.861575814	1.84337365	2.603516265	2.794684364	2.830384359	3.562536801	3.618406285	3.631113063
0.795	0.90902874	0.91475989	0.956523745	1.87077802	1.858339874	1.838924232	2.603010649	2.795894533	2.827157241	3.559914768	3.619616454	3.630911368
0.796	0.910040458	0.911827319	0.954703529	1.87047465	1.860362337	1.832351228	2.601898294	2.794280974	2.822719953	3.561326632	3.615985946	3.631919843
0.797	0.918134204	0.910310472	0.955006898	1.871384758	1.860058967	1.827699564	2.596336522	2.789440297	2.821308089	3.559713073	3.618002895	3.631718148
0.798	0.914188503	0.914153151	0.953186682	1.872901606	1.859148859	1.834272567	2.593100581	2.785809789	2.81929114	3.560519852	3.612355438	3.637567299
0.799	0.913884987	0.913950905	0.955613637	1.872193744	1.858643243	1.833362459	2.591684858	2.779355552	2.817677581	3.556687649	3.60912832	3.636155435
0.8	0.913682644	0.912332935	0.951568712	1.871587005	1.857227519	1.836396153	2.593403951	2.776935214	2.816669107	3.553057141	3.607918151	3.630104589
0.801	0.912974441	0.916074491	0.949242879	1.868553311	1.861676937	1.838418616	2.590976996	2.776935214	2.816064022	3.552048667	3.609330015	3.62687747
0.802	0.917021314	0.91637786	0.946917047	1.871587005	1.865014001	1.835587168	2.593403951	2.775926739	2.813441988	3.551645277	3.608523236	3.621431708
0.803	0.913379128	0.92183851	0.9454002	1.868553311	1.868755557	1.836497276	2.592291596	2.779557247	2.812231819	3.543980872	3.608321541	3.617397811
0.804	0.912974441	0.92153514	0.942366506	1.867643202	1.865216247	1.836193907	2.598257861	2.776128434	2.811425039	3.539946974	3.601867304	3.616591031
0.805	0.918235375	0.919209308	0.944287846	1.869160049	1.860564583	1.833868075	2.593808443	2.77511996	2.813038599	3.538333415	3.601060525	3.616792726
0.806	0.918437719	0.92183851	0.941962014	1.868047695	1.859452228	1.829924273	2.58855004	2.777136909	2.815055547	3.535711381	3.603884253	3.61860798
0.807	0.917426001	0.921939633	0.9454002	1.870171281	1.86400277	1.829216411	2.588752287	2.778145383	2.813240293	3.53772833	3.605901202	3.618002895
0.808	0.919550609	0.921434017	0.945197954	1.871182512	1.86400277	1.824969239	2.58855004	2.778347078	2.812231819	3.530467314	3.606909676	3.616994421
0.809	0.91459319	0.925580066	0.946714801	1.866631971	1.858744366	1.829216411	2.590066887	2.781775891	2.811828429	3.530467314	3.602270694	3.6178012
0.81	0.919247093	0.92315311	0.94378223	1.867643202	1.861171322	1.833160213	2.587639932	2.778548773	2.812030124	3.527845281	3.602472389	3.616389336
0.811	0.919550609	0.921130648	0.946310309	1.867643202	1.863598277	1.831946735	2.58693207	2.77511996	2.813643683	3.525828332	3.598035101	3.611346964
0.812	0.918943578	0.922748618	0.949040633	1.86885668	1.867137587	1.830126519	2.590673626	2.776330129	2.812433514	3.524013078	3.594404593	3.614977472
0.813	0.917426001	0.918703692	0.948737264	1.867339833	1.866834217	1.830126519	2.591280365	2.77511996	2.814047073	3.521189349	3.597026627	3.612153744
0.814	0.917122485	0.924872204	0.953085559	1.86208143	1.865924109	1.83275572	2.587842178	2.776531824	2.816870801	3.516953757	3.597833407	3.615179167
0.815	0.918842406	0.920523909	0.950152988	1.860867952	1.869160049	1.832250105	2.591179242	2.780565722	2.811828429	3.514735113	3.597026627	3.610741879
0.816	0.91904475	0.922546372	0.949040633	1.860766829	1.866631971	1.832452351	2.589965764	2.779758942	2.810819955	3.507272402	3.60045544	3.608523236
0.817	0.915604908	0.924164342	0.945905816	1.858744366	1.865418493	1.83629503	2.593403951	2.779960637	2.811626734	3.505860538	3.597228322	3.604287643
0.818	0.913581472	0.917692461	0.950051865	1.85530618	1.86400277	1.830025396	2.594920798	2.778548773	2.80981148	3.504650368	3.594202899	3.596018153
0.819	0.914289675	0.914355397	0.949040633	1.856519657	1.863598277	1.828306302	2.591381488	2.781170806	2.811425039	3.505457148	3.594202899	3.596421542
0.82	0.911558036	0.914355397	0.949141756	1.854699441	1.868148818	1.826486086	2.591280365	2.782179281	2.812836904	3.506465622	3.593194424	3.598438491
0.821	0.911659208	0.907276778	0.950152988	1.85692415	1.866126355	1.825070362	2.591078119	2.781977586	2.812231819	3.50101986	3.589967306	3.60005205
0.822	0.910445146	0.908389132	0.950759727	1.852676978	1.864103893	1.82598047	2.58723544	2.782582671	2.813643683	3.502028335	3.588555442	3.60045544
0.823	0.908421709	0.901108267	0.949849618	1.853081471	1.863901646	1.823958008	2.588145548	2.782179281	2.813643683	3.506667317	3.590370696	3.602270694
0.824	0.908522881	0.903029606	0.948433894	1.853081471	1.864306139	1.82112656	2.586224208	2.780767417	2.812030124	3.504448674	3.587143577	3.600253745
0.825	0.90285726	0.905861054	0.95055748	1.851969116	1.867036464	1.820014205	2.588752287	2.777136909	2.809609785	3.500616471	3.583916459	3.597430017
0.826	0.902452573	0.903838591	0.95247882	1.846912959	1.870676897	1.818598481	2.585920839	2.77511996	2.808399616	3.497187658	3.583311375	3.595413068
0.827	0.900327964	0.906670039	0.952681066	1.841047818	1.86531737	1.816576019	2.580864682	2.77511996	2.810416565	3.497187658	3.582504595	3.594001204
0.828	0.895674061	0.908894748	0.954299036	1.836193907	1.865216247	1.81596928	2.581168051	2.770480977	2.806180972	3.500213081	3.581294426	3.594807983
0.829	0.897191638	0.907276778	0.953490051	1.841047818	1.863598277	1.812531093	2.577628742	2.766648774	2.802953854	3.501221555	3.581294426	3.592589339
0.83	0.891627189	0.912332935	0.954197913	1.835991661	1.862688169	1.809295153	2.575909648	2.765841995	2.803357244	3.50142325	3.579075782	3.589765611
0.831	0.888288519	0.908692502	0.952883312	1.836193907	1.861778061	1.81050863	2.57530291	2.76483352	2.799928431	3.499607996	3.576252054	3.591580865
0.832	0.888794378	0.907479024	0.949242879	1.832452351	1.858744366	1.810407507	2.573684939	2.764228436	2.797709787	3.499002912	3.57282324	3.587748662
0.833	0.887681488	0.91122058	0.946917047	1.833766952	1.859957844	1.81050863	2.571864723	2.762816572	2.794079279	3.500011386	3.570604597	3.586135103
0.834	0.88950258	0.904647576	0.94570357	1.831542243	1.857126396	1.806868198	2.572269215	2.760799623	2.793474194	3.499406301	3.57363002	3.586135103
0.835	0.888794378	0.906467793	0.947726032	1.830025396	1.853890456	1.803632257	2.567819797	2.759186064	2.797104702	3.500213081	3.572016461	3.588353747
0.836	0.887479144	0.902625114	0.950051865	1.827699564	1.853890456	1.807474936	2.570347876	2.759992843	2.798113177	3.504045284	3.567377478	3.587546967
0.837	0.885455708	0.898883558	0.955209145	1.82790181	1.851463501	1.803430011	2.567718674	2.758984369	2.797306397	3.504246979	3.570201207	3.590572391
0.838	0.889199065	0.901715005	0.954400159	1.827193948	1.85338484	1.806059212	2.563875995	2.75737081	2.800331821	3.504045284	3.569596122	3.593194424
0.839	0.887175629	0.901613882	0.953995667	1.822238914	1.853485963	1.805452474	2.567617551	2.75575725	2.797508092	3.50263342	3.568385953	3.592387645
0.84	0.888693206	0.899995912	0.95247882	1.825778224	1.848935422	1.800800809	2.558516469	2.754345386	2.796499618	3.496985963	3.567780868	3.590774085
0.841	0.884747505	0.905456562	0.952984436	1.818396235	1.849946654	1.799991824	2.557606361	2.750311488	2.798718262	3.500414776	3.567579173	3.587345272
0.842	0.882926413	0.902018375	0.952579943	1.820519821	1.844890497	1.799182839	2.560437809	2.745067421	2.795289448	3.496985963	3.567982563	3.585328323
0.843	0.880093602	0.903737468	0.954197913	1.815362541	1.842362418	1.79887947	2.554067051	2.741436913	2.796499618	3.493758844	3.566369004	3.578874087
0.844	0.877361963	0.903838591	0.958343962	1.812328847	1.840542202	1.799486209	2.555685021	2.73921827	2.794684364	3.494162234	3.56415036	3.575445274
0.845	0.876856104	0.899793666	0.955917006	1.812126601	1.838924232	1.799486209	2.557707484	2.739016575	2.795087754	3.491136811	3.563948665	3.575646969
0.846	0.873011575	0.900400405	0.950254111	1.811216492	1.834171444	1.80241878	2.557302991	2.739621659	2.79206233	3.491136811	3.559309683	3.573024935
0.847	0.877463135	0.894231893	0.948737264	1.816272649	1.834171444	1.801812041	2.558111976	2.740025049	2.785204704	3.489926642	3.560519852	3.57322663
0.848	0.880397117	0.890389214	0.946310309	1.819913082	1.830935504	1.802317656	2.554168174	2.739419965	2.785809789	3.488111388	3.561124937	3.572016461
0.849	0.878980712	0.892108308	0.945501323	1.81435131	1.834070321	1.804238996	2.554471543	2.741436913	2.784801314	3.485085964	3.556687649	3.57322663
0.85	0.884545162	0.886849904	0.946108062	1.816272649	1.833261336	1.805149104	2.555583898	2.738613185	2.780364027	3.482463931	3.55507409	3.567175784
0.851	0.886062739	0.889681352	0.943377738	1.815362541	1.830429888	1.801812041	2.551437849	2.73841149	2.782784365	3.4836741	3.55547748	3.562133411
0.852	0.886467426	0.890288091	0.943883353	1.81242997	1.834272567	1.801812041	2.550628864	2.734780982	2.782784365	3.484682575	3.554872395	3.559107988
0.853	0.886467426	0.887153274	0.944591215	1.815160295	1.830227642	1.799587332	2.548201909	2.732360643	2.779355552	3.481052067	3.550838498	3.557897819
0.854	0.886568598	0.890288091	0.946512555	1.815160295	1.83305909	1.802823272	2.545370461	2.732965728	2.777338603	3.480850372	3.543577482	3.556485955
0.855	0.888086175	0.892209431	0.944490092	1.816576019	1.833665829	1.805250227	2.545370461	2.732158949	2.774111485	3.481858846	3.54599782	3.553258836
0.856	0.889300237	0.892310554	0.941759767	1.816980511	1.829115288	1.801205302	2.542134521	2.730545389	2.771489452	3.479236813	3.5468046	3.551040193
0.857	0.888592034	0.894939755	0.940849659	1.81758725	1.831744489	1.804238996	2.542943506	2.733974203	2.771086062	3.478430033	3.535711381	3.548216464
0.858	0.887175629	0.892411677	0.936703611	1.818497358	1.832856844	1.802519903	2.544763722	2.733369118	2.767657249	3.476413084	3.536719856	3.5468046
0.859	0.883432272	0.893321785	0.933063178	1.821025437	1.82951978	1.800295194	2.539100827	2.733570813	2.770279282	3.477421559	3.534501212	3.541762228
0.86	0.881813523	0.894838632	0.933063178	1.81758725	1.830126519	1.802216533	2.543954737	2.734175897	2.766648774	3.478026643	3.532685958	3.542165618
0.861	0.886265082	0.895040878	0.935793502	1.822036668	1.829115288	1.800092947	2.540213181	2.733570813	2.759186064	3.470563932	3.533492737	3.539745279
0.862	0.881813523	0.892310554	0.937310349	1.820519821	1.833766952	1.801003056	2.537887349	2.739621659	2.759589453	3.469152068	3.527643586	3.540552058
0.863	0.878070166	0.892816169	0.936197995	1.825272608	1.834879306	1.798677224	2.53758398	2.737604711	2.758782674	3.471169017	3.526433416	3.537526635
0.864	0.876147901	0.888568998	0.93700698	1.82466587	1.833160213	1.800295194	2.530606483	2.73881488	2.758177589	3.46632834	3.531677483	3.540350364
0.865	0.875237355	0.891299322	0.935793502	1.821834422	1.832047858	1.803227765	2.526460435	2.738613185	2.758177589	3.467740204	3.52905545	3.537930025
0.866	0.876856104	0.891299322	0.941962014	1.824564746	1.832148982	1.804542365	2.524943588	2.734579287	2.757169115	3.468143594	3.531475788	3.53813172
0.867	0.874731496	0.896962218	0.938422704	1.825070362	1.831744489	1.80373338	2.523628987	2.731755559	2.761404707	3.46632834	3.525828332	3.534904602
0.868	0.87048228	0.897366711	0.941658644	1.823351269	1.831946735	1.804238996	2.522213263	2.729133525	2.765035215	3.468345289	3.522802908	3.533492737
0.869	0.87554087	0.89413077	0.939433935	1.826789455	1.83275572	1.801306425	2.521707647	2.726309797	2.767657249	3.469757153	3.522399519	3.530870704
0.87	0.876147901	0.901613882	0.938422704	1.823553515	1.829317534	1.802823272	2.521100909	2.727318271	2.768262333	3.469152068	3.521996129	3.533291042
0.871	0.876451417	0.898377942	0.940849659	1.825171485	1.830632135	1.803126642	2.518168338	2.721670814	2.76523691	3.464311391	3.520785959	3.533089348
0.872	0.874630324	0.900299282	0.93862495	1.823149022	1.826688332	1.801812041	2.511898703	2.722275899	2.76604369	3.461487662	3.523609688	3.532484263
0.873	0.877260791	0.902422867	0.939029443	1.820519821	1.832148982	1.802823272	2.512303196	2.723284374	2.769270808	3.460277493	3.518567316	3.532282568
0.874	0.876451417	0.897265587	0.933063178	1.823958008	1.830227642	1.800598563	2.514831274	2.717636917	2.766648774	3.460277493	3.518970705	3.530669009
0.875	0.87665376	0.89574874	0.928007021	1.821733299	1.830935504	1.797767115	2.516348121	2.713199629	2.767253859	3.459067324	3.514130028	3.533492737
0.876	0.874124465	0.900400405	0.929220499	1.819002974	1.834575937	1.801609794	2.513011058	2.713199629	2.767253859	3.459470714	3.51049952	3.530063924
0.877	0.876147901	0.898479065	0.923658726	1.820722067	1.831643366	1.799991824	2.50825827	2.709569121	2.764228436	3.454831731	3.518769011	3.529257145
0.878	0.873922121	0.900501528	0.925377819	1.821227683	1.826587209	1.802722149	2.504314468	2.710375901	2.763623351	3.453419867	3.513726638	3.526635111
0.879	0.87776665	0.900501528	0.929726114	1.820418698	1.828913041	1.802317656	2.508966132	2.708560647	2.75575725	3.451201223	3.511911384	3.52945884
0.88	0.878980712	0.898479065	0.929018252	1.817486127	1.826587209	1.796452515	2.50471896	2.706342003	2.752530132	3.446763936	3.511507995	3.526433416
0.881	0.878677196	0.898580188	0.923051987	1.815261418	1.825070362	1.802014287	2.504921207	2.703719969	2.757975894	3.449991054	3.505658843	3.526836806
0.882	0.879891258	0.899389173	0.926085681	1.815261418	1.821531052	1.797362623	2.50178639	2.699686072	2.754950471	3.449789359	3.509491046	3.522197824
0.883	0.882319382	0.899085804	0.926591297	1.816070403	1.821935545	1.798373854	2.502999867	2.699686072	2.753135217	3.443133428	3.508482571	3.524013078
0.884	0.883938131	0.901007144	0.922546372	1.814250187	1.825373731	1.798677224	2.507247039	2.696257259	2.754143691	3.445150377	3.500414776	3.527643586
0.885	0.884848677	0.898175696	0.91991717	1.81435131	1.826384963	1.799587332	2.507145916	2.695248784	2.751521658	3.441721563	3.498196132	3.523811383
0.886	0.883836959	0.90090602	0.917591338	1.811216492	1.828407426	1.798778347	2.509168378	2.699686072	2.753135217	3.441721563	3.49355715	3.521592739
0.887	0.885961567	0.899894789	0.917085722	1.806868198	1.831238873	1.800598563	2.509067255	2.698475902	2.749504709	3.439906309	3.49355715	3.521794434
0.888	0.889603752	0.901512759	0.915467752	1.806665951	1.829620903	1.7985761	2.509977364	2.698879292	2.74789115	3.434662242	3.49355715	3.516348672
0.889	0.885354536	0.904546453	0.916276737	1.801003056	1.824766993	1.801609794	2.508157147	2.700089461	2.745269116	3.434460548	3.49234698	3.518365621
0.89	0.883229928	0.897872326	0.914658767	1.803328888	1.82951978	1.798778347	2.507145916	2.699887767	2.742848778	3.433452073	3.490531726	3.517357146
0.891	0.882926413	0.90120939	0.912231812	1.804744612	1.827396194	1.803935627	2.509471748	2.704325054	2.743252167	3.436679191	3.491338506	3.516953757
0.892	0.884747505	0.901007144	0.911625073	1.80403675	1.830328765	1.80373338	2.511595334	2.703114885	2.741638608	3.434057158	3.489321557	3.516752062
0.893	0.881206492	0.899186927	0.907580147	1.80373338	1.82628384	1.79887947	2.50856164	2.70210641	2.740226744	3.432241904	3.494363929	3.513928333
0.894	0.879385399	0.902422867	0.911018334	1.800800809	1.82466587	1.799283962	2.505426822	2.704123359	2.744664032	3.431435124	3.492548675	3.512919859
0.895	0.882825241	0.901715005	0.912434058	1.797868238	1.825070362	1.800396317	2.503808852	2.70291319	2.742041998	3.428208006	3.49275037	3.507272402
0.896	0.883938131	0.897366711	0.912939674	1.799789578	1.824160254	1.795845776	2.504820084	2.702308105	2.735386067	3.424779193	3.494363929	3.507272402
0.897	0.878677196	0.898580188	0.919411554	1.795946899	1.826991702	1.791901973	2.506033561	2.70291319	2.737403016	3.424174108	3.489321557	3.506062233
0.898	0.87999243	0.895647617	0.917591338	1.795845776	1.825474855	1.79180085	2.506943669	2.703518275	2.732562338	3.423367329	3.488514777	3.508482571
0.899	0.876957276	0.893726278	0.917894707	1.79341882	1.824564746	1.792205343	2.498752695	2.7025098	2.735991151	3.422560549	3.487506303	3.506667317
0.9	0.87331509	0.892917293	0.917894707	1.792913205	1.8243625	1.794935667	2.505325699	2.703719969	2.736797931	3.429014786	3.485287659	3.505255453
0.901	0.870077592	0.889782475	0.918602569	1.801306425	1.822441161	1.788666033	2.503202113	2.703518275	2.733369118	3.428409701	3.486094439	3.50263342
0.902	0.868661187	0.894939755	0.914962136	1.802519903	1.822643407	1.791396358	2.502696498	2.70291319	2.73841149	3.423770718	3.485085964	3.503440199
0.903	0.8722022	0.889883599	0.910209349	1.795744653	1.817486127	1.792609835	2.504213345	2.703719969	2.739823354	3.422358854	3.482867321	3.504650368
0.904	0.867851812	0.888265628	0.90798464	1.797969362	1.81435131	1.788261541	2.49986505	2.704930139	2.736192846	3.418930041	3.4836741	3.499406301
0.905	0.866131892	0.890186968	0.910108226	1.800800809	1.81435131	1.784924477	2.498348203	2.704526749	2.73881488	3.416711397	3.480850372	3.498801217
0.906	0.86491783	0.885838673	0.911321703	1.802519903	1.811317616	1.780778428	2.495011139	2.701904715	2.735184372	3.413484279	3.481253761	3.499002912
0.907	0.858442834	0.884625195	0.912231812	1.802924395	1.810710877	1.781284044	2.494303277	2.702308105	2.7380081	3.410458856	3.479640202	3.496179183
0.908	0.860567442	0.884524072	0.910310472	1.801407548	1.810003015	1.779666074	2.493292046	2.704728444	2.736999626	3.41187072	3.476211389	3.495775793
0.909	0.862085019	0.885130811	0.910209349	1.806059212	1.812834463	1.778351473	2.494202154	2.701097936	2.734579287	3.40279445	3.476009694	3.489321557
0.91	0.857936975	0.887153274	0.909299241	1.805856966	1.810104138	1.779160458	2.49116846	2.698879292	2.735386067	3.399769027	3.47419444	3.491540201
0.911	0.860567442	0.884220703	0.91152395	1.804137873	1.809497399	1.775823395	2.490865091	2.698879292	2.734982677	3.394323265	3.471370712	3.486497829
0.912	0.860567442	0.881490378	0.913445289	1.807980552	1.802621026	1.773194193	2.489145997	2.697669123	2.733570813	3.393919875	3.467740204	3.484279185
0.913	0.861073301	0.884018457	0.917692461	1.804643489	1.802621026	1.776935749	2.487730274	2.698274207	2.733369118	3.39371818	3.462899527	3.485085964
0.914	0.86491783	0.88219824	0.918703692	1.801205302	1.802722149	1.774812163	2.489044874	2.696257259	2.728125051	3.388070723	3.465319865	3.480850372
0.915	0.859758067	0.882299363	0.919108185	1.804845735	1.796553638	1.773497563	2.484595456	2.697669123	2.72933522	3.38544869	3.465723255	3.480446982
0.916	0.857633459	0.886445412	0.916175614	1.806868198	1.794531175	1.773699809	2.484797703	2.697467428	2.732965728	3.38423852	3.46632834	3.481455456
0.917	0.862287363	0.882703856	0.913344166	1.808587291	1.796654761	1.774104301	2.485202195	2.691819971	2.72973861	3.382221572	3.469353763	3.479236813
0.918	0.859758067	0.883715087	0.915366629	1.810710877	1.800295194	1.768744775	2.484999949	2.687786073	2.732965728	3.37677581	3.470765627	3.476009694
0.919	0.862085019	0.884321826	0.913445289	1.811418739	1.797160376	1.770059376	2.488943751	2.684155565	2.733570813	3.375363945	3.469353763	3.477421559
0.92	0.860668614	0.884220703	0.911321703	1.814250187	1.795946899	1.7714751	2.483988718	2.682945396	2.735386067	3.372136827	3.467740204	3.470765627
0.921	0.858544006	0.884018457	0.911018334	1.806564828	1.798474977	1.77471104	2.481662885	2.685769124	2.734175897	3.368506319	3.465319865	3.469152068
0.922	0.862590878	0.877546576	0.907883517	1.803430011	1.800598563	1.77471104	2.482067378	2.677096244	2.730343695	3.371128353	3.464513086	3.468345289
0.923	0.8571276	0.879569039	0.910816088	1.80919403	1.798171608	1.772182962	2.478629191	2.679516583	2.726309797	3.373750386	3.462697832	3.466126645
0.924	0.863299081	0.881085886	0.911119457	1.807474936	1.800396317	1.772789701	2.479640423	2.680323362	2.72933522	3.375767335	3.464714781	3.466126645
0.925	0.864614314	0.879265669	0.908490256	1.810913123	1.800598563	1.771373977	2.479438176	2.678306414	2.727116576	3.377784284	3.465319865	3.462697832
0.926	0.866435407	0.881187009	0.906265547	1.813238955	1.800800809	1.776531257	2.479640423	2.678508108	2.727318271	3.373750386	3.460882578	3.461487662
0.927	0.872404544	0.878456684	0.905456562	1.812834463	1.7985761	1.774205425	2.476505605	2.675079295	2.725301322	3.37677581	3.455840206	3.463706306
0.928	0.869268218	0.87542299	0.907681271	1.813744571	1.800396317	1.774003178	2.477719083	2.670440313	2.722275899	3.370724963	3.45725207	3.460479188
0.929	0.866334235	0.872996035	0.905962177	1.807373813	1.796351391	1.774407671	2.477820206	2.673264041	2.722679289	3.378792759	3.455033426	3.458462239
0.93	0.865019002	0.874007266	0.905557685	1.807070444	1.7985761	1.77471104	2.481561762	2.675079295	2.721267425	3.382221572	3.457050375	3.455436816
0.931	0.860365098	0.87380502	0.904647576	1.804238996	1.796351391	1.769756007	2.478831438	2.670843703	2.719653866	3.383230046	3.454024952	3.459067324
0.932	0.8571276	0.87188368	0.904647576	1.801205302	1.800901933	1.768643652	2.479741546	2.669431839	2.717435222	3.382423266	3.452411393	3.45765546
0.933	0.859252208	0.868445494	0.901108267	1.803531134	1.799789578	1.767733544	2.482168501	2.662775907	2.715418273	3.375767335	3.456243595	3.454630036
0.934	0.853384243	0.869153356	0.896153233	1.802722149	1.800699686	1.76985713	2.481764009	2.664389466	2.718040306	3.377784284	3.449789359	3.454630036
0.935	0.858948693	0.868546617	0.895950987	1.803025518	1.802216533	1.772081839	2.483280856	2.663784382	2.715821663	3.380002928	3.445755461	3.453218172
0.936	0.858645177	0.863187091	0.893928524	1.800295194	1.802722149	1.769654883	2.48439321	2.662372517	2.713603019	3.380002928	3.43909953	3.448377495
0.937	0.85824049	0.865715169	0.898175696	1.794834544	1.798474977	1.769048145	2.483786471	2.668423364	2.716023358	3.381011402	3.433653768	3.447974105
0.938	0.86157916	0.865512923	0.896861095	1.787654802	1.798980593	1.767227928	2.484190964	2.668019974	2.715619968	3.382221572	3.433452073	3.444141902
0.939	0.859049865	0.865209553	0.897973449	1.787149186	1.798171608	1.768138036	2.481460639	2.671247093	2.716426747	3.378994453	3.431636819	3.441923258
0.94	0.860162755	0.868344371	0.900602651	1.787755925	1.800194071	1.767329051	2.47761796	2.669835228	2.712796239	3.377784284	3.431435124	3.448377495
0.941	0.864310799	0.873602774	0.898681311	1.785935708	1.796553638	1.760553801	2.479134807	2.666406415	2.709569121	3.377179199	3.431435124	3.447570715
0.942	0.860263926	0.874108389	0.899186927	1.786340201	1.797868238	1.760048186	2.478022453	2.674070821	2.709972511	3.372741912	3.430224955	3.446360546
0.943	0.862489706	0.871681434	0.895040878	1.783205384	1.797868238	1.759643693	2.478528068	2.667616585	2.706342003	3.369716489	3.426392752	3.450596139
0.944	0.856318226	0.868546617	0.89605211	1.78340763	1.795946899	1.75954257	2.474584266	2.666003025	2.703719969	3.365682591	3.424375803	3.443536817
0.945	0.853586587	0.867636509	0.896153233	1.775621148	1.796351391	1.757115615	2.472865173	2.666003025	2.704325054	3.362253778	3.424174108	3.444343597
0.946	0.854193618	0.863085967	0.897568957	1.775216656	1.798070485	1.751958335	2.470033725	2.661969128	2.705736918	3.361648693	3.423770718	3.441721563
0.947	0.853283071	0.867535385	0.899490296	1.771778469	1.796553638	1.752362827	2.471146079	2.663380992	2.701904715	3.356404626	3.422963939	3.438897835
0.948	0.853283071	0.865917415	0.897771203	1.77309307	1.798980593	1.748014532	2.47084271	2.665801331	2.706342003	3.357614795	3.415501228	3.43869614
0.949	0.854800649	0.863187091	0.898479065	1.774407671	1.797160376	1.745890946	2.467809016	2.663582687	2.705535223	3.354387677	3.41227411	3.43869614
0.95	0.855205336	0.859748904	0.89959142	1.772182962	1.794935667	1.743160622	2.463966337	2.662775907	2.703518275	3.350152084	3.410862246	3.43909953
0.951	0.856520569	0.860659012	0.896658849	1.770463869	1.797564869	1.743362868	2.46244949	2.664187771	2.701299631	3.345109712	3.410458856	3.435267327
0.952	0.859859239	0.858838796	0.893524031	1.773598686	1.794126682	1.74407073	2.460932642	2.663380992	2.704526749	3.343697848	3.410257161	3.432241904
0.953	0.862186191	0.859041042	0.900299282	1.772284085	1.792508712	1.746194316	2.458404564	2.668826754	2.707350477	3.345311407	3.405416484	3.431435124
0.954	0.868458843	0.861973613	0.901007144	1.77501441	1.792306466	1.743463991	2.459719165	2.664994551	2.70291319	3.343697848	3.405416484	3.43083004
0.955	0.864310799	0.862580352	0.903130729	1.772284085	1.79018288	1.740632543	2.458809057	2.663582687	2.706543698	3.343294458	3.407836822	3.426796142
0.956	0.872303372	0.866220785	0.904141961	1.769958253	1.792812082	1.743969607	2.456179855	2.660355569	2.708560647	3.341075815	3.408038517	3.431233429
0.957	0.874124465	0.866625277	0.901512759	1.770868361	1.79210422	1.7456887	2.455977609	2.656523366	2.702711495	3.34006734	3.408643602	3.429821565
0.958	0.873618606	0.869254479	0.900097035	1.774508794	1.79210422	1.74922801	2.449101236	2.659145399	2.70331658	3.337647001	3.405618179	3.42921648
0.959	0.875035011	0.868546617	0.897872326	1.774812163	1.798373854	1.742756129	2.452236053	2.659548789	2.697467428	3.339462255	3.406223263	3.431838514
0.96	0.874731496	0.867434262	0.89574874	1.773194193	1.794733421	1.744778592	2.452033807	2.659347094	2.697870818	3.333209714	3.405416484	3.429014786
0.961	0.868964702	0.864097199	0.899692543	1.773699809	1.796654761	1.748317902	2.450516959	2.65833862	2.7025098	3.333008019	3.402996145	3.430628345
0.962	0.868155328	0.864400568	0.900400405	1.770666115	1.795036791	1.743565114	2.447179896	2.65712845	2.702711495	3.329780901	3.399567332	3.426191057
0.963	0.863299081	0.865917415	0.902726237	1.770666115	1.795239037	1.745284208	2.443640586	2.659750484	2.703719969	3.328772426	3.400777501	3.42175377
0.964	0.861882675	0.869254479	0.902220621	1.767531298	1.797969362	1.747205547	2.445865295	2.65833862	2.703518275	3.329780901	3.398558857	3.422762244
0.965	0.862287363	0.867838755	0.900501528	1.76823916	1.798373854	1.748014532	2.443539463	2.658540315	2.698879292	3.325948698	3.397752078	3.42135038
0.966	0.857734631	0.872996035	0.899692543	1.76469985	1.791396358	1.754183044	2.441314754	2.660153874	2.701703021	3.326755477	3.398558857	3.421148685
0.967	0.855913539	0.868951109	0.899389173	1.765711081	1.791699727	1.750340364	2.437067582	2.658742009	2.701097936	3.328570731	3.396945298	3.42175377
0.968	0.85935338	0.872591542	0.898074573	1.763486372	1.787048063	1.753576305	2.433224903	2.656523366	2.695652174	3.323326664	3.401584281	3.424375803
0.969	0.857431116	0.872996035	0.900097035	1.762879633	1.79048625	1.753879674	2.432112549	2.657733535	2.693635225	3.32312497	3.400777501	3.425787667
0.97	0.863703768	0.873703897	0.903535222	1.763284126	1.788666033	1.751553842	2.431303564	2.65793523	2.694643699	3.321713105	3.397550383	3.419938516
0.971	0.86380494	0.875625236	0.90444533	1.764598727	1.790789619	1.749834749	2.432213672	2.657330145	2.696660648	3.324738529	3.398760552	3.419736821
0.972	0.864310799	0.871479188	0.903939714	1.758834708	1.789171649	1.750239241	2.430494578	2.656523366	2.694038615	3.324738529	3.397348688	3.423165634
0.973	0.859555724	0.866423031	0.900097035	1.758632462	1.791598604	1.748014532	2.430595702	2.652691163	2.688996243	3.327965647	3.399970722	3.42094699
0.974	0.858948693	0.867130893	0.898377942	1.757520107	1.789070526	1.74761004	2.4279665	2.652287773	2.689399632	3.324940223	3.399567332	3.42094699
0.975	0.859454552	0.8654118	0.89574874	1.75408192	1.794733421	1.748419025	2.433326026	2.651279299	2.68476065	3.321309716	3.392508011	3.419938516
0.976	0.856621741	0.861670244	0.896759972	1.754992029	1.790789619	1.744778592	2.432921534	2.64966574	2.686374209	3.318082597	3.391902926	3.415702923
0.977	0.855812367	0.858737673	0.898175696	1.756104383	1.793115451	1.746396562	2.432213672	2.64966574	2.687987768	3.316267343	3.392306316	3.416106313
0.978	0.856419398	0.850142206	0.898681311	1.753778551	1.788767156	1.745385331	2.438887799	2.64805218	2.685365735	3.315863954	3.389280893	3.417316482
0.979	0.852574869	0.850445575	0.89959142	1.752565073	1.779463828	1.749834749	2.435752982	2.644623367	2.687180989	3.311224971	3.387869028	3.414896143
0.98	0.848022137	0.849333221	0.899995912	1.752565073	1.784722231	1.748722394	2.438887799	2.644421672	2.688592853	3.311628361	3.383230046	3.413282584
0.981	0.846706904	0.84801862	0.896355479	1.749329133	1.781991906	1.749329133	2.441719247	2.644421672	2.684558955	3.311023276	3.382221572	3.411063941
0.982	0.844582295	0.848625359	0.893119539	1.754486413	1.780879552	1.751250473	2.445258556	2.641597944	2.683348786	3.313040225	3.380204623	3.4126775
0.983	0.843975265	0.847411881	0.895445371	1.751452719	1.781081798	1.748317902	2.442528232	2.639580995	2.683348786	3.314250394	3.378591064	3.412475805
0.984	0.845695185	0.844378187	0.896355479	1.749126887	1.779362705	1.745385331	2.440606892	2.636958962	2.679314888	3.311426666	3.377985979	3.408845297
0.985	0.845492842	0.845895034	0.90090602	1.747812286	1.774205425	1.745486454	2.442629355	2.636958962	2.680121668	3.315662259	3.375767335	3.410257161
0.986	0.848325653	0.840434385	0.901512759	1.749329133	1.780070566	1.742958375	2.449707974	2.637160656	2.675079295	3.31324192	3.37596903	3.410862246
0.987	0.846201044	0.841041124	0.899793666	1.747508917	1.779767197	1.74214939	2.449202359	2.637967436	2.674675906	3.308401243	3.377380894	3.407635127
0.988	0.840333079	0.840232139	0.904344207	1.745789823	1.777441365	1.741643775	2.447786635	2.637362351	2.673869126	3.311426666	3.373346997	3.405819873
0.989	0.842558859	0.843771448	0.900299282	1.745284208	1.776430134	1.737699972	2.449809098	2.632723369	2.671045398	3.305980904	3.371733437	3.400374111
0.99	0.837196753	0.843569202	0.898782435	1.741542652	1.775621148	1.739621312	2.449000112	2.629899641	2.668423364	3.301543617	3.369918183	3.405214789
0.991	0.840130736	0.84316471	0.89959142	1.740632543	1.771879592	1.739419066	2.44667428	2.628487776	2.661364043	3.299526668	3.366085981	3.405416484
0.992	0.838208471	0.849232098	0.900804897	1.741239282	1.772789701	1.740430297	2.446775403	2.627680997	2.662170823	3.29589616	3.366085981	3.400575806
0.993	0.843570577	0.853883762	0.899692543	1.738003342	1.770362745	1.739722435	2.450618083	2.63070642	2.662775907	3.293274126	3.362657167	3.404206314
0.994	0.842053	0.849029852	0.899085804	1.737598849	1.773194193	1.742756129	2.447584389	2.631714895	2.661565738	3.293677516	3.363060557	3.404004619
0.995	0.84427878	0.850445575	0.899894789	1.74214939	1.766216697	1.739621312	2.438685553	2.632319979	2.661969128	3.292870736	3.361446998	3.405416484
0.996	0.839119018	0.852771408	0.900703774	1.74214939	1.76955376	1.742250514	2.438483306	2.634740318	2.657733535	3.295291075	3.361648693	3.402996145
0.997	0.836893238	0.854591624	0.894737509	1.741643775	1.76793579	1.739924681	2.436056351	2.63110981	2.655313196	3.296904634	3.358018185	3.397550383
0.998	0.83537566	0.861265751	0.894333017	1.741239282	1.76631782	1.742655006	2.432719287	2.63070642	2.655111501	3.299526668	3.357009711	3.39412157
0.999	0.835274489	0.860153396	0.890186968	1.740430297	1.768138036	1.740126928	2.432618164	2.626874217	2.653699637	3.301341922	3.356001236	3.388474113
1	0.839422533	0.85833318	0.890995953	1.738003342	1.765407712	1.734767401	2.432011426	2.623243709	2.650069129	3.298921583	3.358824965	3.386860554
1.001	0.837803784	0.856512964	0.894231893	1.739722435	1.764800973	1.731733707	2.430191209	2.622235235	2.651480994	3.296299549	3.357614795	3.38585208
1.002	0.833352224	0.854591624	0.897872326	1.736486495	1.762677387	1.733553924	2.430797948	2.621025065	2.647850486	3.289845313	3.3574131	3.382423266
1.003	0.83365574	0.857524195	0.897265587	1.736688741	1.761565033	1.732947185	2.432719287	2.620823371	2.64885896	3.288030059	3.356202931	3.379599538
1.004	0.831227616	0.858029811	0.894737509	1.740430297	1.756407753	1.731531461	2.436056351	2.62203354	2.64885896	3.291660567	3.355396152	3.381414792
1.005	0.833554568	0.859445535	0.8925128	1.740632543	1.761767279	1.730823599	2.434135011	2.619209811	2.648253875	3.287021585	3.357009711	3.376574115
1.006	0.831834647	0.864299445	0.895344248	1.734868525	1.755295398	1.732441569	2.429685593	2.619411506	2.644825062	3.284399551	3.350353779	3.369514794
1.007	0.832239334	0.863692706	0.898276819	1.735576387	1.753272935	1.732947185	2.432618164	2.617394557	2.643614893	3.285206331	3.353379203	3.367901235
1.008	0.837500269	0.862681475	0.893422908	1.735070771	1.754284167	1.737194357	2.432112549	2.617394557	2.645228452	3.283592772	3.356606321	3.36648937
1.009	0.837196753	0.859243288	0.898681311	1.734160663	1.757317861	1.735273017	2.430090086	2.621025065	2.647648791	3.28560972	3.356606321	3.371330048
1.01	0.840434251	0.858939919	0.895950987	1.737194357	1.756104383	1.732643816	2.431910302	2.618403032	2.644623367	3.288231754	3.357009711	3.363867337
1.011	0.836083863	0.858535426	0.895445371	1.736587618	1.755497644	1.732542692	2.430595702	2.617797947	2.650270824	3.289845313	3.357614795	3.363060557
1.012	0.838208471	0.860456766	0.896153233	1.733958416	1.7579246	1.731430338	2.431000194	2.618403032	2.645631842	3.292467347	3.355396152	3.361850388
1.013	0.838410815	0.86025452	0.895849864	1.734868525	1.753374059	1.728700013	2.427258638	2.616789473	2.642404724	3.287424974	3.355799541	3.35862327
1.014	0.84094011	0.862681475	0.895950987	1.733857293	1.75114935	1.727789905	2.423011466	2.616991168	2.644825062	3.284399551	3.354791067	3.355396152
1.015	0.842457687	0.862681475	0.89767008	1.728093274	1.753778551	1.727789905	2.424224944	2.613158965	2.644018283	3.284399551	3.355194457	3.354589372
1.016	0.847111591	0.85671521	0.896254356	1.72505958	1.751250473	1.725767442	2.425741791	2.608519982	2.640992859	3.282382602	3.353782592	3.355597846
1.017	0.845088155	0.856108471	0.899995912	1.724452842	1.754183044	1.726070812	2.42280922	2.610738626	2.642203029	3.280163958	3.350353779	3.359833439
1.018	0.844582295	0.852569161	0.899793666	1.726374181	1.75762123	1.720306793	2.421797989	2.609730152	2.639580995	3.279155484	3.350353779	3.361850388
1.019	0.843570577	0.856209594	0.9047487	1.727284289	1.760857171	1.719093315	2.417146325	2.61376405	2.641597944	3.27693684	3.34833683	3.362052083
1.02	0.841243626	0.857119702	0.904344207	1.725666319	1.760756047	1.721520271	2.414719369	2.614167439	2.638774216	3.280567348	3.346319882	3.35862327
1.021	0.843064718	0.856917456	0.904849823	1.728396644	1.761666156	1.726677551	2.411584552	2.616184388	2.638370826	3.277945315	3.348941915	3.360438524
1.022	0.843772921	0.859041042	0.904950946	1.726475304	1.762475141	1.725464073	2.409460966	2.615982693	2.641597944	3.283391077	3.34833683	3.361648693
1.023	0.845998701	0.859344411	0.901816129	1.725767442	1.762879633	1.725464073	2.411281183	2.615579304	2.641597944	3.281172433	3.342891068	3.362858862
1.024	0.847010419	0.858232057	0.905557685	1.725767442	1.765205465	1.723643856	2.404910425	2.61255388	2.638169131	3.274919891	3.34006734	3.358421575
1.025	0.838815502	0.859850027	0.904243084	1.721318024	1.760857171	1.724048349	2.405112671	2.611343711	2.63978269	3.276735145	3.338655476	3.35902666
1.026	0.841951828	0.857423072	0.89928805	1.725565196	1.765812204	1.720610162	2.404910425	2.607713203	2.640791164	3.277138535	3.338453781	3.363060557
1.027	0.841344797	0.858636549	0.894231893	1.724351718	1.763587495	1.721520271	2.404910425	2.606906423	2.644623367	3.275524976	3.333814799	3.361446998
1.028	0.83648855	0.860861258	0.897568957	1.727688782	1.76823916	1.718486577	2.408146365	2.603275915	2.643413198	3.273911417	3.332806324	3.360841913
1.029	0.841850656	0.86156912	0.893119539	1.73052023	1.764295357	1.720509039	2.407842996	2.599040323	2.64058947	3.272499553	3.336235137	3.357614795
1.03	0.842053	0.860557889	0.894029647	1.729508998	1.76439648	1.72182364	2.402786839	2.601057272	2.643009808	3.270684299	3.332201239	3.35821988
1.031	0.844986983	0.862681475	0.896456602	1.726879797	1.766115574	1.72182364	2.407135134	2.600653882	2.641597944	3.270079214	3.328369037	3.357614795
1.032	0.844379952	0.859647781	0.892411677	1.729407875	1.766823436	1.722329256	2.405112671	2.602065746	2.643614893	3.264633452	3.329780901	3.359833439
1.033	0.841850656	0.859344411	0.891400446	1.730317983	1.769351514	1.723846103	2.404404809	2.600653882	2.646842011	3.267457181	3.327360562	3.3574131
1.034	0.841850656	0.857625318	0.889883599	1.730317983	1.768643652	1.721216901	2.408753104	2.597830153	2.640791164	3.266852096	3.323326664	3.357614795
1.035	0.838815502	0.856007348	0.886951028	1.733655047	1.765812204	1.719295562	2.403595824	2.602670831	2.639580995	3.266650401	3.323730054	3.356404626
1.036	0.842053	0.860659012	0.884827442	1.733857293	1.765508835	1.719700054	2.396618328	2.60468778	2.640992859	3.265843621	3.323326664	3.356606321
1.037	0.845088155	0.85995115	0.884321826	1.735980879	1.760452678	1.713834912	2.399652022	2.598838628	2.638774216	3.261204639	3.327158867	3.352169033
1.038	0.844379952	0.863389337	0.885838673	1.730823599	1.7579246	1.71474502	2.397932929	2.600452187	2.637967436	3.260801249	3.325545308	3.351765644
1.039	0.844582295	0.857423072	0.887861136	1.726879797	1.753576305	1.717070853	2.402584593	2.595813205	2.633933538	3.2587843	3.327360562	3.351362254
1.04	0.841445969	0.854996117	0.884928565	1.732441569	1.75408192	1.717677591	2.4021801	2.591577612	2.635345402	3.257372436	3.328369037	3.349748695
1.041	0.838815502	0.856816333	0.881995994	1.727688782	1.755093152	1.712924804	2.402989085	2.585526765	2.635950487	3.263826673	3.324940223	3.349547
1.042	0.837702612	0.855299486	0.880378024	1.728497767	1.755801014	1.711306834	2.402584593	2.584719986	2.633328454	3.262818198	3.324940223	3.346319882
1.043	0.833048709	0.856512964	0.883411718	1.73052023	1.75600326	1.713228173	2.398539667	2.583308121	2.631714895	3.260599554	3.329175816	3.342487679
1.044	0.829912383	0.860052273	0.877546576	1.725868565	1.757014491	1.715756252	2.399247529	2.582097952	2.634942013	3.261406334	3.329982596	3.347933441
1.045	0.833251052	0.858130934	0.8789623	1.73052023	1.757520107	1.715554006	2.398034052	2.583711511	2.629899641	3.25999447	3.325141918	3.347328356
1.046	0.827686603	0.861265751	0.878861177	1.729003383	1.756609999	1.713936035	2.397932929	2.584316596	2.632118284	3.258582605	3.329175816	3.348538525
1.047	0.829710039	0.860659012	0.881793748	1.725767442	1.758632462	1.70989111	2.398741914	2.583913206	2.631311505	3.25999447	3.329780901	3.348135136
1.048	0.833048709	0.858232057	0.879164546	1.723138241	1.753778551	1.7063518	2.396820574	2.58653524	2.627479302	3.262414808	3.329377511	3.345311407
1.049	0.827990118	0.863085967	0.881187009	1.716565237	1.75408192	1.705846185	2.398337421	2.583509816	2.628286081	3.262011419	3.325948698	3.344302933
1.05	0.831935819	0.864906184	0.882804979	1.718082084	1.75276732	1.705340569	2.400663253	2.58532507	2.623647099	3.261608029	3.327158867	3.344908017
1.051	0.829912383	0.861467997	0.877647699	1.716059621	1.749935872	1.703823722	2.395607097	2.585123375	2.620218286	3.253338538	3.328369037	3.339058866
1.052	0.830215898	0.865209553	0.882400486	1.716767483	1.747205547	1.703722599	2.396213835	2.584518291	2.621025065	3.254548708	3.325141918	3.336033442
1.053	0.833048709	0.863389337	0.883007225	1.712520311	1.744171853	1.701902382	2.392371156	2.583308121	2.617797947	3.25011142	3.321309716	3.335428358
1.054	0.831531132	0.865614046	0.887052151	1.71181245	1.746093193	1.699070934	2.39186554	2.582904732	2.624050489	3.251523284	3.321108021	3.337647001
1.055	0.831733475	0.862681475	0.887254397	1.706756293	1.747913409	1.699981043	2.391966664	2.577660665	2.620016591	3.24970803	3.322923275	3.335024968
1.056	0.825966682	0.863187091	0.886748781	1.704025968	1.746902178	1.696745102	2.392876772	2.57705558	2.618604727	3.24970803	3.323730054	3.329175816
1.057	0.823842074	0.864299445	0.886647658	1.700385535	1.744677469	1.702913614	2.391258802	2.582097952	2.619411506	3.251119895	3.314653784	3.328974121
1.058	0.827787774	0.860962382	0.886243166	1.70311586	1.743767361	1.703823722	2.394191373	2.575240326	2.620621676	3.247085997	3.316872428	3.324536834
1.059	0.82920418	0.863996076	0.878254438	1.705037199	1.742857252	1.699778796	2.39024757	2.57745897	2.624252184	3.247892776	3.315662259	3.320704631
1.06	0.833149881	0.869456725	0.879569039	1.698261949	1.740329174	1.696138363	2.387314999	2.580686088	2.625058963	3.247489387	3.312636835	3.324133444
1.061	0.835578004	0.868041001	0.879063423	1.695632748	1.738610081	1.694115901	2.385292537	2.583913206	2.62122676	3.239824981	3.31364531	3.319494462
1.062	0.835982691	0.867939878	0.880175777	1.692396807	1.73405954	1.695531625	2.385292537	2.582501342	2.617596252	3.236396168	3.31243514	3.323730054
1.063	0.83588152	0.863288214	0.879164546	1.688756374	1.734565155	1.690374345	2.385899275	2.582904732	2.614369134	3.236597863	3.311023276	3.32151141
1.064	0.83760144	0.860760135	0.881894871	1.695228255	1.733149431	1.687846266	2.38893297	2.584518291	2.615175914	3.235791083	3.307392768	3.314250394
1.065	0.83588152	0.861973613	0.879670162	1.69472264	1.729306752	1.68602605	2.389539708	2.583509816	2.617192863	3.234580914	3.309611412	3.315057174
1.066	0.83648855	0.859041042	0.881187009	1.694520393	1.730419107	1.687846266	2.389843078	2.582299647	2.614570829	3.238009727	3.308199548	3.309208022
1.067	0.831834647	0.858434303	0.878355561	1.695632748	1.731126969	1.68926199	2.389640831	2.580887783	2.612352185	3.235185998	3.303157176	3.310216497
1.068	0.827888946	0.855805102	0.879063423	1.688857498	1.733553924	1.686127173	2.389034093	2.578064054	2.616991168	3.234580914	3.299526668	3.311628361
1.069	0.826877228	0.848726482	0.874411759	1.691992315	1.731935954	1.687340651	2.388225108	2.57705558	2.615175914	3.230547016	3.297308024	3.309006327
1.07	0.82475262	0.847108512	0.87026571	1.688048513	1.732947185	1.687239527	2.386404891	2.572819987	2.620016591	3.232967355	3.296299549	3.307594463
1.071	0.824651448	0.846906266	0.872894912	1.690374345	1.736587618	1.689363113	2.390348693	2.570399649	2.620016591	3.235791083	3.293879211	3.310821581
1.072	0.824347933	0.842355725	0.869658971	1.689969852	1.73405954	1.683801341	2.389843078	2.56797931	2.617192863	3.234177524	3.294484295	3.307191073
1.073	0.821717466	0.846704019	0.870063464	1.691385576	1.736890987	1.685115942	2.392067787	2.5683827	2.615579304	3.238614812	3.296904634	3.307392768
1.074	0.82363973	0.844580434	0.868546617	1.692700177	1.733553924	1.686329419	2.392674526	2.566769141	2.609730152	3.237202947	3.296702939	3.302955481
1.075	0.824651448	0.848220866	0.866625277	1.697250718	1.727082043	1.685520434	2.395202604	2.568181005	2.615377609	3.233572439	3.291660567	3.303157176
1.076	0.828597149	0.845996157	0.870467956	1.698160826	1.731025845	1.690374345	2.396618328	2.566365751	2.615579304	3.233572439	3.287021585	3.308804632
1.077	0.833048709	0.843872572	0.868445494	1.69634061	1.734868525	1.687441774	2.394393619	2.566567446	2.61376405	3.232160575	3.294887685	3.305577514
1.078	0.82920418	0.848524236	0.868849986	1.694823763	1.735778633	1.688958621	2.39055094	2.568584395	2.612352185	3.23155549	3.292870736	3.306384294
1.079	0.829406523	0.84640065	0.869861218	1.693711408	1.740935913	1.691891192	2.389741955	2.563743717	2.609528457	3.229941931	3.290248703	3.307191073
1.08	0.825056136	0.84478268	0.86702977	1.695329378	1.740329174	1.691688945	2.389640831	2.563340328	2.605091169	3.225504644	3.289643618	3.306384294
1.081	0.82141395	0.842355725	0.864805061	1.697351841	1.74214939	1.693812531	2.390348693	2.559508125	2.604889474	3.228731762	3.285811415	3.309006327
1.082	0.822628012	0.844378187	0.862883721	1.698868688	1.743969607	1.692295684	2.388326231	2.559911515	2.606503034	3.228328372	3.283996161	3.304367345
1.083	0.823538558	0.847108512	0.862175859	1.702003505	1.742048267	1.695531625	2.388730723	2.559911515	2.609931847	3.225302949	3.28560972	3.310014802
1.084	0.826067854	0.844378187	0.865512923	1.699172058	1.746598808	1.695531625	2.387112753	2.560516599	2.607511508	3.224496169	3.285206331	3.315863954
1.085	0.827787774	0.840232139	0.864501691	1.697149595	1.750239241	1.693408039	2.387314999	2.55890304	2.605091169	3.221874136	3.284399551	3.310014802
1.086	0.824347933	0.840737754	0.863692706	1.697554087	1.747711163	1.690070975	2.383674566	2.557894566	2.604486085	3.217840238	3.281374128	3.311830056
1.087	0.83031707	0.841142247	0.863996076	1.698666442	1.746598808	1.688453005	2.385595906	2.557087786	2.605897949	3.217235153	3.281374128	3.310014802
1.088	0.833352224	0.843063586	0.863085967	1.706250677	1.741441528	1.691082207	2.381955473	2.557894566	2.599242018	3.21420973	3.282584297	3.30376226
1.089	0.837297925	0.84832199	0.864703938	1.705441692	1.741441528	1.6928013	2.382157719	2.561726768	2.601460661	3.214411425	3.281575823	3.305577514
1.09	0.832846365	0.847816374	0.864703938	1.711306834	1.738508957	1.691486699	2.38023638	2.563945412	2.601057272	3.211587697	3.27814701	3.301947006
1.091	0.833959255	0.848524236	0.863187091	1.710902341	1.736082002	1.689868729	2.372854391	2.563340328	2.598636933	3.212797866	3.279760569	3.298518193
1.092	0.832644022	0.850041083	0.86349046	1.707868647	1.738003342	1.693711408	2.369213958	2.559911515	2.600653882	3.213604645	3.278348704	3.303358871
1.093	0.832441678	0.841344493	0.859647781	1.708576509	1.736082002	1.6928013	2.368910589	2.55970982	2.600653882	3.209369053	3.278953789	3.302552091
1.094	0.831531132	0.838209676	0.863996076	1.704936076	1.73567751	1.694217024	2.366584756	2.558297955	2.601460661	3.207553799	3.281172433	3.301341922
1.095	0.832846365	0.838614168	0.864602814	1.699475427	1.739621312	1.693913654	2.366483633	2.557087786	2.596014899	3.209369053	3.281777518	3.301543617
1.096	0.829103008	0.838209676	0.85833318	1.697250718	1.735070771	1.687138404	2.367393742	2.557289481	2.595006425	3.206141935	3.284197856	3.298518193
1.097	0.827281915	0.840333262	0.859647781	1.695127132	1.731935954	1.688351882	2.366888126	2.556886091	2.592989476	3.207957189	3.283189382	3.300333447
1.098	0.824449105	0.834872612	0.859243288	1.698666442	1.732744939	1.68410471	2.367393742	2.556482701	2.588148799	3.207352104	3.280365653	3.301745311
1.099	0.819896373	0.833962504	0.863288214	1.699879919	1.731126969	1.682891233	2.363955555	2.560113209	2.585930155	3.204528376	3.280769043	3.299123278
1.1	0.822324497	0.830625441	0.863894953	1.696846225	1.732947185	1.68410471	2.366079141	2.556482701	2.587543714	3.20594024	3.279760569	3.297509719
1.101	0.824550276	0.83416475	0.866524154	1.696643979	1.72890226	1.68248674	2.366483633	2.556684396	2.584719986	3.202511427	3.277945315	3.292467347
1.102	0.823235043	0.832647903	0.868243247	1.696643979	1.72859889	1.682891233	2.365472402	2.556684396	2.58613185	3.20553685	3.27734023	3.293879211
1.103	0.823740902	0.826985008	0.868243247	1.693610285	1.729711245	1.680363154	2.366584756	2.555474227	2.582904732	3.206141935	3.273104637	3.290047008
1.104	0.819694029	0.826883885	0.860052273	1.694924886	1.726171935	1.678846307	2.361629723	2.553053888	2.582097952	3.202511427	3.271491078	3.284601246
1.105	0.816254188	0.829209717	0.86156912	1.693306916	1.72374498	1.68440808	2.358798275	2.554465753	2.582703037	3.202511427	3.26826396	3.287021585
1.106	0.819390514	0.828805224	0.860456766	1.691385576	1.726070812	1.687441774	2.362034215	2.552852193	2.578265749	3.200494478	3.26866735	3.284802941
1.107	0.815141298	0.825468161	0.861973613	1.694318147	1.726171935	1.692497931	2.357584797	2.552448804	2.576047106	3.197872444	3.267053791	3.281979212
1.108	0.816254188	0.826985008	0.864400568	1.691486699	1.731935954	1.693408039	2.361326353	2.552045414	2.57786236	3.19726736	3.265843621	3.285206331
1.109	0.815647157	0.81899628	0.860557889	1.693812531	1.7321382	1.686733912	2.35606795	2.550431855	2.575240326	3.194847021	3.265641927	3.282180907
1.11	0.816557703	0.820715373	0.859041042	1.68572268	1.735475263	1.689160867	2.355562335	2.547809821	2.572416598	3.193435157	3.265843621	3.285811415
1.111	0.816557703	0.817580556	0.859041042	1.683295725	1.735980879	1.690374345	2.361831969	2.550431855	2.569794564	3.191014818	3.262011419	3.282584297
1.112	0.815545985	0.816367079	0.859647781	1.688453005	1.733958416	1.691284453	2.364360047	2.552247109	2.567777615	3.185165666	3.263826673	3.279357179
1.113	0.816051844	0.823344575	0.861467997	1.684812572	1.736890987	1.69118333	2.364966786	2.55063355	2.56757592	3.185367361	3.256162267	3.278550399
1.114	0.817569421	0.824659176	0.858029811	1.685823804	1.740430297	1.686531665	2.365978018	2.547809821	2.565155582	3.183552107	3.252733454	3.27774362
1.115	0.817063562	0.822131097	0.859142165	1.688453005	1.744374099	1.688250759	2.365674648	2.551642024	2.565558971	3.183955497	3.252330064	3.276735145
1.116	0.818985827	0.823445698	0.86349046	1.691891192	1.748419025	1.688351882	2.363753309	2.548213211	2.564752192	3.181736853	3.252935149	3.275121586
1.117	0.818783483	0.818086172	0.860153396	1.696138363	1.748014532	1.685014818	2.366989249	2.544179313	2.565760666	3.178106345	3.25051481	3.270885994
1.118	0.821717466	0.823041206	0.857524195	1.690677714	1.747508917	1.688250759	2.366281387	2.542969144	2.569794564	3.177501261	3.251523284	3.270885994
1.119	0.823133871	0.823749067	0.860355643	1.691790069	1.744980838	1.692497931	2.367191495	2.540548805	2.568584395	3.179316515	3.249102946	3.274314807
1.12	0.823133871	0.822636713	0.862984844	1.695834994	1.738003342	1.695632748	2.363753309	2.545994567	2.568987784	3.176291091	3.246884302	3.270684299
1.121	0.820402232	0.823041206	0.86156912	1.697554087	1.740228051	1.696947349	2.362337585	2.543372534	2.571408123	3.176089396	3.247691082	3.271491078
1.122	0.821110435	0.82091762	0.86025452	1.695329378	1.738205588	1.694823763	2.359910629	2.543775923	2.567374225	3.171450414	3.247085997	3.266650401
1.123	0.818985827	0.822636713	0.856614087	1.69795858	1.738104465	1.695531625	2.356775812	2.544582703	2.571004733	3.170845329	3.246884302	3.264633452
1.124	0.819896373	0.824254683	0.861063505	1.692700177	1.734160663	1.696542856	2.359202767	2.546196262	2.568987784	3.174072448	3.245270743	3.265843621
1.125	0.821009263	0.820816497	0.860355643	1.693610285	1.736587618	1.692295684	2.356978058	2.546196262	2.566769141	3.171853804	3.248296166	3.266448706
1.126	0.819592858	0.81737831	0.862681475	1.692194561	1.729205629	1.692295684	2.354854473	2.548616601	2.569794564	3.173063973	3.247691082	3.263423283
1.127	0.821312778	0.820108635	0.861366874	1.691486699	1.727183166	1.687037281	2.353742118	2.54942338	2.568987784	3.175282617	3.244867353	3.264230062
1.128	0.818277624	0.817782802	0.860052273	1.691891192	1.724351718	1.685419311	2.351921902	2.547406431	2.571811513	3.171248719	3.243052099	3.262011419
1.129	0.812713174	0.819400773	0.862883721	1.689666483	1.721621394	1.687138404	2.35252864	2.545389483	2.572819987	3.171652109	3.243858879	3.262011419
1.13	0.813117862	0.813737877	0.862782598	1.69087996	1.721216901	1.68410471	2.355360088	2.542162364	2.572618292	3.16923177	3.246077522	3.257977521
1.131	0.813421377	0.816265955	0.86187249	1.690374345	1.717273099	1.682587863	2.349393823	2.543574229	2.577257275	3.166408042	3.246077522	3.258985995
1.132	0.815444813	0.818490664	0.863996076	1.685520434	1.717273099	1.679351923	2.348989331	2.545994567	2.574433546	3.170643634	3.242043625	3.254548708
1.133	0.816861219	0.814850231	0.865816292	1.689059744	1.713936035	1.676621598	2.343023066	2.545994567	2.569189479	3.169030075	3.243455489	3.249909725
1.134	0.815141298	0.814546862	0.865310676	1.687542897	1.711205711	1.679655292	2.341607342	2.551843719	2.572214903	3.171047024	3.239018201	3.248901251
1.135	0.811701456	0.814344616	0.862074736	1.683599095	1.711003464	1.678441815	2.341202849	2.546397957	2.570601344	3.166811432	3.237202947	3.244262268
1.136	0.809779192	0.81029969	0.862378105	1.68440808	1.705846185	1.682183371	2.339180387	2.54982677	2.574433546	3.166811432	3.234984304	3.24063176
1.137	0.808261615	0.813333384	0.868546617	1.679756415	1.705542815	1.683093479	2.33736017	2.550431855	2.573828462	3.165197872	3.229941931	3.244665658
1.138	0.809374504	0.80898509	0.868546617	1.681677755	1.702509121	1.681475509	2.336450062	2.549221685	2.571609818	3.164391093	3.226109729	3.237001252
1.139	0.805934663	0.807569366	0.862074736	1.679351923	1.702711367	1.678239568	2.336045569	2.54942338	2.572618292	3.163382618	3.22409278	3.236597863
1.14	0.805833491	0.809288459	0.863894953	1.676823844	1.708475386	1.675205874	2.341910711	2.545187788	2.573626767	3.165197872	3.224697864	3.241640235
1.141	0.803304196	0.804737918	0.862276982	1.669644102	1.707666401	1.673891273	2.340292741	2.546196262	2.572416598	3.1601555	3.224697864	3.24143854
1.142	0.801381931	0.807973858	0.863085967	1.672273303	1.708677632	1.675408121	2.342011834	2.545792872	2.574635241	3.159550416	3.223084305	3.244665658
1.143	0.804619429	0.81060306	0.867333139	1.671464318	1.714138282	1.676014859	2.340494987	2.546196262	2.569391174	3.16055889	3.221470746	3.242447014
1.144	0.803607711	0.809591828	0.865209553	1.671262072	1.715452882	1.677127214	2.341506219	2.543574229	2.573021682	3.159953805	3.221672441	3.239623286
1.145	0.804518257	0.81222103	0.866423031	1.670857579	1.712520311	1.676823844	2.340393864	2.537523382	2.573626767	3.160760585	3.218445323	3.237808032
1.146	0.802292478	0.814041246	0.868445494	1.671767688	1.716868606	1.671969934	2.343629804	2.537725077	2.575643716	3.157735162	3.216831764	3.238009727
1.147	0.798650292	0.814546862	0.868849986	1.669542979	1.714542774	1.67379015	2.339686002	2.538733551	2.574231852	3.157130077	3.218445323	3.239219896
1.148	0.797335059	0.81737831	0.867737632	1.668026132	1.711711326	1.676823844	2.337056801	2.540548805	2.56878609	3.157331772	3.214814815	3.24063176
1.149	0.801381931	0.817176064	0.866625277	1.670453087	1.714239405	1.677228337	2.336146692	2.540548805	2.565558971	3.155718213	3.212797866	3.235992778
1.15	0.800269041	0.822333344	0.869557848	1.670857579	1.712419188	1.675003628	2.331495028	2.542565754	2.563945412	3.153701264	3.208763968	3.236396168
1.151	0.798447949	0.820108635	0.868849986	1.669947471	1.715554006	1.673992397	2.336450062	2.533892874	2.558096261	3.155919908	3.209570748	3.236396168
1.152	0.797739746	0.819198526	0.864703938	1.671767688	1.716261868	1.673082288	2.333921983	2.528043722	2.557289481	3.153499569	3.211184307	3.236799558
1.153	0.796424512	0.819906388	0.86187249	1.670149717	1.714340528	1.674295766	2.335843323	2.528245417	2.560919989	3.150675841	3.211184307	3.241640235
1.154	0.799965526	0.819400773	0.858737673	1.674295766	1.717576468	1.674396889	2.335641077	2.525825078	2.55890304	3.150070756	3.21501651	3.24184193
1.155	0.797739746	0.821524358	0.86025452	1.678340691	1.712419188	1.673689027	2.335641077	2.525825078	2.561928463	3.152894484	3.217840238	3.244463963
1.156	0.798953808	0.825468161	0.857524195	1.676520475	1.713228173	1.671868811	2.335034338	2.524009824	2.559911515	3.153297874	3.215218205	3.246077522
1.157	0.798751464	0.819805265	0.856816333	1.679149677	1.713329297	1.671969934	2.333315245	2.52380813	2.557894566	3.150675841	3.219453797	3.240228371
1.158	0.798346777	0.821827728	0.851861299	1.675205874	1.716868606	1.67409352	2.329573689	2.525018299	2.560314904	3.15148262	3.218647018	3.242447014
1.159	0.80188779	0.822131097	0.853074777	1.673183412	1.721115778	1.673082288	2.333618614	2.52259796	2.557491176	3.148255502	3.222075831	3.239018201
1.16	0.804012398	0.823850191	0.851760176	1.673486781	1.717980961	1.673486781	2.326641118	2.519169147	2.554062363	3.144019909	3.221269051	3.23155549
1.161	0.804720601	0.82577153	0.854490501	1.680666524	1.718688823	1.674194643	2.32734898	2.519572537	2.554869142	3.145633468	3.217840238	3.227723288
1.162	0.807148725	0.824355806	0.855906225	1.67732946	1.714643897	1.671160949	2.324416409	2.517757283	2.550028465	3.145431773	3.21420973	3.227924983
1.163	0.806137006	0.825265915	0.857018579	1.676520475	1.705542815	1.668329501	2.323101808	2.512109826	2.549221685	3.143818214	3.216024984	3.225302949
1.164	0.806744037	0.827086131	0.862074736	1.676419352	1.700891151	1.666408161	2.32380967	2.511908131	2.543574229	3.140994486	3.216630069	3.228328372
1.165	0.805833491	0.82577153	0.858636549	1.676115982	1.702711367	1.666307038	2.327753472	2.515538639	2.541960669	3.140994486	3.217235153	3.230345321
1.166	0.809273333	0.827591747	0.850546699	1.67409352	1.699374304	1.664587945	2.323304054	2.51432847	2.537119992	3.143414825	3.21420973	3.229538542
1.167	0.812814346	0.823749067	0.851254561	1.674902505	1.703318106	1.664891314	2.326742241	2.510697962	2.537523382	3.138574147	3.217436848	3.227521593
1.168	0.814736611	0.820412004	0.852265792	1.673284535	1.702407998	1.659329542	2.326438871	2.506865759	2.536111518	3.140389401	3.218445323	3.226513118
1.169	0.810183879	0.825265915	0.852872531	1.666913777	1.699070934	1.662363236	2.326641118	2.508075928	2.538330162	3.139784317	3.215621594	3.230143626
1.17	0.809880364	0.822434467	0.85155793	1.667217146	1.700790028	1.662969975	2.328764703	2.507672539	2.537926772	3.138170757	3.21501651	3.23195888
1.171	0.807856927	0.822838959	0.849333221	1.666205915	1.698868688	1.664082329	2.321180468	2.512311521	2.542565754	3.139179232	3.215218205	3.233774134
1.172	0.808666302	0.825973776	0.853378146	1.666104792	1.696846225	1.664385699	2.322596192	2.513118301	2.5407505	3.138574147	3.208360578	3.233975829
1.173	0.806946381	0.826580515	0.85347927	1.66539693	1.70119452	1.661149758	2.320472606	2.512109826	2.542767449	3.135952114	3.208562273	3.231353796
1.174	0.801078416	0.829007471	0.850951191	1.660644143	1.695329378	1.658520557	2.319056882	2.511908131	2.540548805	3.132119911	3.206141935	3.230143626
1.175	0.805428804	0.826277146	0.851052314	1.657408202	1.69957655	1.65831831	2.315922065	2.509891182	2.54155728	3.129296182	3.203519901	3.229941931
1.176	0.802191306	0.823344575	0.84963659	1.657104833	1.700385535	1.656498094	2.312989494	2.511706436	2.539338636	3.128691098	3.200897868	3.228731762
1.177	0.798953808	0.827996239	0.847411881	1.654172262	1.701902382	1.657104833	2.312483879	2.508681013	2.539338636	3.130304657	3.197670749	3.236194473
1.178	0.795513966	0.825063668	0.854490501	1.656194725	1.699981043	1.652554292	2.316023188	2.508277623	2.537119992	3.126674149	3.199486003	3.234177524
1.179	0.789646001	0.824355806	0.85479387	1.656093601	1.692396807	1.649419475	2.315618696	2.509689487	2.54155728	3.125867369	3.195855495	3.234177524
1.18	0.786206159	0.82253559	0.851962422	1.656801463	1.694014778	1.648812736	2.317843405	2.511908131	2.544179313	3.12425381	3.194241936	3.237808032
1.181	0.786408503	0.820108635	0.848726482	1.654374508	1.692194561	1.646082411	2.314202972	2.513118301	2.541758975	3.120623302	3.19605719	3.235791083
1.182	0.784688582	0.815659217	0.843771448	1.651037445	1.693610285	1.645374549	2.315214203	2.509689487	2.547608126	3.117194489	3.203519901	3.234379219
1.183	0.780945225	0.813030015	0.839018661	1.648913859	1.69603724	1.645981288	2.315416449	2.509689487	2.549019991	3.11517754	3.202713122	3.237606337
1.184	0.781956943	0.808782843	0.834973736	1.649318351	1.700992274	1.648913859	2.309753554	2.511303047	2.552852193	3.109731778	3.204528376	3.233572439
1.185	0.781147569	0.811917661	0.838917538	1.645779042	1.700992274	1.647700381	2.304191781	2.51352169	2.555272532	3.109731778	3.200091088	3.230143626
1.186	0.781956943	0.809288459	0.842456848	1.646183534	1.704025968	1.650329583	2.304394028	2.511101352	2.555675922	3.107513135	3.200091088	3.228933457
1.187	0.780439366	0.809389582	0.844277064	1.649217228	1.697250718	1.646891396	2.302270442	2.512311521	2.556886091	3.108118219	3.201502952	3.229538542
1.188	0.778011242	0.81545697	0.84447931	1.652048676	1.702104628	1.645880165	2.300349102	2.512311521	2.560919989	3.108118219	3.199687698	3.228530067
1.189	0.7817546	0.813737877	0.84640065	1.657711572	1.702913614	1.643554333	2.298326639	2.509084403	2.559911515	3.110336863	3.203721596	3.225504644
1.19	0.777707727	0.817782802	0.843872572	1.660947512	1.702104628	1.644868933	2.299236748	2.509689487	2.563542022	3.111143643	3.202511427	3.223891085
1.191	0.782159287	0.814546862	0.845895034	1.659329542	1.700790028	1.643655456	2.305809752	2.508882708	2.562533548	3.104487711	3.198477529	3.218243628
1.192	0.781147569	0.808479474	0.84124337	1.658823926	1.699273181	1.644970057	2.304495151	2.512311521	2.563945412	3.103479237	3.20594024	3.218647018
1.193	0.784385067	0.808176104	0.844277064	1.66185762	1.69441927	1.648509366	2.302573811	2.511504741	2.561121684	3.10610127	3.203519901	3.218243628
1.194	0.787116706	0.805749149	0.846097281	1.663374467	1.695733871	1.65022846	2.301865949	2.507067454	2.560516599	3.103882627	3.202713122	3.215621594
1.195	0.785093269	0.806962627	0.84447931	1.667419393	1.694318147	1.648509366	2.303585043	2.506462369	2.556886091	3.101865678	3.200091088	3.213604645
1.196	0.787420221	0.809086213	0.845895034	1.666205915	1.692194561	1.652655415	2.307427722	2.505857285	2.556281007	3.100453813	3.202511427	3.21420973
1.197	0.790253032	0.806558134	0.843063586	1.666104792	1.690475468	1.650127336	2.30671986	2.507672539	2.557692871	3.099445339	3.204326681	3.207352104
1.198	0.789848345	0.808883966	0.839423154	1.666812654	1.690981083	1.651947553	2.306011998	2.506865759	2.557289481	3.09823517	3.202108037	3.210175832
1.199	0.794805763	0.807872735	0.837906307	1.664385699	1.6928013	1.651138568	2.301158087	2.506058979	2.551036939	3.096218221	3.202511427	3.212999561
1.2	0.798043261	0.807265996	0.836591706	1.662969975	1.691385576	1.650632952	2.296304177	2.506058979	2.547608126	3.097630085	3.204326681	3.209974138
1.201	0.798549121	0.810501937	0.83932203	1.664790191	1.686430542	1.654576754	2.301158087	2.503638641	2.549019991	3.099848729	3.201502952	3.212797866
1.202	0.797335059	0.811310922	0.839119784	1.669340732	1.690374345	1.654273385	2.301461457	2.5052522	2.545994567	3.098436865	3.1956538	3.208360578
1.203	0.805833491	0.81060306	0.838614168	1.668835117	1.689059744	1.657307079	2.301663703	2.504647115	2.545187788	3.096218221	3.192830072	3.208562273
1.204	0.799864354	0.810097444	0.837602937	1.666205915	1.686531665	1.657812695	2.302169319	2.500209828	2.545389483	3.103075847	3.190208039	3.209369053
1.205	0.80188779	0.806659257	0.835074859	1.669947471	1.685014818	1.662059867	2.305405259	2.494965761	2.543977618	3.097630085	3.193233462	3.211386002
1.206	0.800471385	0.810097444	0.833861381	1.673284535	1.684306956	1.662464359	2.304090658	2.49698271	2.544179313	3.09742839	3.195855495	3.211789391
1.207	0.796930371	0.811614291	0.829513086	1.668228378	1.690172098	1.664891314	2.304697397	2.492545422	2.538733551	3.09742839	3.186375836	3.212394476
1.208	0.795918653	0.803928933	0.826378269	1.667823885	1.682992356	1.666104792	2.302674934	2.493957286	2.535708128	3.099445339	3.189199564	3.207352104
1.209	0.795008107	0.804434548	0.825367038	1.663273344	1.682284494	1.665599176	2.30671986	2.494562371	2.535909823	3.094201272	3.185367361	3.212192781
1.21	0.798549121	0.797457052	0.829614209	1.661352005	1.679554169	1.663172221	2.304697397	2.49577254	2.529657281	3.09742839	3.1877877	3.208562273
1.211	0.796728028	0.799075022	0.829614209	1.663273344	1.681677755	1.660340773	2.299135625	2.49617593	2.527035248	3.09742839	3.186174141	3.209974138
1.212	0.794502248	0.798569407	0.831333303	1.659734034	1.68602605	1.662464359	2.299135625	2.491335253	2.527236943	3.097025	3.176291091	3.208965663
1.213	0.792883499	0.797355929	0.829513086	1.655486863	1.688857498	1.662767728	2.299438994	2.48750305	2.522799655	3.093797882	3.178913125	3.209167358
1.214	0.791568265	0.800490746	0.830423194	1.653868892	1.69087996	1.66347559	2.299540117	2.492142032	2.525219994	3.096218221	3.172660583	3.209167358
1.215	0.792478812	0.798266037	0.832243411	1.650632952	1.68956536	1.665093561	2.296910916	2.491335253	2.522194571	3.096218221	3.171248719	3.210175832
1.216	0.792478812	0.796041328	0.832951273	1.650127336	1.687441774	1.660644143	2.293472729	2.490528473	2.52259796	3.094604662	3.172660583	3.207755494
1.217	0.791871781	0.800187377	0.835175982	1.654273385	1.68410471	1.662262113	2.29448396	2.490326778	2.520379317	3.093596187	3.168021601	3.212192781
1.218	0.792579984	0.799176145	0.834366997	1.655587986	1.685823804	1.654576754	2.295394069	2.488108134	2.518160673	3.091780933	3.17044194	3.209570748
1.219	0.789544829	0.797457052	0.835984967	1.659430665	1.686632789	1.65538574	2.29448396	2.489519999	2.519774232	3.096419916	3.168021601	3.203318206
1.22	0.78347452	0.799479515	0.840434385	1.658217187	1.688149636	1.654071139	2.298427763	2.487704745	2.519975927	3.096016526	3.164189398	3.202309732
1.221	0.786307331	0.795737959	0.840131016	1.653767769	1.692902423	1.653161031	2.292360374	2.48709966	2.517555588	3.092386018	3.165802957	3.196258885
1.222	0.784992098	0.797558175	0.843670325	1.650835198	1.69118333	1.657711572	2.292967113	2.491738642	2.519774232	3.093596187	3.167416516	3.198679224
1.223	0.776291322	0.799075022	0.846299527	1.651947553	1.689767606	1.65670034	2.29286599	2.490730168	2.519370842	3.097630085	3.172055499	3.19726736
1.224	0.781046397	0.80352444	0.847310758	1.652250922	1.691385576	1.651644184	2.293472729	2.493150507	2.516143724	3.091780933	3.172862278	3.197469054
1.225	0.781451084	0.799277269	0.849232098	1.651037445	1.690677714	1.646082411	2.294888453	2.49577254	2.513319995	3.093797882	3.169433465	3.197469054
1.226	0.782968661	0.792097526	0.850243329	1.646082411	1.689868729	1.646891396	2.295495192	2.492142032	2.512109826	3.090369069	3.167819906	3.1956538
1.227	0.783676864	0.790580679	0.850243329	1.644666687	1.689059744	1.643250963	2.294180591	2.494764066	2.515538639	3.086940256	3.16923177	3.192023293
1.228	0.788128424	0.792097526	0.849029852	1.642745348	1.694014778	1.643958825	2.296607546	2.491940337	2.51432847	3.084519917	3.15975211	3.195250411
1.229	0.787116706	0.78997394	0.844883803	1.644868933	1.695228255	1.639509407	2.296304177	2.490730168	2.512714911	3.086133476	3.158743636	3.189199564
1.23	0.789949516	0.793412127	0.84124337	1.640419515	1.693104669	1.639812777	2.294281714	2.48669627	2.51392508	3.080284325	3.154911433	3.185165666
1.231	0.79015186	0.797457052	0.841142247	1.639307161	1.691790069	1.644666687	2.29478733	2.485082711	2.514126775	3.086335171	3.153297874	3.188594479
1.232	0.79237764	0.798872776	0.84316471	1.637082452	1.688149636	1.640520639	2.291955882	2.488108134	2.514126775	3.084519917	3.156524992	3.185770751
1.233	0.791770609	0.797861545	0.841142247	1.63637459	1.690273222	1.640419515	2.294079468	2.490931863	2.515740334	3.087343646	3.157936856	3.184157192
1.234	0.791669437	0.793412127	0.842254601	1.636981329	1.687340651	1.639104915	2.293068236	2.484679321	2.513319995	3.086940256	3.161970754	3.185569056
1.235	0.788533111	0.792502018	0.842254601	1.635565605	1.683295725	1.637082452	2.292764867	2.484074237	2.516345419	3.085326697	3.164592788	3.185165666
1.236	0.786206159	0.793108757	0.842153478	1.638093683	1.688149636	1.638902668	2.294079468	2.482057288	2.514530165	3.086536866	3.16136567	3.18698092
1.237	0.786914362	0.789872817	0.8396254	1.63475662	1.691688945	1.634554373	2.290337912	2.480040339	2.515336944	3.080687715	3.162979229	3.182947023
1.238	0.783676864	0.790277309	0.840636631	1.631015064	1.689464236	1.640520639	2.286191863	2.481048813	2.517555588	3.081696189	3.158340246	3.182947023
1.239	0.783676864	0.79189528	0.83800743	1.628790355	1.687947389	1.639206038	2.284978386	2.478628475	2.518362368	3.081091104	3.156323297	3.186375836
1.24	0.783171005	0.791288541	0.832951273	1.630711694	1.687745143	1.641430747	2.281944691	2.47883017	2.516345419	3.075040258	3.156726687	3.183552107
1.241	0.779022961	0.79351325	0.834063627	1.631621803	1.688250759	1.639509407	2.28609074	2.47762	2.51432847	3.076048732	3.157331772	3.187586005
1.242	0.778719445	0.789872817	0.830726564	1.631116187	1.69087996	1.632734157	2.285382878	2.470358984	2.511101352	3.077460596	3.155314823	3.184358887
1.243	0.78236163	0.787344738	0.833456889	1.62606003	1.694115901	1.629700463	2.283967154	2.473787797	2.51473186	3.073628393	3.150877535	3.185569056
1.244	0.782968661	0.786131261	0.835074859	1.625655538	1.692396807	1.630206079	2.28801208	2.474594577	2.515135249	3.074233478	3.149263976	3.183350412
1.245	0.783373349	0.790681802	0.834265874	1.626767892	1.691284453	1.63283528	2.283461538	2.469148815	2.517958978	3.072821614	3.149465671	3.178106345
1.246	0.782867489	0.796546944	0.836692829	1.624239814	1.687745143	1.628992601	2.283158169	2.470358984	2.517958978	3.073023309	3.144221604	3.180930074
1.247	0.782665146	0.800389623	0.837805183	1.621711735	1.685823804	1.63121731	2.282450307	2.46935051	2.517757283	3.073830088	3.148658892	3.179316515
1.248	0.778112414	0.800692992	0.8396254	1.620194888	1.684509203	1.628486985	2.280832337	2.470157289	2.519169147	3.074233478	3.154104654	3.175282617
1.249	0.774773744	0.798973899	0.842254601	1.61766681	1.682790109	1.633340896	2.276989658	2.475199662	2.520581011	3.074636868	3.15188601	3.178509735
1.25	0.775886634	0.795737959	0.839928769	1.617060071	1.682385617	1.633442019	2.27769752	2.475401357	2.518967452	3.078065681	3.153902959	3.180728379
1.251	0.771637418	0.792198649	0.843366956	1.619082534	1.679655292	1.632026295	2.27739415	2.475603051	2.520782706	3.067980937	3.153701264	3.175686007
1.252	0.774672573	0.795434589	0.840535508	1.62090275	1.679149677	1.63283528	2.27607955	2.472174238	2.515942029	3.07100636	3.15148262	3.17830804
1.253	0.772750308	0.794322235	0.842456848	1.625352168	1.678846307	1.629093724	2.275978426	2.472174238	2.517555588	3.070804665	3.149465671	3.177702955
1.254	0.772042105	0.797355929	0.843366956	1.625756661	1.675913736	1.626666769	2.278809874	2.476409831	2.515538639	3.07019958	3.149465671	3.17830804
1.255	0.775886634	0.800187377	0.843872572	1.628891478	1.6792508	1.626666769	2.276281796	2.477216611	2.51352169	3.07019958	3.150070756	3.17790465
1.256	0.781046397	0.800389623	0.843366956	1.627172385	1.675205874	1.627678	2.2706189	2.476813221	2.513319995	3.066972462	3.148457197	3.174274142
1.257	0.777606555	0.801299731	0.84832199	1.62798137	1.677228337	1.62929597	2.271630132	2.479233559	2.512311521	3.072418224	3.145230079	3.173669058
1.258	0.78124874	0.799075022	0.848423113	1.630104955	1.673891273	1.630206079	2.270315531	2.476409831	2.507874233	3.072821614	3.146843638	3.170240245
1.259	0.781046397	0.798468283	0.852366915	1.62959934	1.675408121	1.628790355	2.270720023	2.474191187	2.505050505	3.072014834	3.151280925	3.169433465
1.26	0.783980379	0.796648067	0.852468038	1.628790355	1.674295766	1.625756661	2.272843609	2.472375933	2.504647115	3.078469071	3.145835163	3.174072448
1.261	0.789140142	0.796344698	0.848827605	1.62929597	1.676621598	1.62444206	2.271225639	2.472577628	2.504243725	3.078872461	3.141397876	3.17003855
1.262	0.789443657	0.798569407	0.850243329	1.63121731	1.672071057	1.628790355	2.271731255	2.475804746	2.50484881	3.078267376	3.138574147	3.171047024
1.263	0.789443657	0.799075022	0.846602896	1.634554373	1.671262072	1.62929597	2.274764949	2.472981018	2.497789489	3.078267376	3.139582622	3.16882838
1.264	0.789747173	0.79867053	0.846198404	1.635565605	1.670958703	1.628183616	2.268899807	2.471972543	2.495570845	3.075645342	3.139179232	3.169836855
1.265	0.785599128	0.798973899	0.845288295	1.632531911	1.675509244	1.625453291	2.270720023	2.473787797	2.490931863	3.078065681	3.137969063	3.173063973
1.266	0.786914362	0.797254806	0.841647863	1.637082452	1.674396889	1.62606003	2.271124516	2.473182713	2.489318304	3.07927585	3.140994486	3.17044194
1.267	0.79015186	0.793917742	0.839018661	1.636981329	1.673082288	1.626464523	2.268191945	2.471972543	2.485486101	3.081091104	3.135952114	3.167214821
1.268	0.792175296	0.792299772	0.841344493	1.635059989	1.671565441	1.630003832	2.269708792	2.473787797	2.479636949	3.078267376	3.131313131	3.169030075
1.269	0.795513966	0.794221112	0.840029892	1.637588068	1.669745225	1.623228582	2.267787452	2.4697539	2.476813221	3.075645342	3.132119911	3.166811432
1.27	0.79126475	0.796850313	0.845288295	1.638700422	1.67055421	1.619891519	2.266978467	2.471972543	2.479031865	3.075847037	3.129296182	3.168626686
1.271	0.794502248	0.79705256	0.841647863	1.634554373	1.673891273	1.618273549	2.268191945	2.469148815	2.477014916	3.080889409	3.126875844	3.16882838
1.272	0.791467094	0.79320988	0.842355725	1.637689191	1.676924968	1.610183698	2.273045855	2.471165764	2.477418305	3.075847037	3.128489403	3.165802957
1.273	0.792883499	0.79867053	0.838614168	1.632734157	1.676419352	1.613318515	2.272135747	2.46935051	2.477014916	3.075241953	3.120623302	3.165399567
1.274	0.792984671	0.793715496	0.838513045	1.63475662	1.678441815	1.615239854	2.263540281	2.465316612	2.476208136	3.073225004	3.121026692	3.164391093
1.275	0.789646001	0.79351325	0.837299568	1.635464482	1.677430583	1.617161194	2.266877344	2.467938646	2.476409831	3.075040258	3.117396184	3.159348721
1.276	0.786408503	0.789468324	0.837602937	1.633846512	1.677733953	1.613621884	2.274057087	2.468745425	2.477014916	3.073023309	3.115782625	3.160760585
1.277	0.78681319	0.787142492	0.834771489	1.635868974	1.673385658	1.613925254	2.274057087	2.465518307	2.47802339	3.070401275	3.119413133	3.159953805
1.278	0.785902644	0.787243615	0.833052396	1.632127418	1.675003628	1.613520761	2.273349225	2.464509833	2.481048813	3.067577547	3.118606353	3.16136567
1.279	0.784486238	0.788558216	0.831029933	1.631015064	1.675104751	1.616149963	2.273652594	2.463703053	2.484477627	3.065560598	3.112958897	3.159348721
1.28	0.782159287	0.790075063	0.831940041	1.630206079	1.675306997	1.614228623	2.271326762	2.464106443	2.485486101	3.064350429	3.118001269	3.155718213
1.281	0.778213586	0.791086294	0.834771489	1.626464523	1.671262072	1.61736344	2.270214408	2.464913222	2.489318304	3.06112331	3.119413133	3.158340246
1.282	0.781451084	0.794018865	0.837906307	1.625958907	1.676217106	1.613925254	2.267484083	2.465720002	2.488914914	3.060518226	3.118404659	3.156121602
1.283	0.777201868	0.796546944	0.837198445	1.626666769	1.671464318	1.614228623	2.261517818	2.464913222	2.492747117	3.058097887	3.113967371	3.154911433
1.284	0.776291322	0.794625604	0.832647903	1.62929597	1.671969934	1.618273549	2.26060771	2.465921697	2.492747117	3.0615267	3.113563981	3.151684315
1.285	0.774874916	0.790479556	0.832041165	1.634857743	1.666610408	1.619487026	2.254843691	2.466123392	2.492948812	3.058904667	3.117799574	3.148053807
1.286	0.77285148	0.792805388	0.832951273	1.632734157	1.672374426	1.620194888	2.252821228	2.463299663	2.493553896	3.058702972	3.115782625	3.148860587
1.287	0.773559683	0.793816619	0.840636631	1.633340896	1.673284535	1.619588149	2.254641445	2.462492884	2.49698271	3.060114836	3.116186015	3.150675841
1.288	0.771435075	0.794423358	0.837097321	1.632734157	1.675003628	1.617767933	2.254742568	2.457248817	2.500411523	3.056686023	3.118606353	3.150272451
1.289	0.769715154	0.793412127	0.838917538	1.631722926	1.678745184	1.620194888	2.258888616	2.455433563	2.500008133	3.055475854	3.117194489	3.147247027
1.29	0.773559683	0.791693033	0.83608609	1.632127418	1.675812613	1.620397134	2.258888616	2.452609834	2.495974235	3.050836871	3.116589405	3.144423299
1.291	0.774874916	0.793108757	0.835984967	1.635363359	1.673385658	1.617464563	2.254338075	2.45160136	2.494562371	3.049425007	3.117396184	3.142204655
1.292	0.774470229	0.792502018	0.836187213	1.630307202	1.670655333	1.624846552	2.254540322	2.447164072	2.496377625	3.049223312	3.113362286	3.139179232
1.293	0.773559683	0.787648108	0.83800743	1.632430788	1.668835117	1.618981411	2.252113366	2.446760683	2.494158981	3.044786024	3.119614828	3.134741944
1.294	0.774166714	0.792400895	0.837097321	1.628183616	1.667823885	1.618880287	2.259798725	2.447970852	2.492948812	3.043979245	3.117597879	3.130506352
1.295	0.776493665	0.789063832	0.835074859	1.629902709	1.665295807	1.616352209	2.257270646	2.443130175	2.490931863	3.040953822	3.119211438	3.13413686
1.296	0.774065542	0.791288541	0.834569243	1.632127418	1.66377896	1.6141275	2.250090904	2.439903056	2.488108134	3.040953822	3.121833472	3.130909742
1.297	0.774773744	0.79513122	0.83123218	1.624644306	1.661048635	1.614430869	2.254135829	2.441113226	2.484074237	3.042567381	3.117396184	3.131716521
1.298	0.772952652	0.792299772	0.831737795	1.626363399	1.659734034	1.613520761	2.255248183	2.441314921	2.482258983	3.041155517	3.114774151	3.128086013
1.299	0.774976088	0.792805388	0.829209717	1.627374631	1.658217187	1.615846593	2.254439198	2.441920005	2.482864067	3.037323314	3.11517754	3.12385042
1.3	0.775178432	0.790782925	0.828906347	1.622925213	1.655587986	1.61766681	2.252113366	2.443533564	2.484074237	3.033087721	3.111143643	3.124455505
1.301	0.774874916	0.789468324	0.826580515	1.627374631	1.653363277	1.61766681	2.246450471	2.440306446	2.481452203	3.030263993	3.111950422	3.122640251
1.302	0.769310467	0.787749231	0.821928851	1.626262276	1.65184643	1.621408366	2.243720146	2.436877633	2.481653898	3.027843654	3.108521609	3.124858895
1.303	0.770929216	0.783805429	0.822333344	1.626161153	1.657104833	1.618779164	2.249180795	2.435667464	2.478628475	3.027641959	3.105496186	3.121430082
1.304	0.772547965	0.785726768	0.821928851	1.620296011	1.654172262	1.614734239	2.247663948	2.431835261	2.477014916	3.021591112	3.105294491	3.12506059
1.305	0.774571401	0.788457093	0.82061425	1.614430869	1.652756538	1.615846593	2.251607751	2.429213227	2.482662373	3.020986028	3.097630085	3.121430082
1.306	0.777100696	0.78319869	0.82061425	1.613723007	1.649621721	1.614936485	2.252012243	2.429616617	2.482057288	3.018162299	3.101663983	3.119413133
1.307	0.776291322	0.782187458	0.813333384	1.616655578	1.649217228	1.615442101	2.250192027	2.428608143	2.479838644	3.010296199	3.096823306	3.121228387
1.308	0.776797181	0.781075104	0.812524399	1.618273549	1.647700381	1.612711776	2.245944855	2.43344882	2.479838644	3.011909758	3.097226695	3.118606353
1.309	0.780135851	0.775715578	0.816872694	1.619487026	1.645677918	1.610284821	2.245944855	2.432238651	2.47842678	3.00868264	3.096419916	3.120623302
1.31	0.772750308	0.778243656	0.814951355	1.623228582	1.644363318	1.613217392	2.247259456	2.429818312	2.479636949	3.009489419	3.096621611	3.122236861
1.311	0.770726872	0.777535794	0.81414237	1.62120612	1.647397012	1.614531993	2.252315613	2.432843735	2.480645424	3.010296199	3.094604662	3.122438556
1.312	0.771839762	0.780164996	0.813940123	1.624543183	1.651239691	1.609374713	2.246349347	2.435667464	2.480443729	3.009287724	3.098033475	3.125867369
1.313	0.771232731	0.780670611	0.81414237	1.623127459	1.649520598	1.614633116	2.244428008	2.437886107	2.480443729	3.011102978	3.095209746	3.127884318
1.314	0.771030387	0.778243656	0.813535631	1.623531952	1.650329583	1.61058819	2.240180836	2.436675938	2.483872542	3.008077555	3.093797882	3.130304657
1.315	0.769816326	0.777535794	0.815052478	1.620397134	1.651037445	1.610385944	2.241899929	2.438289497	2.484679321	3.003236878	3.091982628	3.126069064
1.316	0.773053824	0.777535794	0.816265955	1.616857825	1.650531829	1.611093806	2.245236993	2.438289497	2.484275932	3.005657216	3.090570764	3.126472454
1.317	0.77285148	0.774704346	0.815153601	1.620599381	1.652149799	1.610689313	2.237551635	2.438491192	2.485889491	2.999808065	3.093192798	3.126069064
1.318	0.772042105	0.780367242	0.814850231	1.618678041	1.6534644	1.609172466	2.235225802	2.441113226	2.485486101	2.999001285	3.091579238	3.128489403
1.319	0.766679999	0.777535794	0.814850231	1.615138731	1.652453169	1.609273589	2.236135911	2.442726785	2.481250508	3.003438573	3.08835212	3.129497877
1.32	0.766275312	0.777636917	0.813636754	1.618273549	1.652453169	1.608565727	2.234416817	2.437482718	2.482662373	3.00706908	3.08956229	3.127884318
1.321	0.761317893	0.779962749	0.813030015	1.613723007	1.656093601	1.605329787	2.23643928	2.440709836	2.480847119	3.010497894	3.086940256	3.131111436
1.322	0.763847189	0.777333548	0.813839	1.611194929	1.657307079	1.604723048	2.236540403	2.440911531	2.477418305	3.009287724	3.091175849	3.127884318
1.323	0.763644845	0.782996444	0.813232261	1.61220616	1.650329583	1.605936526	2.230877508	2.442726785	2.476813221	3.00706908	3.092991103	3.127279234
1.324	0.761014378	0.781681843	0.819603019	1.61220616	1.654071139	1.607453373	2.235023556	2.440508141	2.476409831	3.010901283	3.092587713	3.12385042
1.325	0.763138986	0.782288582	0.821625482	1.613015145	1.655284616	1.602902832	2.233911202	2.444945429	2.471367459	3.006867386	3.093797882	3.124455505
1.326	0.759800316	0.787142492	0.822737836	1.608767974	1.652048676	1.604318556	2.23158537	2.447769157	2.470157289	3.006262301	3.087545341	3.124052115
1.327	0.758586254	0.78289532	0.822029974	1.608262358	1.653059907	1.599060153	2.234012325	2.447365767	2.467938646	3.00747247	3.0891589	3.122438556
1.328	0.761216721	0.782996444	0.823546821	1.608161235	1.649116105	1.602700586	2.235529172	2.446760683	2.468342035	3.002228403	3.08794873	3.119816523
1.329	0.760710862	0.787648108	0.819097403	1.60219497	1.65184643	1.605329787	2.230978631	2.447567462	2.470157289	3.004850437	3.090369069	3.117799574
1.33	0.763138986	0.784715537	0.823647944	1.597947798	1.657408202	1.602801709	2.230169646	2.447164072	2.467535256	3.005455521	3.088957205	3.118404659
1.331	0.762127268	0.783299813	0.823546821	1.600678123	1.652655415	1.603003955	2.229765153	2.445752208	2.464913222	3.003640267	3.091377544	3.117799574
1.332	0.761722581	0.780771735	0.825468161	1.600475877	1.651441937	1.60543091	2.230574138	2.445550513	2.465114917	3.005052132	3.08794873	3.114774151
1.333	0.764757735	0.783097567	0.822737836	1.601992724	1.649419475	1.603003955	2.233304463	2.445147123	2.465114917	3.002026708	3.088957205	3.112757202
1.334	0.764960079	0.781884089	0.819704142	1.600374753	1.650127336	1.602902832	2.233304463	2.444340344	2.464913222	3.003438573	3.089360595	3.111143643
1.335	0.763442501	0.785929015	0.818895157	1.601790477	1.650531829	1.600475877	2.232596601	2.44171831	2.461887799	3.005052132	3.088553815	3.111748727
1.336	0.758181567	0.785524522	0.818692911	1.601588231	1.652554292	1.600779246	2.228248306	2.441314921	2.465720002	3.001219929	3.088957205	3.109731778
1.337	0.758282739	0.787243615	0.822131097	1.601183739	1.652756538	1.599666891	2.228551676	2.4421217	2.464509833	3.004447047	3.082301274	3.108924999
1.338	0.758687426	0.783805429	0.824962545	1.601689354	1.654475631	1.602093847	2.233607832	2.438491192	2.463097968	3.004850437	3.083309748	3.109933473
1.339	0.76394836	0.785726768	0.823041206	1.606442142	1.653565523	1.598756783	2.233810079	2.435465769	2.464509833	2.996580946	3.085931782	3.111950422
1.34	0.763240158	0.783906552	0.827793993	1.604116309	1.656498094	1.599363522	2.233607832	2.438692887	2.459669155	2.995774167	3.085931782	3.113563981
1.341	0.767590546	0.784412167	0.828501855	1.606644388	1.655284616	1.598251168	2.23674265	2.431028481	2.45987085	2.994967387	3.084519917	3.105092796
1.342	0.765870625	0.784108798	0.830726564	1.604116309	1.65184643	1.595824212	2.23997859	2.430826786	2.461686104	2.993152133	3.080687715	3.105496186
1.343	0.769209295	0.775917824	0.8273895	1.600678123	1.659632911	1.594610735	2.239270728	2.427196278	2.46027424	2.995572472	3.083108053	3.104084321
1.344	0.768298748	0.773591992	0.819400773	1.604824171	1.655790232	1.59349838	2.236641526	2.426187804	2.462896274	2.9905301	3.083914833	3.101260593
1.345	0.764555391	0.771872899	0.819501896	1.605633157	1.653666646	1.596329828	2.234113448	2.422153906	2.46108102	2.995572472	3.082906358	3.103479237
1.346	0.766072969	0.76772685	0.812119907	1.610284821	1.655992478	1.592689395	2.236338157	2.421952211	2.464509833	2.996782641	3.083309748	3.101865678
1.347	0.765364766	0.772681884	0.814445739	1.611498298	1.653666646	1.595015227	2.231888739	2.426187804	2.465114917	2.991740269	3.081696189	3.099848729
1.348	0.763847189	0.772075145	0.816771571	1.61089156	1.655790232	1.594206242	2.230877508	2.424170855	2.461484409	2.9983962	3.081292799	3.105697881
1.349	0.761216721	0.775614455	0.815659217	1.615543224	1.653363277	1.594003996	2.229057291	2.42517933	2.457853901	2.99960637	3.078670766	3.105092796
1.35	0.760205003	0.77804141	0.81060306	1.614228623	1.652250922	1.595217474	2.22804606	2.426792889	2.45946746	3.000211454	3.078670766	3.100453813
1.351	0.760306175	0.777131302	0.810400813	1.614026377	1.6534644	1.59349838	2.225416858	2.423767465	2.457652206	2.996984336	3.076250427	3.102067373
1.352	0.759597972	0.77965938	0.805749149	1.611599422	1.643352086	1.592891641	2.219753963	2.421347127	2.457450512	2.993353828	3.073023309	3.099848729
1.353	0.755753444	0.778648149	0.808176104	1.609374713	1.648003751	1.591981533	2.218540485	2.420943737	2.457652206	2.994967387	3.067577547	3.101663983
1.354	0.7555511	0.778749272	0.81029969	1.611498298	1.64992509	1.591678164	2.217124761	2.421750516	2.453618309	2.994563997	3.067779242	3.102269067
1.355	0.76000266	0.777131302	0.811310922	1.606037649	1.648812736	1.593195011	2.213079836	2.425784414	2.455836952	2.994967387	3.066569072	3.09863856
1.356	0.760710862	0.77804141	0.810198567	1.604925295	1.647295889	1.590970302	2.214596683	2.428809838	2.453214919	2.999001285	3.062535175	3.101058898
1.357	0.759294457	0.775412208	0.811007552	1.606644388	1.648408243	1.592689395	2.216416899	2.423767465	2.453214919	2.996177557	3.063947039	3.102672457
1.358	0.763037814	0.773389746	0.809288459	1.60735225	1.648913859	1.59511635	2.210248388	2.427397973	2.456643732	2.998597895	3.062131785	3.103680932
1.359	0.763847189	0.771367283	0.809996321	1.604520802	1.650835198	1.596329828	2.210147265	2.427801363	2.452609834	3.001219929	3.06233348	3.098436865
1.36	0.765162422	0.768232466	0.805546903	1.60897022	1.647902627	1.595824212	2.211158496	2.425582719	2.45160136	2.996379251	3.063140259	3.094806357
1.361	0.759800316	0.764895402	0.808479474	1.606138772	1.645475672	1.599060153	2.207619186	2.430423397	2.452811529	2.996580946	3.060518226	3.100050424
1.362	0.760609691	0.764996525	0.803221071	1.612105037	1.644262195	1.59865566	2.20579897	2.427801363	2.450189496	2.999404675	3.06193009	3.099647034
1.363	0.755045241	0.770760544	0.807872735	1.61089156	1.638902668	1.599869138	2.203776507	2.431431871	2.45119797	2.992143659	3.060719921	3.100655508
1.364	0.758485083	0.771569529	0.811816537	1.606341018	1.639206038	1.602700586	2.204282123	2.435667464	2.448172547	2.996580946	3.056080938	3.104487711
1.365	0.758485083	0.772075145	0.808883966	1.604925295	1.637486944	1.601992724	2.208023679	2.435667464	2.449584411	2.992748743	3.055475854	3.102067373
1.366	0.756056959	0.771670652	0.811513168	1.601183739	1.635565605	1.604925295	2.204585492	2.436474243	2.445953903	2.993757218	3.056484328	3.102067373
1.367	0.754134695	0.771367283	0.809086213	1.597846675	1.637689191	1.603408448	2.205394477	2.434457294	2.443533564	3.000614844	3.058299582	3.099445339
1.368	0.753730007	0.771974022	0.80544578	1.598048921	1.63799256	1.602397216	2.203675384	2.43304543	2.443533564	2.996580946	3.056282633	3.099445339
1.369	0.7555511	0.770760544	0.807468243	1.596633197	1.635666728	1.602093847	2.20387763	2.430625091	2.445348818	2.993757218	3.056080938	3.103277542
1.37	0.759193285	0.771569529	0.810097444	1.599262399	1.633745388	1.601183739	2.202158537	2.428809838	2.44252509	2.989118235	3.056282633	3.103680932
1.371	0.76222844	0.771063914	0.809187336	1.595520843	1.630711694	1.599970261	2.203776507	2.431835261	2.445752208	2.990731795	3.058702972	3.101462288
1.372	0.761823752	0.766311126	0.811310922	1.593296134	1.6399139	1.599161276	2.209945018	2.430221702	2.445348818	2.991135184	3.06112331	3.102269067
1.373	0.764454219	0.762670693	0.807973858	1.594610735	1.634554373	1.594408488	2.214293313	2.430221702	2.44171831	2.990933489	3.064552123	3.099848729
1.374	0.765567109	0.75933363	0.807265996	1.589554578	1.630812817	1.599060153	2.214293313	2.430221702	2.444945429	2.991135184	3.06233348	3.096621611
1.375	0.764555391	0.760344861	0.801501977	1.590060194	1.632026295	1.602498339	2.218439362	2.426792889	2.445752208	2.993152133	3.0615267	3.09863856
1.376	0.76617414	0.761052723	0.801299731	1.594003996	1.630509448	1.606341018	2.220765194	2.423364076	2.444542039	2.989925015	3.060719921	3.095209746
1.377	0.764049532	0.764693156	0.801400854	1.590869179	1.627576877	1.606543265	2.218237116	2.426792889	2.446962377	2.992143659	3.059106362	3.093797882
1.378	0.76334133	0.76580551	0.802108716	1.591374794	1.625453291	1.600374753	2.218540485	2.421952211	2.441920005	2.987504676	3.060518226	3.087747036
1.379	0.757271021	0.764288663	0.807265996	1.592992765	1.623531952	1.597947798	2.213383205	2.421952211	2.44292848	2.983470779	3.054669074	3.089360595
1.38	0.754539382	0.767221234	0.806558134	1.589150085	1.626363399	1.599666891	2.216922515	2.42356577	2.443936954	2.984882643	3.05204704	3.088957205
1.381	0.757473364	0.769142574	0.805243534	1.594206242	1.630003832	1.595824212	2.216922515	2.419733568	2.440508141	2.983672474	3.049626702	3.086335171
1.382	0.755955787	0.770760544	0.80514241	1.59349838	1.631015064	1.593093888	2.218338239	2.421145432	2.439499667	2.981252135	3.049828397	3.082704663
1.383	0.756461646	0.769850436	0.803625563	1.594307365	1.631015064	1.589655701	2.219248347	2.417716619	2.438289497	2.982663999	3.050635176	3.083914833
1.384	0.751605399	0.771872899	0.80382781	1.597846675	1.629801586	1.585711899	2.217630377	2.416708144	2.440911531	2.981655525	3.052248735	3.081494494
1.385	0.754134695	0.774097608	0.804535672	1.597543306	1.632633034	1.586622007	2.215304545	2.416506449	2.441920005	2.979235186	3.050433481	3.081091104
1.386	0.755652272	0.777434671	0.807164873	1.598150044	1.636273467	1.580756865	2.216821392	2.411060687	2.439096277	2.973184339	3.048214838	3.077863986
1.387	0.757068677	0.777333548	0.811108675	1.597745552	1.629902709	1.580150126	2.214091067	2.410858993	2.443735259	2.970562306	3.046601278	3.079074155
1.388	0.754944069	0.780468365	0.814647985	1.600071384	1.629093724	1.581464727	2.216922515	2.411262382	2.442323395	2.970360611	3.047609753	3.074435173
1.389	0.756056959	0.780266119	0.814243493	1.597745552	1.627678	1.580150126	2.220259578	2.408842044	2.438692887	2.969553831	3.04418094	3.066367377
1.39	0.750593681	0.777839164	0.81576034	1.593902873	1.627273508	1.576004078	2.221473056	2.412069162	2.438491192	2.972579255	3.039743652	3.066972462
1.391	0.74998665	0.779760503	0.816973817	1.594509612	1.629801586	1.56963332	2.220360701	2.410657298	2.435264074	2.97116739	3.032482636	3.066770767
1.392	0.751605399	0.783502059	0.813030015	1.599363522	1.628385862	1.567813104	2.2177315	2.4144895	2.434457294	2.972175865	3.032886026	3.068989411
1.393	0.749581963	0.785929015	0.821322112	1.597239936	1.631419556	1.572363645	2.212270851	2.4144895	2.436474243	2.97116739	3.028650433	3.068989411
1.394	0.748772588	0.790176186	0.819097403	1.598352291	1.632430788	1.567105242	2.212169727	2.410858993	2.431028481	2.970965696	3.026230095	3.069997885
1.395	0.74270228	0.789468324	0.825164791	1.59895903	1.630610571	1.563869301	2.206102339	2.409648823	2.430423397	2.965519934	3.027238569	3.07019958
1.396	0.745029231	0.789266078	0.823142329	1.594408488	1.635363359	1.56447604	2.207518063	2.409447128	2.431230176	2.966528408	3.027036874	3.07100636
1.397	0.747356183	0.785018906	0.821726605	1.595015227	1.639812777	1.565386148	2.204989985	2.406018315	2.426591194	2.9628979	3.029053823	3.068989411
1.398	0.742904623	0.789063832	0.821220989	1.593599503	1.636576836	1.566296257	2.206405709	2.40702679	2.430020007	2.964914849	3.030263993	3.071208055
1.399	0.746445637	0.793816619	0.819299649	1.591678164	1.635970097	1.56771198	2.211259619	2.405211536	2.431835261	2.966730103	3.034499585	3.073426699
1.4	0.747356183	0.791693033	0.818187295	1.590464686	1.632127418	1.564273794	2.207922556	2.401782723	2.432843735	2.969755526	3.033087721	3.071813139
1.401	0.749784307	0.789367201	0.818187295	1.587633238	1.627374631	1.565386148	2.205394477	2.401177638	2.43344882	2.972175865	3.036516534	3.071813139
1.402	0.753831179	0.785625645	0.819400773	1.587430992	1.627475754	1.567105242	2.203473138	2.399967469	2.433247125	2.970965696	3.034096195	3.073426699
1.403	0.756259303	0.783400936	0.819299649	1.590060194	1.627374631	1.566700749	2.20225966	2.398958994	2.435465769	2.973184339	3.033894501	3.071611445
1.404	0.757271021	0.781782966	0.818187295	1.588239977	1.631722926	1.566700749	2.203574261	2.395731876	2.434658989	2.969352137	3.029658908	3.069594496
1.405	0.757574536	0.777333548	0.822737836	1.588442223	1.629498217	1.565285025	2.204686615	2.395126791	2.429616617	2.970764001	3.028247044	3.070401275
1.406	0.75777688	0.778749272	0.821524358	1.583386067	1.623734198	1.56801535	2.198619227	2.395328486	2.43385221	2.972982644	3.028045349	3.073426699
1.407	0.753628836	0.780468365	0.824052437	1.582577081	1.625857784	1.570037813	2.200843936	2.390891199	2.427801363	2.974394509	3.027843654	3.075645342
1.408	0.754842897	0.774704346	0.818895157	1.580049003	1.625048799	1.567105242	2.196091149	2.390286114	2.430221702	2.974394509	3.026835179	3.077460596
1.409	0.751807743	0.775108839	0.816569325	1.578532156	1.627678	1.567408611	2.192450716	2.395328486	2.430826786	2.975604678	3.026835179	3.080889409
1.41	0.75666399	0.775108839	0.814850231	1.579846757	1.630812817	1.569835566	2.191843977	2.38806747	2.429616617	2.975402983	3.029860603	3.07927585
1.411	0.755247585	0.77288413	0.815153601	1.578532156	1.627779123	1.580150126	2.189113652	2.38806747	2.431028481	2.975806373	3.033087721	3.079477545
1.412	0.75221243	0.771872899	0.819603019	1.571858029	1.628183616	1.581363604	2.19386644	2.383226793	2.424977635	2.974999593	3.029860603	3.075645342
1.413	0.756461646	0.769850436	0.813737877	1.573678245	1.627172385	1.583082697	2.195181041	2.37939459	2.42517933	2.973184339	3.034096195	3.070401275
1.414	0.751403056	0.768738081	0.815558093	1.57286926	1.626666769	1.584195052	2.194372055	2.383025098	2.427397973	2.970360611	3.031877552	3.072821614
1.415	0.754235866	0.76580551	0.81414237	1.570341182	1.628689232	1.585711899	2.196394518	2.380604759	2.426591194	2.97197417	3.030263993	3.071813139
1.416	0.753628836	0.762266201	0.816569325	1.572464768	1.62413869	1.582273712	2.191237238	2.382218318	2.42437255	2.969352137	3.032280941	3.070401275
1.417	0.752010086	0.763681925	0.819400773	1.572768137	1.622116228	1.578936649	2.194877671	2.383025098	2.428608143	2.970562306	3.03470128	3.071611445
1.418	0.749683135	0.760142615	0.818794034	1.571756906	1.625857784	1.576509693	2.194068686	2.384436962	2.42517933	2.968747052	3.031877552	3.065358903
1.419	0.747052668	0.757513413	0.816670448	1.568723212	1.626869015	1.576206324	2.190023761	2.386252216	2.427196278	2.968545357	3.031474162	3.063140259
1.42	0.749076104	0.761457216	0.821928851	1.571858029	1.632127418	1.575296216	2.194675425	2.388269165	2.426389499	2.965923323	3.034902975	3.063745344
1.421	0.745231575	0.7609516	0.820412004	1.575093969	1.635868974	1.574284984	2.197506873	2.393311537	2.425986109	2.959670782	3.034096195	3.062535175
1.422	0.744118685	0.763580801	0.824760299	1.574284984	1.634958866	1.575801831	2.194372055	2.393916622	2.426994584	2.960074172	3.03510467	3.063341954
1.423	0.747356183	0.760749354	0.82415356	1.57125129	1.640116146	1.573779369	2.197001257	2.390891199	2.422557296	2.960679256	3.033491111	3.063140259
1.424	0.746951496	0.759131383	0.824558053	1.572464768	1.639104915	1.570745675	2.197001257	2.393311537	2.42437255	2.960275867	3.038130093	3.062938564
1.425	0.74381517	0.764288663	0.820816497	1.572060275	1.641329624	1.572464768	2.192450716	2.390689504	2.428608143	2.961284341	3.039945347	3.061728395
1.426	0.741690562	0.761760585	0.822940082	1.577217555	1.644059948	1.570240059	2.19740575	2.391092894	2.424977635	2.961486036	3.035709755	3.059509751
1.427	0.745231575	0.757210044	0.819198526	1.573577122	1.645576795	1.568217596	2.198416981	2.393714927	2.429414922	2.959670782	3.036718229	3.056080938
1.428	0.745231575	0.758423521	0.823647944	1.570745675	1.646486904	1.563262562	2.200540567	2.390891199	2.427599668	2.956443664	3.033894501	3.051038566
1.429	0.743106967	0.754884212	0.824861422	1.575902954	1.64314984	1.560026622	2.203776507	2.384436962	2.427599668	2.951602986	3.033692806	3.049223312
1.43	0.739464782	0.755895443	0.823344575	1.574487231	1.63961053	1.56093673	2.204585492	2.387058996	2.429213227	2.947165699	3.030869077	3.050433481
1.431	0.739565953	0.757614536	0.821827728	1.575498462	1.643453209	1.560431115	2.202158537	2.384235267	2.424574245	2.94434197	3.031070772	3.047609753
1.432	0.738756579	0.758019029	0.818490664	1.579846757	1.640318392	1.55962213	2.197304626	2.385243742	2.425986109	2.943535191	3.033894501	3.049021617
1.433	0.734507363	0.761861708	0.819603019	1.577217555	1.641734116	1.55962213	2.194978794	2.386050521	2.427196278	2.943131801	3.028650433	3.0536606
1.434	0.74158939	0.760344861	0.818389541	1.58318382	1.6412285	1.556790682	2.194270932	2.383226793	2.426187804	2.94474536	3.029860603	3.045794499
1.435	0.74158939	0.763884171	0.811816537	1.585307406	1.637183575	1.555981697	2.193259701	2.385647132	2.42517933	2.947165699	3.028650433	3.046601278
1.436	0.738554235	0.763479678	0.808378351	1.586622007	1.640824008	1.557498544	2.193360824	2.382016624	2.425784414	2.946762309	3.02643179	3.047206363
1.437	0.743208139	0.760850477	0.807367119	1.58672313	1.639206038	1.55962213	2.194877671	2.380403064	2.422557296	2.947165699	3.024213146	3.041155517
1.438	0.747659699	0.758828014	0.807872735	1.586520884	1.635161112	1.559925499	2.191540608	2.379192895	2.427397973	2.943736886	3.02643179	3.042163991
1.439	0.750290166	0.762670693	0.805344657	1.586824253	1.632936403	1.561745715	2.192450716	2.376974251	2.42396916	2.944140276	3.023406366	3.042769076
1.44	0.74998665	0.758625768	0.798973899	1.584498421	1.631015064	1.563363686	2.184360865	2.377781031	2.427599668	2.937887734	3.019372469	3.040348737
1.441	0.751807743	0.757917906	0.8002885	1.580453496	1.627779123	1.565588395	2.183754126	2.372536964	2.428003058	2.940308073	3.017960604	3.041558906
1.442	0.751605399	0.756603305	0.796041328	1.57832991	1.626464523	1.562655824	2.186282205	2.368704761	2.426994584	2.940711462	3.01695213	3.039945347
1.443	0.747255011	0.760547107	0.798468283	1.576105201	1.621307243	1.569936689	2.183147387	2.372738659	2.432238651	2.937282649	3.015136876	3.040550432
1.444	0.745332747	0.762165078	0.799277269	1.576004078	1.620296011	1.570947921	2.179709201	2.372536964	2.429213227	2.938089429	3.012313148	3.039541957
1.445	0.74887376	0.755187581	0.799176145	1.574992846	1.619385903	1.567914227	2.184259742	2.373747133	2.428809838	2.937080954	3.013926707	3.03550806
1.446	0.746546809	0.753771857	0.798468283	1.576509693	1.618071302	1.572262522	2.181023801	2.370923405	2.431230176	2.932441972	3.01654874	3.036919924
1.447	0.748570245	0.75387298	0.795737959	1.579138895	1.617767933	1.571959152	2.176169891	2.370116625	2.428608143	2.931433498	3.018363994	3.037121619
1.448	0.751807743	0.756805551	0.793917742	1.582273712	1.613824131	1.574386107	2.174349675	2.373545438	2.431835261	2.928004685	3.021591112	3.038331788
1.449	0.751807743	0.759839245	0.796344698	1.574992846	1.615138731	1.578431033	2.171012611	2.375764082	2.432843735	2.929819939	3.019170774	3.037726703
1.45	0.752515946	0.758625768	0.795333466	1.579745634	1.61574547	1.574183861	2.165349715	2.374150523	2.429213227	2.931635193	3.018162299	3.033491111
1.451	0.752313602	0.758423521	0.793614373	1.579138895	1.612711776	1.569734443	2.168383409	2.373343743	2.431835261	2.934660616	3.016750435	3.035911449
1.452	0.754539382	0.75771566	0.792502018	1.579644511	1.614329746	1.575093969	2.168585656	2.374150523	2.434053905	2.935467395	3.015136876	3.035306365
1.453	0.756765162	0.755389827	0.792299772	1.583082697	1.613217392	1.572161398	2.170506995	2.373142049	2.431028481	2.935064006	3.01735552	3.031474162
1.454	0.750087822	0.756603305	0.78997394	1.578431033	1.6141275	1.577723171	2.169394641	2.372133574	2.431835261	2.934257226	3.01654874	3.035911449
1.455	0.749480791	0.753468488	0.797962668	1.579341141	1.613621884	1.576914186	2.170304749	2.371528489	2.431028481	2.932240277	3.016750435	3.035306365
1.456	0.752515946	0.752153887	0.800895239	1.575397339	1.610992683	1.576610816	2.167169932	2.371931879	2.428809838	2.931231803	3.018767384	3.03429789
1.457	0.746546809	0.755187581	0.796648067	1.573779369	1.608060112	1.574992846	2.166765439	2.371528489	2.426187804	2.933652141	3.016750435	3.03470128
1.458	0.739970641	0.75387298	0.796041328	1.574689477	1.609678082	1.576105201	2.168990148	2.369713235	2.421548822	2.935467395	3.014531791	3.037121619
1.459	0.740881187	0.75063704	0.797457052	1.573071507	1.612408407	1.572262522	2.165349715	2.368906456	2.420540347	2.93607248	3.017960604	3.033894501
1.46	0.739970641	0.753063995	0.801097485	1.569127704	1.611296052	1.574689477	2.167271055	2.366082727	2.416909839	2.939097903	3.016750435	3.035709755
1.461	0.73936361	0.754277473	0.796445821	1.570037813	1.613520761	1.57125129	2.1661587	2.364670863	2.417918314	2.933853836	3.018363994	3.033491111
1.462	0.737542517	0.753771857	0.796041328	1.572565891	1.611093806	1.573475999	2.163023883	2.365074253	2.420943737	2.931231803	3.017960604	3.03550806
1.463	0.736328455	0.753367365	0.793715496	1.575498462	1.612105037	1.571453536	2.167978917	2.364670863	2.417514924	2.932240277	3.01775891	3.033692806
1.464	0.737542517	0.756097689	0.794928974	1.571858029	1.609981451	1.571453536	2.165754208	2.363864084	2.417514924	2.929618244	3.019170774	3.032280941
1.465	0.737542517	0.759232507	0.79351325	1.57155466	1.608666851	1.57286926	2.161709282	2.363258999	2.417313229	2.929618244	3.013926707	3.038735178
1.466	0.744321029	0.758322398	0.793917742	1.570644551	1.610689313	1.570442305	2.162821637	2.365074253	2.417918314	2.931836887	3.013119927	3.038130093
1.467	0.743511654	0.761457216	0.795535712	1.569532197	1.609981451	1.573880492	2.167372178	2.364670863	2.416909839	2.928206379	3.007270775	3.034499585
1.468	0.737441345	0.76256957	0.792805388	1.568925458	1.614734239	1.577217555	2.16808004	2.364670863	2.411665772	2.930828413	2.997992811	3.035709755
1.469	0.743916341	0.759636999	0.788760462	1.574386107	1.615947716	1.575498462	2.166967686	2.362250525	2.408035264	2.932643667	2.999808065	3.03429789
1.47	0.744219857	0.760344861	0.791187418	1.571049044	1.616149963	1.579745634	2.167271055	2.364065779	2.413481026	2.930425023	3.000211454	3.03510467
1.471	0.747153839	0.759232507	0.795232343	1.573577122	1.620296011	1.581768096	2.169596887	2.366889507	2.409043739	2.929416549	2.997387726	3.034499585
1.472	0.747558527	0.761153846	0.798771653	1.572262522	1.622217351	1.577723171	2.168181163	2.364872558	2.410253908	2.925584346	2.996782641	3.032280941
1.473	0.744523372	0.761558339	0.79998513	1.567610857	1.61766681	1.583386067	2.16454073	2.366687812	2.408640349	2.926391125	2.993353828	3.032482636
1.474	0.748772588	0.75903026	0.801400854	1.565487271	1.61766681	1.578835525	2.162012652	2.367292897	2.406018315	2.924575871	2.994563997	3.029457213
1.475	0.747153839	0.757311167	0.799681761	1.561543469	1.61604884	1.577318678	2.162113775	2.36991493	2.407430179	2.921953838	2.991941964	3.028247044
1.476	0.745231575	0.75903026	0.802209839	1.559116514	1.613925254	1.57832991	2.163529499	2.371326795	2.410052213	2.922155533	2.986697897	3.025826705
1.477	0.748469073	0.75771566	0.801400854	1.558408652	1.612003914	1.57802654	2.160091312	2.368301371	2.411665772	2.91791994	2.986294507	3.022599587
1.478	0.750593681	0.761760585	0.802007593	1.554970465	1.611093806	1.57802654	2.15968682	2.370116625	2.415497975	2.919936889	2.984882643	3.021389418
1.479	0.749278448	0.763075186	0.804232302	1.558004159	1.608767974	1.577925417	2.161911529	2.369309846	2.411060687	2.916911466	2.982462304	3.023002977
1.48	0.748064386	0.761052723	0.804434548	1.562554701	1.605633157	1.574386107	2.158574465	2.369713235	2.409245433	2.913684348	2.984479253	3.018363994
1.481	0.747862042	0.765198772	0.809692952	1.558206406	1.602902832	1.577015309	2.155237402	2.372133574	2.410657298	2.920541974	2.984479253	3.020179248
1.482	0.747963214	0.762367324	0.807468243	1.558004159	1.604824171	1.577824294	2.153518308	2.372940354	2.404404756	2.919533499	2.987504676	3.015943656
1.483	0.746951496	0.759940369	0.806153642	1.555071588	1.601588231	1.576509693	2.150484614	2.373343743	2.4066234	2.916911466	2.985689422	3.01775891
1.484	0.753730007	0.756906674	0.805648026	1.558408652	1.602296093	1.578532156	2.155439648	2.371528489	2.404404756	2.915096212	2.98145383	3.019170774
1.485	0.752313602	0.755187581	0.80352444	1.558509775	1.597442183	1.575498462	2.155540771	2.3711251	2.404203061	2.90965045	2.983470779	3.014330096
1.486	0.748165558	0.756401059	0.805344657	1.555374958	1.594914104	1.574588354	2.155641894	2.369713235	2.401984417	2.910860619	2.986697897	3.009691114
1.487	0.749177276	0.75579432	0.804535672	1.556183943	1.596430951	1.571352413	2.156248633	2.369713235	2.398757299	2.915902991	2.986092812	3.011708063
1.488	0.752313602	0.751142656	0.806760381	1.55254351	1.593296134	1.571352413	2.155743017	2.364267473	2.400774248	2.914491127	2.993757218	3.007674165
1.489	0.753224148	0.749625809	0.807973858	1.550723294	1.593296134	1.572161398	2.155035155	2.365881033	2.402791197	2.915701296	2.98972332	3.010699588
1.49	0.755247585	0.747805592	0.809996321	1.549712062	1.594812981	1.570644551	2.158473342	2.364469168	2.39714374	2.915701296	2.987504676	3.010094504
1.491	0.749885478	0.747704469	0.80544578	1.544554782	1.59188041	1.570543428	2.1526082	2.364469168	2.405413231	2.915701296	2.988311456	3.007270775
1.492	0.750796025	0.744873021	0.803423317	1.542633443	1.590666932	1.567105242	2.15452954	2.365275948	2.401984417	2.916104686	2.989118235	3.010094504
1.493	0.756360474	0.742344943	0.800996362	1.543240182	1.593093888	1.559824376	2.158877835	2.360435271	2.40581662	2.912474178	2.989521625	3.008884334
1.494	0.754337038	0.743962913	0.803625563	1.542734566	1.590666932	1.562352454	2.160091312	2.36204883	2.408236959	2.91005384	2.987908066	3.00827925
1.495	0.756056959	0.746693238	0.805344657	1.546273876	1.592689395	1.563869301	2.164136238	2.359225101	2.40622001	2.909852145	2.985286033	3.004850437
1.496	0.7555511	0.746895484	0.802816578	1.552644633	1.592284903	1.564880533	2.164945223	2.359225101	2.404808146	2.907835196	2.988311456	3.006262301
1.497	0.751605399	0.747299976	0.806254765	1.552644633	1.597239936	1.56801535	2.16322613	2.363258999	2.407228485	2.905414857	2.985689422	3.011102978
1.498	0.753831179	0.743962913	0.802715455	1.551127786	1.598756783	1.569127704	2.162214898	2.363057304	2.401984417	2.904608078	2.984680948	3.011304673
1.499	0.752920633	0.74386179	0.799884007	1.54738623	1.599565768	1.570442305	2.163125006	2.363662389	2.409850518	2.904809772	2.985084338	3.004245352
1.5	0.749683135	0.745075267	0.800490746	1.545060398	1.601284862	1.572565891	2.169192395	2.362653914	2.408438654	2.907633501	2.98105044	3.007270775
1.501	0.751200712	0.742344943	0.800895239	1.551936771	1.599666891	1.57125129	2.174754167	2.360636965	2.404001366	2.901179264	2.98024366	3.003035183
1.502	0.751301884	0.750333671	0.804636795	1.548498585	1.600577	1.569532197	2.17515866	2.362653914	2.40702679	2.897548756	2.978025017	3.006463996
1.503	0.753831179	0.749322439	0.804030056	1.549206447	1.603711817	1.573071507	2.174046305	2.360636965	2.403396282	2.899162316	2.980445355	3.003236878
1.504	0.749581963	0.745985376	0.800591869	1.544858152	1.599768015	1.570442305	2.172023842	2.360031881	2.399160689	2.898960621	2.98024366	2.999808065
1.505	0.747356183	0.749625809	0.806861504	1.544049167	1.604824171	1.572970384	2.169495764	2.36124205	2.397345435	2.902591129	2.980848745	3.001018234
1.506	0.749278448	0.748614577	0.798872776	1.54384692	1.607453373	1.570341182	2.17000138	2.359426796	2.392706453	2.8997674	2.978630101	3.000211454
1.507	0.748266729	0.750333671	0.794827851	1.542127827	1.603307324	1.570240059	2.167068809	2.355796288	2.396135266	2.896136892	2.979840271	2.996782641
1.508	0.747052668	0.755389827	0.795535712	1.545566014	1.603509571	1.567509734	2.167068809	2.358216627	2.395933571	2.899565705	2.972579255	2.999001285
1.509	0.745029231	0.758625768	0.795636836	1.547487353	1.601992724	1.563970424	2.169799133	2.357006457	2.395933571	2.895330113	2.977621627	2.997186031
1.51	0.740071813	0.756704428	0.793311003	1.544554782	1.597745552	1.564880533	2.164945223	2.357409847	2.395731876	2.894725028	2.975604678	2.993757218
1.511	0.741994077	0.758019029	0.794322235	1.548801954	1.601082615	1.565082779	2.169596887	2.354384424	2.386857301	2.892909774	2.974999593	2.993152133
1.512	0.739161266	0.759131383	0.797153683	1.548094092	1.598251168	1.567105242	2.166563193	2.355191204	2.386857301	2.893313164	2.970965696	2.988714846
1.513	0.734305019	0.761962831	0.795232343	1.544959275	1.598048921	1.56771198	2.162518268	2.357611542	2.386050521	2.892506384	2.97237756	2.991135184
1.514	0.733900332	0.760850477	0.793412127	1.547588476	1.59895903	1.566195133	2.165551962	2.353174255	2.381411539	2.8919013	2.972982644	2.991941964
1.515	0.731876896	0.756603305	0.789872817	1.545161521	1.597947798	1.564374917	2.159787943	2.35337595	2.381814929	2.892909774	2.973991119	2.992748743
1.516	0.73268627	0.756502182	0.788153724	1.541723334	1.600071384	1.560329992	2.160394682	2.352367475	2.380604759	2.889682656	2.968545357	2.991135184
1.517	0.736328455	0.756401059	0.78481666	1.542835689	1.598453414	1.555981697	2.162619391	2.348535272	2.381411539	2.8919013	2.970764001	2.985084338
1.518	0.732585098	0.75771566	0.785221153	1.54415029	1.599970261	1.558307529	2.163832868	2.34429968	2.384033572	2.888472487	2.97197417	2.985084338
1.519	0.732888614	0.757108921	0.787648108	1.544959275	1.602902832	1.557801913	2.162214898	2.34268612	2.37979798	2.889480961	2.97278095	2.988513151
1.52	0.735215566	0.755895443	0.785423399	1.543139058	1.599363522	1.554869342	2.161001421	2.34308951	2.381209844	2.886455538	2.975806373	2.985286033
1.521	0.733192129	0.753266242	0.781985212	1.534745838	1.601385985	1.556285066	2.159080081	2.3434929	2.379596285	2.890287741	2.972175865	2.989118235
1.522	0.733900332	0.746895484	0.78289532	1.535655946	1.60219497	1.556386189	2.15938345	2.339660697	2.379596285	2.891699605	2.964914849	2.983874168
1.523	0.735215566	0.748917947	0.784715537	1.534037976	1.599464645	1.554262603	2.15968682	2.338652223	2.38020137	2.890086046	2.963906375	2.984882643
1.524	0.735620253	0.751749394	0.7880526	1.535959316	1.6018916	1.557296297	2.159181204	2.339257307	2.385042047	2.890086046	2.960880951	2.984882643
1.525	0.737542517	0.747906715	0.785018906	1.537880655	1.601385985	1.555577204	2.159282327	2.336231884	2.384033572	2.888472487	2.958662307	2.98064705
1.526	0.734709706	0.749322439	0.789367201	1.539903118	1.593902873	1.557599667	2.155439648	2.337038664	2.389681029	2.886858927	2.955435189	2.982260609
1.527	0.735417909	0.747502223	0.794726727	1.542026704	1.598048921	1.558105283	2.156349756	2.339660697	2.386655606	2.887665707	2.956040274	2.983067389
1.528	0.737643689	0.746288745	0.795636836	1.539195256	1.599060153	1.557498544	2.15614751	2.342282731	2.38887425	2.884438589	2.961082646	2.979235186
1.529	0.73379916	0.747603346	0.79705256	1.537678409	1.599869138	1.557498544	2.155439648	2.34389629	2.389681029	2.888069097	2.955031799	2.979033491
1.53	0.73825072	0.748311208	0.797153683	1.542633443	1.601689354	1.55577945	2.157158741	2.340467477	2.391294588	2.886253843	2.956040274	2.982058914
1.531	0.739869469	0.746592115	0.79836716	1.539498625	1.596430951	1.553251372	2.152405954	2.3434929	2.394521707	2.885043673	2.957855528	2.983269084
1.532	0.740881187	0.747502223	0.793108757	1.536566055	1.598554537	1.55446485	2.155338525	2.340669172	2.392504758	2.884640284	2.959469087	2.983672474
1.533	0.738958923	0.745682006	0.793311003	1.535049207	1.599060153	1.553959234	2.155844141	2.340870866	2.388672555	2.884640284	2.959469087	2.979033491
1.534	0.738554235	0.744367406	0.794827851	1.534543592	1.599060153	1.553150249	2.153012693	2.345509849	2.390689504	2.885447063	2.955838579	2.978428406
1.535	0.741083531	0.7487157	0.795030097	1.536768301	1.604925295	1.556183943	2.156248633	2.342282731	2.390689504	2.886455538	2.955233494	2.977419932
1.536	0.738554235	0.748210085	0.792400895	1.53737504	1.601689354	1.555071588	2.152001461	2.342484426	2.390286114	2.889480961	2.957048748	2.976613152
1.537	0.737441345	0.747502223	0.795030097	1.536262685	1.606644388	1.558712021	2.150787984	2.342282731	2.385647132	2.886455538	2.954830105	2.979436881
1.538	0.737643689	0.744064036	0.796445821	1.537981778	1.603206201	1.552948003	2.149776752	2.346114934	2.382016624	2.887262317	2.953216545	2.978025017
1.539	0.736328455	0.746592115	0.797457052	1.540307611	1.598352291	1.552846879	2.146540812	2.346316628	2.383831878	2.884035199	2.951804681	2.974192814
1.54	0.734001504	0.74709773	0.799580638	1.538588517	1.59895903	1.55446485	2.142091394	2.345711544	2.383630183	2.886253843	2.948779258	2.976613152
1.541	0.735114394	0.748007838	0.797153683	1.541419965	1.601487108	1.551026663	2.14067567	2.343291205	2.383226793	2.883228419	2.949384343	2.970965696
1.542	0.730966349	0.750738163	0.795737959	1.541318842	1.602498339	1.553453618	2.141383532	2.346518323	2.382621708	2.881816555	2.953216545	2.97237756
1.543	0.727728851	0.750535917	0.795333466	1.544554782	1.602296093	1.553858111	2.144417226	2.344501374	2.38020137	2.881009776	2.952409766	2.971772475
1.544	0.725300728	0.751142656	0.793311003	1.542835689	1.60381294	1.550419924	2.146035196	2.34268612	2.379192895	2.881816555	2.957048748	2.973789424
1.545	0.725503071	0.753569611	0.795232343	1.53899301	1.60381294	1.549509816	2.147248674	2.344501374	2.380403064	2.882623335	2.956847053	2.977218237
1.546	0.72762768	0.750535917	0.795636836	1.538386271	1.607958989	1.548094092	2.150080122	2.34268612	2.3789912	2.88161486	2.956443664	2.979235186
1.547	0.723074948	0.748210085	0.792805388	1.539599749	1.604318556	1.546172752	2.146540812	2.343291205	2.37858781	2.878992827	2.954426715	2.981252135
1.548	0.720242137	0.747299976	0.790075063	1.536262685	1.603105078	1.545970506	2.148259905	2.340669172	2.371931879	2.880404691	2.950392817	2.985487728
1.549	0.719533934	0.744569652	0.790378433	1.540004241	1.603914063	1.545970506	2.145226211	2.337442053	2.37031832	2.873143675	2.950796207	2.981655525
1.55	0.718016357	0.744670775	0.786940246	1.535757069	1.604419679	1.545970506	2.144821719	2.339055612	2.369511541	2.875967404	2.947972478	2.98145383
1.551	0.719230419	0.748210085	0.785423399	1.535655946	1.603914063	1.546577245	2.147855413	2.336231884	2.364267473	2.875564014	2.947770784	2.976209763
1.552	0.721456199	0.744670775	0.78643463	1.537678409	1.60027363	1.544554782	2.14421498	2.337643748	2.365881033	2.876169098	2.950191122	2.976008068
1.553	0.721557371	0.746187622	0.789063832	1.540206487	1.599363522	1.545667137	2.143001502	2.338450528	2.369309846	2.878186047	2.949182648	2.980041966
1.554	0.725300728	0.749120193	0.787243615	1.537577286	1.599768015	1.544251413	2.144316103	2.33441663	2.367897981	2.875967404	2.950997902	2.979840271
1.555	0.728335882	0.746895484	0.786839123	1.534139099	1.598048921	1.540509857	2.141686902	2.333609851	2.367292897	2.868101303	2.952813156	2.978630101
1.556	0.7254019	0.746996607	0.789569447	1.533431237	1.600981492	1.542734566	2.145023965	2.330987817	2.365881033	2.868706388	2.949384343	2.978831796
1.557	0.724896041	0.743962913	0.789771694	1.535150331	1.595217474	1.537779532	2.144619472	2.331794597	2.366889507	2.868302998	2.949182648	2.978025017
1.558	0.724592525	0.750940409	0.788659339	1.535554823	1.595015227	1.540206487	2.146338566	2.327962394	2.37031832	2.8642691	2.947770784	2.978428406
1.559	0.723985494	0.742648312	0.787951477	1.535049207	1.598150044	1.538588517	2.147349797	2.329172563	2.368704761	2.865882659	2.94555214	2.981252135
1.56	0.724390182	0.741535958	0.787445862	1.542431196	1.596633197	1.535554823	2.147147551	2.328164089	2.368301371	2.864067405	2.946762309	2.981252135
1.561	0.720545653	0.739412372	0.794018865	1.542330073	1.591981533	1.537880655	2.147653167	2.329575953	2.372738659	2.862857236	2.946560614	2.983874168
1.562	0.722771433	0.736378678	0.797254806	1.53899301	1.589048962	1.534037976	2.146540812	2.324533581	2.371730184	2.858823338	2.94514875	2.982462304
1.563	0.719736278	0.734962954	0.798872776	1.537779532	1.583689436	1.5354537	2.142698133	2.325542055	2.374352218	2.856604694	2.94474536	2.979840271
1.564	0.720039794	0.734962954	0.797153683	1.53707167	1.583588313	1.536363808	2.141788025	2.324735275	2.373142049	2.854991135	2.942930106	2.978428406
1.565	0.720242137	0.734052846	0.792400895	1.538285148	1.584195052	1.539296379	2.142091394	2.328365783	2.370116625	2.849948763	2.944140276	2.976209763
1.566	0.719432763	0.734153969	0.792805388	1.538891887	1.584093929	1.539296379	2.140372301	2.330786122	2.366284422	2.851965712	2.941719937	2.971772475
1.567	0.723580807	0.732232629	0.79674919	1.535251454	1.586015268	1.538386271	2.142900379	2.329374258	2.367091202	2.854587745	2.938896208	2.968948747
1.568	0.723681979	0.732030383	0.794928974	1.540408734	1.584498421	1.536667178	2.141282409	2.324735275	2.370520015	2.852167407	2.941518242	2.964713154
1.569	0.722467917	0.735771939	0.795737959	1.532015513	1.581161358	1.536667178	2.14259701	2.324735275	2.37072171	2.852167407	2.945753835	2.968141967
1.57	0.721860886	0.73870451	0.796850313	1.530903159	1.579138895	1.535352577	2.146540812	2.322113242	2.367292897	2.848335204	2.947367394	2.966326713
1.571	0.715790577	0.73678317	0.799580638	1.531105405	1.581464727	1.535655946	2.142192517	2.322718327	2.3711251	2.848940289	2.939904683	2.968948747
1.572	0.71204722	0.737996648	0.799479515	1.52837508	1.584397298	1.536566055	2.145428458	2.321306462	2.368704761	2.845914865	2.936677565	2.966528408
1.573	0.716296436	0.73870451	0.795232343	1.529588558	1.586419761	1.534745838	2.145934073	2.31666748	2.367091202	2.844704696	2.937887734	2.962292815
1.574	0.713868313	0.738906756	0.795636836	1.528273957	1.581666973	1.537880655	2.142698133	2.320297988	2.368301371	2.845511475	2.937484344	2.958864002
1.575	0.711844877	0.73870451	0.795535712	1.528172834	1.582981574	1.537779532	2.144518349	2.320297988	2.366486117	2.853579271	2.9352657	2.960679256
1.576	0.716094093	0.739412372	0.79189528	1.529588558	1.57832991	1.532925622	2.142394763	2.323121716	2.366082727	2.850352153	2.937686039	2.95422502
1.577	0.716599952	0.741738204	0.788659339	1.526858233	1.579846757	1.536566055	2.141788025	2.325542055	2.361847135	2.85559622	2.93647587	2.956040274
1.578	0.718522216	0.73870451	0.789164955	1.526858233	1.582172589	1.536161562	2.138248715	2.323525106	2.355191204	2.855797915	2.937686039	2.95462841
1.579	0.717409326	0.74224382	0.78643463	1.525847002	1.579037772	1.536060439	2.136024006	2.324533581	2.353577644	2.851158932	2.938291124	2.955435189
1.58	0.71872456	0.741434835	0.784614414	1.518566136	1.581768096	1.534745838	2.139462193	2.322113242	2.354989509	2.848536899	2.938694514	2.955031799
1.581	0.721658543	0.742648312	0.780569488	1.515734688	1.584296175	1.533026745	2.136125129	2.319289513	2.352367475	2.847528424	2.937686039	2.952006376
1.582	0.720343309	0.748816824	0.777434671	1.519071752	1.586520884	1.533633484	2.135113898	2.320701378	2.352770865	2.852369102	2.93687926	2.95462841
1.583	0.722265573	0.752052764	0.775715578	1.516948166	1.593599503	1.529487435	2.136428498	2.31747426	2.350753916	2.853175881	2.935467395	2.953216545
1.584	0.723074948	0.748816824	0.776929055	1.51998186	1.59188041	1.52867845	2.129552125	2.320096293	2.35256917	2.853780966	2.934660616	2.949586038
1.585	0.721860886	0.749726932	0.778243656	1.518161644	1.593093888	1.525644756	2.129451002	2.315255616	2.354586119	2.85519283	2.929416549	2.948174173
1.586	0.722467917	0.75225501	0.776726809	1.519577368	1.594105119	1.524026786	2.129653248	2.312633582	2.355191204	2.853780966	2.933853836	2.948577563
1.587	0.723074948	0.75579432	0.773187499	1.517049289	1.594307365	1.523015554	2.127226293	2.313440362	2.357409847	2.848133509	2.934660616	2.946157224
1.588	0.725503071	0.753165118	0.780367242	1.512397625	1.596633197	1.524229032	2.123788106	2.313843752	2.355392898	2.850755543	2.934458921	2.951199597
1.589	0.72823471	0.748614577	0.776929055	1.515936935	1.596329828	1.522105446	2.121462274	2.313642057	2.353577644	2.852167407	2.928004685	2.945753835
1.59	0.729752288	0.7474011	0.775715578	1.518768383	1.598352291	1.520487476	2.120653289	2.31747426	2.357813237	2.857209779	2.92780299	2.946762309
1.591	0.733900332	0.744165159	0.773693115	1.518161644	1.597341059	1.520993092	2.124394845	2.318281039	2.358620017	2.85599961	2.931836887	2.945753835
1.592	0.739060094	0.743052805	0.77288413	1.523420047	1.59188041	1.523015554	2.11873195	2.318482734	2.359225101	2.855797915	2.932038582	2.944140276
1.593	0.736631971	0.743052805	0.776929055	1.520891968	1.587228746	1.523622293	2.12034992	2.321104767	2.358418322	2.85519283	2.92780299	2.944947055
1.594	0.738453064	0.743962913	0.774704346	1.521296461	1.590464686	1.518060521	2.118934196	2.31747426	2.357409847	2.853579271	2.931231803	2.948375868
1.595	0.73936361	0.745277514	0.77612007	1.522914431	1.587936608	1.518161644	2.115091517	2.318482734	2.356804763	2.846721645	2.932038582	2.946762309
1.596	0.738655407	0.745378637	0.779254888	1.516543674	1.589857947	1.52352117	2.119844304	2.316062395	2.357611542	2.849545373	2.929618244	2.952208071
1.597	0.737744861	0.743052805	0.778648149	1.519273998	1.590869179	1.521802077	2.118327457	2.313440362	2.361847135	2.84692334	2.931836887	2.947770784
1.598	0.737340174	0.744771898	0.778850395	1.520588599	1.587127623	1.522611062	2.118630826	2.318079344	2.367292897	2.849545373	2.928609769	2.947770784
1.599	0.739667125	0.74547976	0.784108798	1.517352659	1.59026244	1.524633524	2.122170136	2.317272565	2.368099676	2.850150458	2.925786041	2.943131801
1.6	0.741488218	0.747603346	0.78127735	1.521700953	1.590666932	1.527667219	2.120754412	2.317272565	2.365477643	2.849545373	2.923567397	2.941114852
1.601	0.743106967	0.747805592	0.782693074	1.524633524	1.5883411	1.532318883	2.123484737	2.323121716	2.366284422	2.851360627	2.924777566	2.94434197
1.602	0.746749152	0.742951682	0.78319869	1.52544251	1.584093929	1.532015513	2.127934155	2.324331886	2.365275948	2.849747068	2.926189431	2.938694514
1.603	0.746344465	0.738097771	0.780872858	1.526655987	1.585408529	1.53383573	2.12520383	2.327155614	2.365074253	2.848133509	2.92699621	2.939702988
1.604	0.748671417	0.740221357	0.78289532	1.520386353	1.586318638	1.531813267	2.129046509	2.322920021	2.363662389	2.846721645	2.92659282	2.943535191
1.605	0.747558527	0.739513495	0.782187458	1.522813308	1.583082697	1.529184066	2.127731909	2.325138665	2.364065779	2.84611656	2.930425023	2.945753835
1.606	0.745231575	0.734153969	0.786535753	1.52159983	1.581262481	1.531509898	2.127428539	2.320701378	2.362855609	2.842687747	2.930425023	2.946964004
1.607	0.742803452	0.728187704	0.787648108	1.526251495	1.579745634	1.530094174	2.130866726	2.319692903	2.358620017	2.84611656	2.930223328	2.948779258
1.608	0.738857751	0.732637122	0.783097567	1.530700913	1.577217555	1.529588558	2.127529662	2.323323411	2.358418322	2.844503001	2.928206379	2.943535191
1.609	0.739464782	0.73031129	0.782591951	1.53191439	1.577723171	1.531004282	2.128945386	2.323525106	2.357006457	2.846721645	2.929416549	2.946358919
1.61	0.74158939	0.729704551	0.78319869	1.529588558	1.577015309	1.53191439	2.121563397	2.319692903	2.355594593	2.843091137	2.926794515	2.947367394
1.611	0.740881187	0.731828137	0.780266119	1.531307651	1.573678245	1.530397543	2.119844304	2.318684429	2.355594593	2.841477578	2.926391125	2.946358919
1.612	0.735215566	0.73162589	0.78319869	1.528273957	1.576105201	1.524633524	2.126113939	2.317877649	2.356603068	2.844301306	2.922155533	2.947770784
1.613	0.737036658	0.729097812	0.780973981	1.531509898	1.579037772	1.525240263	2.124091476	2.31666748	2.353981034	2.843897916	2.921348753	2.946560614
1.614	0.734507363	0.724648394	0.785524522	1.533026745	1.579442264	1.529993051	2.124091476	2.316465785	2.353779339	2.847125035	2.917314855	2.942123327
1.615	0.734810878	0.7216147	0.785018906	1.532521129	1.580049003	1.529588558	2.12358586	2.318281039	2.355796288	2.846721645	2.914894517	2.939299598
1.616	0.732989786	0.723030424	0.785827891	1.536970547	1.584498421	1.527566095	2.116911733	2.319491208	2.358014932	2.843292832	2.916911466	2.939501293
1.617	0.730055803	0.728288827	0.788962709	1.533633484	1.583790559	1.529082942	2.115698256	2.320499683	2.357813237	2.837645375	2.916104686	2.942526716
1.618	0.731269865	0.727176472	0.789266078	1.53029642	1.582273712	1.52706048	2.114585901	2.31707087	2.353174255	2.831594528	2.920743669	2.942930106
1.619	0.730156975	0.728693319	0.78158072	1.532116637	1.579138895	1.525341386	2.113069054	2.314045446	2.354384424	2.830989444	2.919735194	2.946762309
1.62	0.725907759	0.730513536	0.78481666	1.528071711	1.580857988	1.525948125	2.113776916	2.316869175	2.355796288	2.832603003	2.920340279	2.948375868
1.621	0.728133539	0.730412413	0.781985212	1.527970588	1.579442264	1.520993092	2.110743222	2.312835277	2.35176239	2.82796402	2.918525025	2.94474536
1.622	0.724390182	0.729198935	0.781782966	1.525847002	1.579138895	1.517656028	2.106091558	2.314448836	2.351964085	2.82796402	2.920945363	2.946762309
1.623	0.727526508	0.730412413	0.780872858	1.52706048	1.575195093	1.517656028	2.103866849	2.314650531	2.35337595	2.828165715	2.919936889	2.946762309
1.624	0.724086666	0.728592196	0.778749272	1.532318883	1.574183861	1.519880737	2.103563479	2.316062395	2.355191204	2.827157241	2.922155533	2.941921632
1.625	0.72317612	0.72646861	0.780266119	1.530903159	1.575599585	1.52159983	2.105585942	2.312431887	2.359023406	2.8287708	2.919735194	2.938694514
1.626	0.723985494	0.730513536	0.777333548	1.532925622	1.579846757	1.515532442	2.103361233	2.317877649	2.358821711	2.829375884	2.915096212	2.933652141
1.627	0.724997212	0.73354723	0.775513331	1.534240222	1.577217555	1.522206569	2.099316307	2.315659006	2.36204883	2.824131817	2.912675873	2.929416549
1.628	0.727425336	0.732232629	0.776929055	1.532015513	1.579543387	1.519678491	2.102855617	2.312633582	2.361847135	2.819896225	2.90844028	2.930828413
1.629	0.730662834	0.732535999	0.773086376	1.530802036	1.576813063	1.521296461	2.102350002	2.313843752	2.363258999	2.817072496	2.907431806	2.9273996
1.63	0.726110102	0.730412413	0.775917824	1.531105405	1.576004078	1.519273998	2.105080326	2.315659006	2.362452219	2.817274191	2.906625026	2.925180956
1.631	0.727931195	0.732333752	0.779558257	1.527667219	1.580352372	1.521700953	2.103057863	2.316062395	2.36083866	2.817274191	2.903801298	2.925584346
1.632	0.730764006	0.734861831	0.775614455	1.529689681	1.582981574	1.520891968	2.09456352	2.314852226	2.36164544	2.812836904	2.904204688	2.926391125
1.633	0.726717133	0.734861831	0.78289532	1.528880696	1.582273712	1.518869506	2.093552289	2.315659006	2.362452219	2.813240293	2.902591129	2.927197905
1.634	0.729752288	0.73678317	0.780468365	1.530094174	1.579745634	1.517858274	2.094664643	2.315255616	2.363864084	2.81061826	2.903397908	2.928408074
1.635	0.724794869	0.741434835	0.779558257	1.530195297	1.57640857	1.517959397	2.095574751	2.314852226	2.360031881	2.811223345	2.905818247	2.931635193
1.636	0.724592525	0.740019111	0.778951518	1.529790804	1.575397339	1.519375121	2.094361274	2.315457311	2.357409847	2.81061826	2.904406383	2.931635193
1.637	0.729752288	0.734255092	0.774400977	1.533431237	1.576206324	1.516240304	2.093653412	2.315053921	2.360435271	2.813240293	2.902994518	2.928206379
1.638	0.727830023	0.731120275	0.774097608	1.532116637	1.575700708	1.517757151	2.093956781	2.318482734	2.366889507	2.812433514	2.898758926	2.924172482
1.639	0.726717133	0.725255133	0.773693115	1.535150331	1.57832991	1.518667259	2.094664643	2.317675954	2.363258999	2.815055547	2.90017079	2.924777566
1.64	0.729246429	0.722727054	0.776018947	1.538891887	1.575498462	1.516341427	2.090114102	2.316062395	2.359628491	2.811425039	2.901582654	2.921550448
1.641	0.723985494	0.722625931	0.777636917	1.535959316	1.575599585	1.51674592	2.093653412	2.31626409	2.36124205	2.809609785	2.902591129	2.919735194
1.642	0.724693697	0.725255133	0.775007716	1.533936853	1.577520925	1.519071752	2.094057904	2.310011549	2.359628491	2.808601311	2.897548756	2.921752143
1.643	0.721860886	0.726569734	0.777940287	1.532723375	1.576004078	1.517656028	2.096080367	2.312230192	2.360435271	2.806987752	2.90017079	2.922962312
1.644	0.723985494	0.731221398	0.780164996	1.531307651	1.57640857	1.517251535	2.096585983	2.314045446	2.356401373	2.808803006	2.899969095	2.925987736
1.645	0.725199556	0.732637122	0.77804141	1.530498666	1.571858029	1.516847043	2.093552289	2.3158607	2.35216578	2.807996226	2.901179264	2.923365702
1.646	0.725199556	0.734255092	0.77612007	1.526352618	1.566498503	1.522509939	2.094968013	2.318886124	2.354384424	2.811223345	2.901380959	2.929618244
1.647	0.72206323	0.733850599	0.779052641	1.52352117	1.571655783	1.517858274	2.099114061	2.323525106	2.351157306	2.814248768	2.903196213	2.933047057
1.648	0.722872604	0.733749476	0.777636917	1.524835771	1.56963332	1.522712185	2.098305076	2.324533581	2.351157306	2.814450463	2.90844028	2.931635193
1.649	0.715183547	0.738805633	0.782591951	1.522813308	1.567105242	1.52544251	2.098001707	2.324130191	2.35297256	2.812836904	2.908238586	2.934055531
1.65	0.716599952	0.742041573	0.778749272	1.524026786	1.567105242	1.52675711	2.099215184	2.322516632	2.35297256	2.811223345	2.910860619	2.933853836
1.651	0.714171828	0.737288786	0.777636917	1.52544251	1.564981656	1.525240263	2.098507322	2.319087819	2.351964085	2.814047073	2.90844028	2.932441972
1.652	0.711946049	0.737389909	0.78289532	1.527161603	1.564172671	1.527161603	2.106597173	2.319692903	2.345711544	2.812836904	2.909045365	2.934862311
1.653	0.712553079	0.737996648	0.777839164	1.527768342	1.561745715	1.52675711	2.106293804	2.319087819	2.343291205	2.807996226	2.913482653	2.935870785
1.654	0.712957767	0.738906756	0.780063873	1.523723416	1.559217637	1.529082942	2.104776957	2.320096293	2.342887815	2.806382667	2.911062314	2.936677565
1.655	0.711946049	0.736075308	0.780569488	1.52028523	1.563565932	1.531813267	2.102855617	2.317877649	2.340669172	2.808399616	2.907431806	2.934458921
1.656	0.713058938	0.73546857	0.77642344	1.519577368	1.562554701	1.533633484	2.104170218	2.312835277	2.339459002	2.806584362	2.90884367	2.932845362
1.657	0.709517925	0.738300017	0.777333548	1.512903241	1.563363686	1.532824498	2.106293804	2.311826803	2.330786122	2.803962329	2.907633501	2.933853836
1.658	0.710529643	0.735367446	0.776726809	1.515936935	1.564374917	1.534948084	2.103765725	2.305977651	2.324130191	2.804164023	2.90884367	2.935467395
1.659	0.712148392	0.737794402	0.779356011	1.512903241	1.562352454	1.532420006	2.104675834	2.309608159	2.322113242	2.80194538	2.90884367	2.929416549
1.66	0.712350736	0.739715741	0.779558257	1.510981901	1.561745715	1.533127868	2.104979203	2.30839799	2.326953919	2.808601311	2.901179264	2.929013159
1.661	0.711237846	0.740221357	0.777535794	1.512802118	1.56609401	1.529184066	2.102653371	2.30678443	2.327357309	2.80981148	2.901582654	2.932643667
1.662	0.710529643	0.739109002	0.777636917	1.51482458	1.565891764	1.529487435	2.100226416	2.309608159	2.32534036	2.81021487	2.902187739	2.929819939
1.663	0.712249564	0.738805633	0.779558257	1.513307733	1.571453536	1.527970588	2.098608445	2.303960702	2.321709852	2.815055547	2.897952146	2.928408074
1.664	0.709619097	0.734153969	0.779760503	1.516341427	1.568217596	1.527566095	2.094664643	2.301136974	2.324130191	2.811425039	2.891296215	2.92699621
1.665	0.710428471	0.735670816	0.781782966	1.513914472	1.571453536	1.527363849	2.093956781	2.297506466	2.320701378	2.808803006	2.888472487	2.931030108
1.666	0.712553079	0.733951723	0.782490828	1.514217841	1.572667014	1.528172834	2.092743304	2.292464093	2.31747426	2.804164023	2.887060622	2.925786041
1.667	0.715891749	0.736479801	0.777434671	1.515936935	1.56771198	1.527667219	2.086372546	2.290850534	2.319491208	2.805172498	2.883631809	2.924777566
1.668	0.719230419	0.735064077	0.775311085	1.514015595	1.569026581	1.525745879	2.088293886	2.288833585	2.318482734	2.810819955	2.88242164	2.927197905
1.669	0.724896041	0.731828137	0.771974022	1.513611103	1.571959152	1.525745879	2.088799501	2.288228501	2.316062395	2.815862327	2.885043673	2.925584346
1.67	0.723479635	0.735974185	0.776726809	1.515431319	1.571655783	1.524936894	2.088395009	2.290850534	2.317877649	2.815862327	2.88242164	2.923970787
1.671	0.726211274	0.741738204	0.777232425	1.512296502	1.574588354	1.523015554	2.089102871	2.288631891	2.320297988	2.814248768	2.886052148	2.924979261
1.672	0.726211274	0.740726973	0.777030179	1.510779655	1.570341182	1.521296461	2.081114143	2.287421721	2.324735275	2.816669107	2.886052148	2.921348753
1.673	0.724896041	0.740828096	0.775614455	1.50643136	1.5747906	1.520588599	2.083642221	2.286413247	2.326550529	2.817879276	2.883228419	2.920138584
1.674	0.720140965	0.737491032	0.77096279	1.507745961	1.577318678	1.519678491	2.085968053	2.285001383	2.325945445	2.816467412	2.883430114	2.91791994
1.675	0.725604243	0.73708654	0.770457175	1.510981901	1.571150167	1.513813349	2.085563561	2.284799688	2.328567478	2.812836904	2.884640284	2.91872672
1.676	0.726008931	0.735266323	0.776221193	1.51320661	1.570947921	1.51128527	2.087383777	2.288026806	2.328365783	2.814047073	2.883430114	2.919130109
1.677	0.728133539	0.733951723	0.777232425	1.51482458	1.572363645	1.510274039	2.082125374	2.286211552	2.333609851	2.813643683	2.885245368	2.913886042
1.678	0.7254019	0.73870451	0.775614455	1.514521211	1.570745675	1.505925744	2.084046714	2.285404772	2.335828494	2.814450463	2.883430114	2.914289432
1.679	0.72206323	0.738300017	0.773996484	1.517049289	1.57125129	1.504914513	2.081619759	2.27995901	2.337442053	2.812231819	2.884438589	2.919533499
1.68	0.718218701	0.734861831	0.768535835	1.515734688	1.567004119	1.502083065	2.077271464	2.278547146	2.332399681	2.805979277	2.890287741	2.915499601
1.681	0.719331591	0.733951723	0.768232466	1.514015595	1.565487271	1.506835852	2.078181572	2.278748841	2.332601376	2.807592837	2.886657233	2.913079263
1.682	0.722467917	0.732738245	0.769749313	1.516240304	1.563869301	1.507644838	2.078889434	2.278547146	2.333811545	2.810013175	2.887867402	2.913482653
1.683	0.718825732	0.737592155	0.768030219	1.517251535	1.563060316	1.511083024	2.076361356	2.281370875	2.33441663	2.802953854	2.888069097	2.911062314
1.684	0.719230419	0.739917988	0.765704387	1.507948207	1.564880533	1.511892009	2.078687188	2.280160705	2.331391207	2.804567413	2.888875876	2.909045365
1.685	0.717206983	0.737895525	0.767625727	1.507948207	1.563464809	1.512195379	2.080001788	2.279152231	2.330584427	2.803155549	2.893514859	2.908036891
1.686	0.712856595	0.738300017	0.768434712	1.506127991	1.563667055	1.510274039	2.075249001	2.277336977	2.331996291	2.801340295	2.896136892	2.910457229
1.687	0.71538589	0.738198894	0.770861667	1.506330237	1.565487271	1.509768423	2.079192803	2.276933587	2.327357309	2.797306397	2.898758926	2.909448755
1.688	0.712249564	0.737794402	0.771569529	1.507240345	1.565082779	1.507644838	2.073327661	2.278143756	2.327559004	2.791860635	2.897548756	2.903599603
1.689	0.710529643	0.738502264	0.773895361	1.505420129	1.567004119	1.506633606	2.072822046	2.276731892	2.330181037	2.787423348	2.896540282	2.902994518
1.69	0.714677687	0.733142737	0.768131343	1.503701035	1.566296257	1.507139222	2.071204076	2.280160705	2.326348835	2.783994535	2.898557231	2.90017079
1.691	0.712148392	0.729097812	0.767322357	1.506532483	1.561442346	1.503701035	2.072417553	2.280967485	2.329575953	2.778145383	2.898557231	2.89936401
1.692	0.71204722	0.725861872	0.765097648	1.505319005	1.563161439	1.506633606	2.074541139	2.281370875	2.328970868	2.776935214	2.897347062	2.898557231
1.693	0.71538589	0.723738286	0.762974063	1.50997067	1.560532238	1.507948207	2.073529908	2.27995901	2.330987817	2.777943688	2.89936401	2.896741977
1.694	0.71538589	0.726165241	0.765704387	1.510577409	1.562251331	1.506936976	2.072518676	2.282984434	2.330181037	2.776733519	2.900775875	2.895128418
1.695	0.714171828	0.722828178	0.769445943	1.509465054	1.567206365	1.51158864	2.077372587	2.282177654	2.331391207	2.776531824	2.899565705	2.893918249
1.696	0.7103273	0.721513577	0.764592033	1.504206651	1.564071548	1.509161685	2.073631031	2.278748841	2.333206461	2.77471657	2.901582654	2.8919013
1.697	0.703346444	0.721918069	0.76610888	1.505015636	1.561543469	1.5096673	2.076866971	2.281774264	2.329777648	2.77511996	2.898355536	2.896540282
1.698	0.706280427	0.71807539	0.76449091	1.501172957	1.563565932	1.506229114	2.077979326	2.284194603	2.330181037	2.779758942	2.898758926	2.892102995
1.699	0.707595661	0.721210207	0.766917865	1.496824662	1.563667055	1.508757192	2.078990557	2.287623416	2.332399681	2.781372501	2.899969095	2.89069113
1.7	0.706583942	0.722625931	0.77288413	1.499049371	1.566498503	1.509363931	2.085462438	2.289640365	2.336635274	2.781977586	2.898557231	2.896741977
1.701	0.709012066	0.72131133	0.772075145	1.500566218	1.565790641	1.50804933	2.083743344	2.292464093	2.333004766	2.781574196	2.899969095	2.896136892
1.702	0.706685114	0.7216147	0.770254928	1.499858356	1.566801872	1.507745961	2.084754576	2.291052229	2.336030189	2.775725044	2.897750451	2.894523333
1.703	0.70810152	0.717468651	0.769445943	1.497330278	1.561543469	1.50481339	2.090114102	2.289236975	2.338248833	2.780969111	2.893514859	2.894321638
1.704	0.709720269	0.713828218	0.769749313	1.502083065	1.561745715	1.504408897	2.087080408	2.291253924	2.339862392	2.779557247	2.894926723	2.896136892
1.705	0.714171828	0.711906879	0.76772685	1.505622375	1.562352454	1.508959438	2.085361315	2.292464093	2.340870866	2.779153857	2.892304689	2.8919013
1.706	0.715790577	0.708974308	0.766007757	1.505824621	1.562251331	1.507139222	2.090619718	2.293674263	2.339660697	2.780565722	2.89069113	2.892708079
1.707	0.712148392	0.708772062	0.771872899	1.503094296	1.557094051	1.505723498	2.086675915	2.291859009	2.34429968	2.779960637	2.889279266	2.894523333
1.708	0.710124956	0.706243983	0.775209962	1.498948248	1.555071588	1.505824621	2.094260151	2.291657314	2.345509849	2.781574196	2.887262317	2.895128418
1.709	0.712654251	0.70260355	0.771468406	1.502184188	1.550824417	1.499858356	2.091833195	2.289236975	2.337643748	2.778750468	2.887060622	2.892304689
1.71	0.708708551	0.705030506	0.770861667	1.498240386	1.55254351	1.497532524	2.096383736	2.286413247	2.337240358	2.779960637	2.886253843	2.89069113
1.711	0.707393317	0.706951845	0.771367283	1.498341509	1.553756988	1.500768464	2.095170259	2.288833585	2.329172563	2.784599619	2.88201825	2.888875876
1.712	0.708202691	0.709176554	0.766816742	1.497633647	1.555577204	1.497633647	2.093350042	2.289236975	2.329172563	2.780364027	2.881816555	2.888472487
1.713	0.705572224	0.709783293	0.76934482	1.492779737	1.549206447	1.497431401	2.09648486	2.290043755	2.323323411	2.778750468	2.878992827	2.890086046
1.714	0.706381599	0.706951845	0.767827973	1.493083106	1.546273876	1.495307815	2.095878121	2.285001383	2.318079344	2.782784365	2.876572488	2.885850453
1.715	0.702840585	0.7093788	0.764592033	1.492375244	1.543644674	1.493689845	2.092541057	2.286816637	2.317272565	2.78338945	2.877984352	2.885043673
1.716	0.704459334	0.712109125	0.769749313	1.496824662	1.546577245	1.495408938	2.093552289	2.287623416	2.319087819	2.785809789	2.875564014	2.885447063
1.717	0.712957767	0.711704633	0.766412249	1.498442632	1.544251413	1.495307815	2.095069136	2.282581044	2.319491208	2.78379284	2.878387742	2.882219945
1.718	0.713564798	0.712210248	0.771569529	1.498847125	1.543644674	1.498139263	2.097091598	2.283992908	2.318281039	2.776531824	2.875765709	2.884438589
1.719	0.714880031	0.710794524	0.768738081	1.502083065	1.542835689	1.49095952	2.092338811	2.28076579	2.312835277	2.776330129	2.873143675	2.883631809
1.72	0.715588234	0.714333834	0.762974063	1.501375203	1.545566014	1.494094337	2.091732072	2.27995901	2.313238667	2.776531824	2.877782657	2.883026725
1.721	0.706685114	0.713423726	0.770254928	1.503599912	1.544959275	1.493588722	2.094159028	2.278748841	2.316465785	2.77471657	2.876975878	2.885043673
1.722	0.705066365	0.714333834	0.773288622	1.50127408	1.544655905	1.492071875	2.09294555	2.274916638	2.313642057	2.774111485	2.877379268	2.888069097
1.723	0.706583942	0.713625972	0.777131302	1.504206651	1.54576826	1.490150535	2.088091639	2.276731892	2.312431887	2.769875893	2.879194522	2.885043673
1.724	0.704358163	0.717974267	0.77773804	1.505521252	1.543644674	1.487319087	2.089810733	2.273706469	2.311020023	2.769270808	2.880202996	2.88282503
1.725	0.703751132	0.717367528	0.778445902	1.508150453	1.543948043	1.480847206	2.090012979	2.2724963	2.311625108	2.770077587	2.88242164	2.887665707
1.726	0.699906603	0.721513577	0.778142533	1.508251576	1.541925581	1.482869669	2.089203994	2.277135282	2.314852226	2.772094536	2.878387742	2.886657233
1.727	0.700210118	0.719288868	0.77480547	1.513813349	1.545060398	1.482364054	2.091833195	2.275723418	2.313036972	2.774918265	2.880404691	2.886052148
1.728	0.70142418	0.719895607	0.772681884	1.516240304	1.546981738	1.482161807	2.087282654	2.278345451	2.310818328	2.771086062	2.883228419	2.886052148
1.729	0.698490197	0.723434916	0.775614455	1.517150412	1.551026663	1.485701117	2.085159068	2.280564095	2.31626409	2.774918265	2.877984352	2.886253843
1.73	0.702233554	0.724041655	0.77773804	1.520184106	1.547588476	1.486813472	2.080911897	2.279555621	2.317272565	2.775926739	2.874353844	2.891296215
1.731	0.703447616	0.724142778	0.778547026	1.518970629	1.544757029	1.486914595	2.077069217	2.279152231	2.314247141	2.774918265	2.875564014	2.891699605
1.732	0.701019493	0.722625931	0.780872858	1.518768383	1.544959275	1.488026949	2.078687188	2.277135282	2.314448836	2.776128434	2.87294198	2.893918249
1.733	0.702233554	0.721918069	0.780164996	1.520689722	1.550419924	1.486611225	2.071204076	2.275118333	2.31707087	2.774918265	2.872740285	2.89069113
1.734	0.698894885	0.724345025	0.782996444	1.517150412	1.551431156	1.486004486	2.071102952	2.276328502	2.318482734	2.771086062	2.870319947	2.895128418
1.735	0.70142418	0.726165241	0.784108798	1.515835812	1.55092554	1.482768546	2.072013061	2.275118333	2.317272565	2.768464028	2.868101303	2.895935197
1.736	0.700412462	0.723637163	0.781075104	1.515532442	1.545869383	1.484386516	2.074035523	2.277135282	2.314045446	2.76483352	2.868706388	2.895733502
1.737	0.695960902	0.725760748	0.784614414	1.515532442	1.543139058	1.484689886	2.071001829	2.278143756	2.312835277	2.766447079	2.86507588	2.893918249
1.738	0.690902311	0.728693319	0.782187458	1.518262767	1.543543551	1.48610561	2.062810855	2.275521723	2.310213244	2.770480977	2.865277574	2.894119943
1.739	0.687968329	0.728288827	0.785929015	1.51674592	1.543442428	1.490858397	2.067260273	2.279353926	2.314247141	2.769472503	2.865277574	2.891699605
1.74	0.69080114	0.723637163	0.788861585	1.514116718	1.540813226	1.489644919	2.064428825	2.280160705	2.307389515	2.770682672	2.858823338	2.890086046
1.741	0.696264417	0.724749517	0.779760503	1.506835852	1.538588517	1.48934155	2.059777161	2.278748841	2.30678443	2.769472503	2.858419948	2.885850453
1.742	0.697377307	0.72485064	0.780670611	1.506936976	1.535251454	1.489139304	2.05876593	2.282379349	2.304969176	2.768665723	2.857209779	2.883228419
1.743	0.696871448	0.723131547	0.777839164	1.506734729	1.539094133	1.490453904	2.064226579	2.276731892	2.301540363	2.769270808	2.857411474	2.887262317
1.744	0.696062074	0.72485064	0.776524563	1.505015636	1.540307611	1.492274121	2.061294008	2.275521723	2.304565787	2.770480977	2.85519283	2.887665707
1.745	0.69697262	0.727884334	0.777839164	1.500465095	1.537678409	1.496015677	2.064428825	2.280160705	2.305977651	2.772699621	2.847125035	2.882219945
1.746	0.699906603	0.723131547	0.779861626	1.504307774	1.53737504	1.492071875	2.062810855	2.274311554	2.303153922	2.769472503	2.851158932	2.880202996
1.747	0.698186682	0.724547271	0.777636917	1.498746002	1.536161562	1.492981983	2.0603839	2.27168952	2.302548838	2.766245385	2.850957237	2.879597911
1.748	0.696365589	0.726266364	0.775209962	1.498240386	1.534240222	1.492071875	2.065440057	2.267857317	2.303557312	2.7656403	2.844301306	2.883228419
1.749	0.697883167	0.726165241	0.776929055	1.498644878	1.528880696	1.489139304	2.07039509	2.264831894	2.302952228	2.764026741	2.847528424	2.883228419
1.75	0.694342153	0.724345025	0.778648149	1.4961168	1.527768342	1.487116841	2.069586105	2.259991217	2.298716635	2.763018266	2.848335204	2.879396217
1.751	0.692419889	0.722322562	0.77612007	1.495712307	1.532723375	1.488026949	2.074338893	2.258982742	2.302750533	2.763623351	2.847730119	2.878589437
1.752	0.698287854	0.722120316	0.776322317	1.497937016	1.533127868	1.48742021	2.077979326	2.260797996	2.301540363	2.763018266	2.850755543	2.874958929
1.753	0.697781995	0.725356256	0.774906593	1.495611184	1.533228991	1.491364013	2.081619759	2.264025114	2.304767482	2.764430131	2.84611656	2.874958929
1.754	0.699805431	0.726064118	0.772075145	1.499959479	1.533734607	1.49288086	2.081316389	2.26342003	2.310616633	2.765841995	2.847931814	2.869311472
1.755	0.697984338	0.722423685	0.770356052	1.500970711	1.534543592	1.494903322	2.077979326	2.264428504	2.308196295	2.767858944	2.847931814	2.869109777
1.756	0.697377307	0.722120316	0.770861667	1.499554987	1.536363808	1.491262889	2.079293926	2.260192911	2.306381041	2.771086062	2.844301306	2.870723336
1.757	0.697174964	0.717064159	0.770558298	1.498644878	1.542835689	1.492981983	2.078080449	2.259184437	2.308196295	2.767455554	2.845108086	2.872135201
1.758	0.698894885	0.713727095	0.76772685	1.49803814	1.543037935	1.492172998	2.077777079	2.261806471	2.314247141	2.76523691	2.847931814	2.874555539
1.759	0.6991984	0.711704633	0.769850436	1.495611184	1.544453659	1.49095952	2.079192803	2.256562403	2.309809854	2.766245385	2.848536899	2.87415215
1.76	0.700210118	0.711199017	0.766007757	1.495206692	1.545060398	1.48742021	2.085159068	2.256764098	2.313238667	2.76523691	2.851562322	2.871530116
1.761	0.703953475	0.712715864	0.771367283	1.500465095	1.545667137	1.488532565	2.084451206	2.259587827	2.311625108	2.766648774	2.847528424	2.872336896
1.762	0.70587574	0.713524849	0.765603264	1.501981942	1.549813185	1.487925826	2.08586693	2.255352234	2.313440362	2.772699621	2.847528424	2.872740285
1.763	0.70364996	0.715850681	0.760142615	1.497835893	1.54930757	1.488633688	2.08424896	2.260797996	2.318684429	2.766648774	2.848133509	2.870925031
1.764	0.703144101	0.714738327	0.757311167	1.497937016	1.549813185	1.488937057	2.087080408	2.260999691	2.3158607	2.764228436	2.842889442	2.871328421
1.765	0.700614805	0.714940573	0.754277473	1.501779696	1.552240141	1.48742021	2.085968053	2.256159014	2.312230192	2.763018266	2.847730119	2.874555539
1.766	0.701626524	0.721210207	0.752153887	1.4961168	1.555981697	1.493184229	2.088496132	2.256159014	2.31626409	2.763018266	2.845309781	2.875362319
1.767	0.705066365	0.722221439	0.752659503	1.493993214	1.556891805	1.493588722	2.089305117	2.254747149	2.315255616	2.768060639	2.842082662	2.872740285
1.768	0.705673396	0.72131133	0.756198812	1.492779737	1.553655865	1.493386475	2.083844468	2.254545455	2.314045446	2.770480977	2.844301306	2.868302998
1.769	0.701019493	0.720906838	0.757513413	1.491566259	1.558206406	1.492172998	2.077574833	2.259789522	2.312835277	2.768262333	2.841275883	2.866689439
1.77	0.70364996	0.71807539	0.758221275	1.492071875	1.560532238	1.495611184	2.081720882	2.263823419	2.311423413	2.769069113	2.841477578	2.867899608
1.771	0.705673396	0.717974267	0.760445984	1.496217923	1.558914268	1.490656151	2.077675956	2.265436978	2.315457311	2.766447079	2.841880967	2.870723336
1.772	0.705976912	0.720502345	0.761457216	1.493184229	1.557397421	1.490858397	2.068878243	2.264630199	2.313843752	2.767052164	2.837241985	2.87294198
1.773	0.708809722	0.718176513	0.761558339	1.497128031	1.560835607	1.484993255	2.067867012	2.260394606	2.307389515	2.763421656	2.841074188	2.871126726
1.774	0.708000348	0.717367528	0.761558339	1.495307815	1.558105283	1.482667423	2.065642303	2.258982742	2.30718782	2.762009792	2.840267408	2.874958929
1.775	0.710833159	0.718985498	0.761861708	1.49449883	1.558206406	1.483071915	2.066147919	2.25394037	2.308196295	2.761001318	2.839460629	2.875765709
1.776	0.712148392	0.718176513	0.75933363	1.493689845	1.563262562	1.485094378	2.062406363	2.25434376	2.310414938	2.757572504	2.83744368	2.871126726
1.777	0.708202691	0.718682129	0.761356092	1.493184229	1.558307529	1.482465177	2.065338934	2.255553929	2.312230192	2.762211487	2.834216562	2.872336896
1.778	0.70698863	0.719794483	0.762468447	1.491970751	1.558004159	1.483173039	2.066249042	2.254948844	2.304767482	2.762816572	2.830182664	2.867092828
1.779	0.710529643	0.724041655	0.75741229	1.495307815	1.556790682	1.484588763	2.063013102	2.256159014	2.30678443	2.762009792	2.827358936	2.870723336
1.78	0.708708551	0.723738286	0.761861708	1.499858356	1.559217637	1.48772358	2.056743467	2.254142065	2.307792905	2.762614877	2.825341987	2.871328421
1.781	0.704358163	0.719895607	0.757917906	1.500768464	1.562453577	1.485094378	2.054923251	2.2448641	2.310213244	2.762816572	2.828165715	2.870925031
1.782	0.699400744	0.720401222	0.760243738	1.498240386	1.559217637	1.484083147	2.049765971	2.247687828	2.310011549	2.758984369	2.827157241	2.872135201
1.783	0.700513634	0.718783252	0.76580551	1.49935274	1.555981697	1.485701117	2.045619922	2.246881049	2.307389515	2.761404707	2.824333512	2.874353844
1.784	0.70031129	0.714030465	0.769850436	1.498847125	1.552644633	1.484285393	2.043395213	2.248897998	2.304565787	2.761606402	2.831594528	2.872336896
1.785	0.698793713	0.713019233	0.77126616	1.493487598	1.55092554	1.48418427	2.042485105	2.249301387	2.306179346	2.759992843	2.829779274	2.869714862
1.786	0.69585973	0.708266446	0.771165037	1.494903322	1.548599708	1.479330359	2.039249165	2.249301387	2.302750533	2.760597928	2.830384359	2.867899608
1.787	0.693532779	0.706749599	0.771165037	1.49773477	1.545161521	1.481757315	2.038035687	2.256159014	2.301338668	2.753740302	2.832401308	2.868504693
1.788	0.69191403	0.705940614	0.769243697	1.499049371	1.549914308	1.484993255	2.03621547	2.257369183	2.300330194	2.751521658	2.832603003	2.868504693
1.789	0.694038638	0.706041737	0.767524604	1.498240386	1.547082861	1.485397748	2.039653657	2.251721726	2.296094601	2.751521658	2.835225036	2.870118252
1.79	0.691509342	0.709479924	0.76610888	1.498442632	1.548397461	1.483779777	2.034294131	2.251116641	2.300330194	2.748697929	2.833006392	2.871731811
1.791	0.690902311	0.708367569	0.763580801	1.492476367	1.547790723	1.484588763	2.036013224	2.249099693	2.297506466	2.749908099	2.832401308	2.869916557
1.792	0.685439033	0.705940614	0.759434753	1.493689845	1.545566014	1.484588763	2.037327825	2.248696303	2.296296296	2.750714878	2.835628426	2.865680964
1.793	0.682403879	0.708367569	0.761760585	1.488734811	1.54384692	1.488734811	2.035204239	2.249906472	2.297304771	2.752328437	2.833208087	2.870118252
1.794	0.683921456	0.709783293	0.758929137	1.487622457	1.546779491	1.488330319	2.037530071	2.248696303	2.289640365	2.749303014	2.831997918	2.870521642
1.795	0.68189802	0.711502386	0.756906674	1.485296624	1.54738623	1.484386516	2.035608732	2.253738675	2.292060704	2.74829454	2.831191138	2.867092828
1.796	0.682201535	0.715041696	0.755693197	1.48094833	1.540914349	1.483779777	2.033687392	2.255755624	2.28943867	2.746277591	2.832401308	2.869714862
1.797	0.688170672	0.717064159	0.753165118	1.481150576	1.544655905	1.484285393	2.030754821	2.25313359	2.287018331	2.744058947	2.83744368	2.868504693
1.798	0.687260126	0.717468651	0.753569611	1.482667423	1.541824458	1.4825663	2.033687392	2.249099693	2.288026806	2.743857252	2.836031816	2.868908082
1.799	0.686754267	0.713929342	0.753670734	1.481453945	1.540509857	1.482970792	2.034496377	2.249704777	2.288228501	2.743453862	2.834619952	2.869311472
1.8	0.684224972	0.712412495	0.751041533	1.479330359	1.536161562	1.480543837	2.034091885	2.247687828	2.284396298	2.738613185	2.833611477	2.867294523
1.801	0.686551923	0.715850681	0.752356133	1.476397788	1.536970547	1.482364054	2.035001993	2.252931895	2.281572569	2.7380081	2.835023341	2.870118252
1.802	0.692015201	0.711704633	0.750232547	1.479835975	1.540105364	1.481555068	2.040361519	2.255150539	2.278748841	2.735184372	2.838653849	2.864874185
1.803	0.689789421	0.713423726	0.746996607	1.477914636	1.541217719	1.476802281	2.041170504	2.254545455	2.279152231	2.738209795	2.839258934	2.860436897
1.804	0.695455043	0.715243942	0.747603346	1.480240468	1.54546489	1.477611266	2.041979489	2.250511557	2.282177654	2.736192846	2.836435206	2.862050456
1.805	0.697174964	0.714940573	0.744468529	1.481150576	1.546577245	1.474678695	2.040260396	2.250914947	2.285203077	2.736596236	2.836233511	2.859831812
1.806	0.698793713	0.718479883	0.742850559	1.48094833	1.544352536	1.47902699	2.037934564	2.256360709	2.287220026	2.736192846	2.834216562	2.860235202
1.807	0.697883167	0.716861912	0.740120234	1.47548768	1.547689599	1.475892173	2.042990721	2.251520031	2.287825111	2.738613185	2.830182664	2.858823338
1.808	0.700817149	0.718682129	0.735873062	1.47579105	1.544757029	1.472352863	2.044406444	2.25353698	2.286816637	2.737403016	2.830586054	2.858218253
1.809	0.699906603	0.717772021	0.734558461	1.472453986	1.545869383	1.475285434	2.046024415	2.254948844	2.288833585	2.7380081	2.824333512	2.857814864
1.81	0.695960902	0.712614741	0.733749476	1.474779818	1.546071629	1.475993296	2.043698583	2.255150539	2.287825111	2.738613185	2.824333512	2.854386051
1.811	0.689890593	0.717367528	0.734052846	1.477004527	1.542936812	1.47740902	2.039957026	2.254948844	2.285203077	2.734377592	2.825140292	2.85519283
1.812	0.690497624	0.721109084	0.739917988	1.475386557	1.547082861	1.474173079	2.047642385	2.255755624	2.285808162	2.736192846	2.824736902	2.857209779
1.813	0.692217545	0.713727095	0.731828137	1.477004527	1.547183984	1.469622538	2.045619922	2.256764098	2.284799688	2.738613185	2.829375884	2.856402999
1.814	0.686551923	0.712816987	0.73870451	1.479128113	1.546374999	1.469824785	2.041574997	2.258982742	2.284597993	2.744664032	2.827762325	2.858823338
1.815	0.682909738	0.713322603	0.738805633	1.481555068	1.542330073	1.475588803	2.043395213	2.258982742	2.283791213	2.744462337	2.827358936	2.856201305
1.816	0.67744646	0.709884416	0.742850559	1.486712348	1.544858152	1.47063377	2.045619922	2.257570878	2.283791213	2.741235219	2.824333512	2.856402999
1.817	0.675018337	0.710794524	0.746592115	1.489746042	1.544655905	1.470734893	2.049260355	2.261806471	2.282984434	2.7380081	2.81929114	2.861647066
1.818	0.678357007	0.70776083	0.74355842	1.488734811	1.551330032	1.470431523	2.049867094	2.258982742	2.285001383	2.73921827	2.824736902	2.863058931
1.819	0.679368725	0.706547353	0.748210085	1.48903818	1.553655865	1.474274203	2.0468334	2.257974268	2.288026806	2.735587762	2.824736902	2.857209779
1.82	0.680886302	0.705839491	0.748007838	1.489139304	1.553554741	1.476802281	2.049058109	2.257772573	2.28943867	2.736394541	2.821509784	2.860840287
1.821	0.686147236	0.703412535	0.74709773	1.490150535	1.551127786	1.472959602	2.049968217	2.255755624	2.288026806	2.735184372	2.819896225	2.85559622
1.822	0.684933174	0.706547353	0.748412331	1.488835934	1.548397461	1.478116882	2.048249124	2.251318336	2.28943867	2.735991151	2.814248768	2.853982661
1.823	0.689587078	0.707558584	0.750940409	1.491768505	1.550419924	1.48064496	2.048754739	2.247486133	2.287018331	2.732965728	2.814248768	2.856806389
1.824	0.686147236	0.710491155	0.751850518	1.490757274	1.54930757	1.481453945	2.042687351	2.248696303	2.285404772	2.731957254	2.814047073	2.854184356
1.825	0.683516769	0.709985539	0.753569611	1.487521333	1.546981738	1.484386516	2.044001952	2.250511557	2.280160705	2.72893183	2.809408091	2.85599961
1.826	0.687361298	0.707861953	0.754884212	1.485599994	1.547487353	1.482768546	2.045417676	2.246477659	2.273908164	2.726914882	2.808197921	2.854184356
1.827	0.690497624	0.712109125	0.758120152	1.48934155	1.543745797	1.481757315	2.036721086	2.248494608	2.273908164	2.72893183	2.805777583	2.851764017
1.828	0.688474188	0.712311371	0.7609516	1.488229195	1.544049167	1.482465177	2.03651884	2.246074269	2.274916638	2.732562338	2.802752159	2.852369102
1.829	0.686956611	0.71322148	0.765299895	1.492779737	1.544453659	1.477914636	2.035912101	2.243048846	2.272899689	2.731352169	2.806786057	2.852167407
1.83	0.692925748	0.713120356	0.765401018	1.489240427	1.54384692	1.478015759	2.035810978	2.241636982	2.273908164	2.731150474	2.806987752	2.853377576
1.831	0.700715977	0.707255215	0.766917865	1.485701117	1.543543551	1.475285434	2.039653657	2.240023423	2.27088274	2.734982677	2.805374193	2.847528424
1.832	0.695252699	0.703817028	0.765299895	1.486206733	1.544959275	1.477510143	2.036013224	2.239418338	2.27168952	2.731553864	2.803357244	2.844099611
1.833	0.692116373	0.70776083	0.771367283	1.484588763	1.541318842	1.480543837	2.038339056	2.240426812	2.273908164	2.726914882	2.795491143	2.839460629
1.834	0.69697262	0.70614286	0.763479678	1.481858438	1.54061098	1.481757315	2.040563765	2.239821728	2.274513248	2.724292848	2.796096228	2.837241985
1.835	0.696669105	0.703513659	0.767120111	1.476701158	1.542936812	1.482465177	2.037327825	2.237603084	2.270479351	2.723687763	2.797306397	2.840872493
1.836	0.6991984	0.70614286	0.763075186	1.475285434	1.541824458	1.487824703	2.037428948	2.237199694	2.27128613	2.726309797	2.799928431	2.839460629
1.837	0.700007775	0.701187826	0.759636999	1.473667464	1.540307611	1.484083147	2.035305362	2.233367491	2.273908164	2.727721661	2.800331821	2.829980969
1.838	0.697984338	0.704727136	0.7609516	1.47225174	1.533633484	1.485094378	2.033889638	2.23619122	2.273504774	2.726914882	2.797709787	2.828165715
1.839	0.697781995	0.703008043	0.759940369	1.471139385	1.532723375	1.481453945	2.036114347	2.234577661	2.270681046	2.726309797	2.798314872	2.825947071
1.84	0.701221836	0.70422152	0.759940369	1.47194837	1.536667178	1.482161807	2.032069422	2.234375966	2.270479351	2.724494543	2.800936905	2.823526733
1.841	0.697680823	0.705940614	0.759839245	1.467903445	1.534341346	1.484487639	2.031867176	2.237401389	2.2724963	2.723486068	2.799121651	2.827358936
1.842	0.700513634	0.703918151	0.758524645	1.466285475	1.533127868	1.480038221	2.032473914	2.238006474	2.269269181	2.727318271	2.802147075	2.8287708
1.843	0.698186682	0.702300181	0.758929137	1.465982105	1.529285189	1.478015759	2.030855944	2.240628507	2.267655622	2.728528441	2.802348769	2.82756063
1.844	0.699704259	0.699772102	0.757108921	1.459611348	1.52675711	1.475689927	2.039451411	2.240628507	2.268462402	2.72893183	2.797104702	2.8287708
1.845	0.702840585	0.698659748	0.756299936	1.461633811	1.527768342	1.471341632	2.035608732	2.239014948	2.271891215	2.724696238	2.803558939	2.826753851
1.846	0.700918321	0.698154132	0.759636999	1.463656273	1.529487435	1.473364094	2.037024456	2.240225118	2.275118333	2.724897933	2.804769108	2.82756063
1.847	0.701828867	0.694513699	0.758423521	1.466184352	1.533330114	1.473161848	2.040260396	2.23619122	2.274916638	2.72066234	2.807592837	2.82796402
1.848	0.700007775	0.694109207	0.761153846	1.461836057	1.534240222	1.475892173	2.039855903	2.233569186	2.274311554	2.716628442	2.808197921	2.826955546
1.849	0.703852303	0.695929423	0.756603305	1.455364176	1.531105405	1.479734852	2.0345975	2.237199694	2.277942062	2.716426747	2.805374193	2.824131817
1.85	0.70253707	0.700378841	0.757614536	1.454656314	1.530195297	1.477307897	2.035305362	2.23498105	2.276328502	2.718242001	2.805172498	2.822719953
1.851	0.699097228	0.701390073	0.754277473	1.455060807	1.529993051	1.483982024	2.034193008	2.236392915	2.276530197	2.715418273	2.804970803	2.826350461
1.852	0.701727695	0.701187826	0.750839286	1.454959684	1.526251495	1.486914595	2.034698623	2.234174271	2.275723418	2.715821663	2.800936905	2.824333512
1.853	0.702739414	0.701996811	0.748108962	1.457588885	1.530700913	1.484588763	2.037125579	2.232964102	2.27128613	2.718040306	2.805374193	2.823325038
1.854	0.69808551	0.705637244	0.750232547	1.460420333	1.528071711	1.480442714	2.034091885	2.232560712	2.272294605	2.712796239	2.804365718	2.822518258
1.855	0.695960902	0.705536121	0.749524685	1.465375367	1.528071711	1.478015759	2.037934564	2.229938678	2.274513248	2.714006409	2.800130126	2.821106394
1.856	0.696669105	0.706749599	0.75063704	1.464263012	1.526453741	1.477004527	2.035912101	2.227316645	2.272899689	2.713804714	2.800130126	2.817677581
1.857	0.696163246	0.709985539	0.750333671	1.462746165	1.526352618	1.4825663	2.036923332	2.230342068	2.268664097	2.715014883	2.799323346	2.821106394
1.858	0.697883167	0.7080642	0.754378596	1.462038303	1.528476204	1.482869669	2.034496377	2.227316645	2.266647148	2.713603019	2.798919956	2.820703004
1.859	0.697781995	0.709479924	0.748614577	1.462543919	1.529588558	1.481757315	2.029945836	2.229131899	2.269269181	2.71239285	2.798718262	2.825140292
1.86	0.695151528	0.710895647	0.751041533	1.46031921	1.529993051	1.480038221	2.032069422	2.22630817	2.271084435	2.71198946	2.797508092	2.824938597
1.861	0.695960902	0.708873185	0.752659503	1.462139426	1.531307651	1.481757315	2.031867176	2.222475967	2.267655622	2.709367426	2.80154199	2.822719953
1.862	0.697377307	0.708468692	0.758221275	1.458296747	1.532622252	1.478622497	2.03297953	2.224896306	2.2724963	2.704526749	2.799323346	2.822316563
1.863	0.701828867	0.710086662	0.753974103	1.459307978	1.536060439	1.478116882	2.035305362	2.224492916	2.272899689	2.701299631	2.795692838	2.82009792
1.864	0.703346444	0.710187786	0.750434794	1.468206814	1.535251454	1.479128113	2.028530112	2.224089527	2.271487825	2.696862343	2.802550464	2.820501309
1.865	0.701120665	0.713524849	0.75255838	1.466791091	1.538588517	1.483071915	2.030451452	2.222879357	2.267453927	2.700896241	2.801340295	2.821913174
1.866	0.702132383	0.715243942	0.748412331	1.468004568	1.539498625	1.481959561	2.029035728	2.215820036	2.265235284	2.700694546	2.802147075	2.820703004
1.867	0.697276136	0.718985498	0.749625809	1.461128195	1.538588517	1.483071915	2.028833482	2.220257324	2.266647148	2.701097936	2.801340295	2.820904699
1.868	0.697579651	0.720401222	0.748210085	1.462645042	1.539903118	1.478925867	2.030653698	2.222677662	2.265638673	2.703518275	2.798314872	2.823728428
1.869	0.694645668	0.717468651	0.746895484	1.467498952	1.543341305	1.474476449	2.032777284	2.222677662	2.264025114	2.70210641	2.797709787	2.824333512
1.87	0.692824576	0.717367528	0.746288745	1.473465218	1.540307611	1.47386971	2.03490087	2.222072578	2.260394606	2.699887767	2.797911482	2.822316563
1.871	0.692925748	0.715345065	0.751344902	1.475588803	1.541521088	1.469420292	2.034799747	2.220055629	2.262411555	2.699080987	2.798919956	2.816870801
1.872	0.694038638	0.717670898	0.752457256	1.477206774	1.540509857	1.466184352	2.033181776	2.221669188	2.26342003	2.698072513	2.801743685	2.81888775
1.873	0.692318717	0.715243942	0.755895443	1.47548768	1.535150331	1.467195583	2.030350329	2.221064103	2.267857317	2.695652174	2.799928431	2.820501309
1.874	0.694139809	0.711906879	0.756097689	1.472352863	1.537273916	1.470027031	2.035912101	2.219652239	2.267655622	2.696862343	2.799121651	2.822921648
1.875	0.69363395	0.712311371	0.754075227	1.474274203	1.536667178	1.470836016	2.034698623	2.218845459	2.268664097	2.692021666	2.803155549	2.822316563
1.876	0.693735122	0.710693401	0.757614536	1.47225174	1.536262685	1.472352863	2.040462642	2.221467493	2.268664097	2.694038615	2.800936905	2.81969453
1.877	0.695252699	0.710086662	0.756603305	1.473465218	1.534948084	1.465880982	2.037226702	2.218240375	2.268059012	2.689803022	2.800936905	2.816467412
1.878	0.693026919	0.711502386	0.755187581	1.473970833	1.536566055	1.467195583	2.039552534	2.219450544	2.268059012	2.688794548	2.800533516	2.817677581
1.879	0.694038638	0.713423726	0.757614536	1.477611266	1.533228991	1.466892214	2.041878366	2.21763529	2.264025114	2.692626751	2.794280974	2.817677581
1.88	0.693128091	0.710996771	0.75387298	1.480442714	1.532824498	1.462847288	2.043900829	2.221870883	2.262008165	2.69383692	2.79286911	2.816064022
1.881	0.69252106	0.711603509	0.754479719	1.482364054	1.532723375	1.461128195	2.045114306	2.223686137	2.265436978	2.696660648	2.787625043	2.813845378
1.882	0.691205827	0.709277677	0.753670734	1.485701117	1.533127868	1.462341673	2.040260396	2.218643765	2.262814945	2.696862343	2.787625043	2.812836904
1.883	0.688069501	0.707255215	0.754985335	1.482364054	1.526959357	1.466689967	2.038339056	2.21844207	2.265638673	2.695047089	2.790650466	2.811626734
1.884	0.686248408	0.708873185	0.759131383	1.478521374	1.53029642	1.465880982	2.038945795	2.221064103	2.265033589	2.701299631	2.785809789	2.809004701
1.885	0.683820284	0.708974308	0.758828014	1.483071915	1.527363849	1.462746165	2.037934564	2.221467493	2.267857317	2.700694546	2.783591145	2.809004701
1.886	0.681392161	0.708974308	0.764288663	1.482970792	1.526150371	1.459712471	2.041473874	2.226913255	2.269672571	2.699686072	2.78419623	2.809408091
1.887	0.682707395	0.706850722	0.76256957	1.483577531	1.52675711	1.455667546	2.042485105	2.223484442	2.268462402	2.700089461	2.785406399	2.812433514
1.888	0.685135518	0.703614782	0.76064823	1.487521333	1.523116677	1.456072038	2.037428948	2.220257324	2.269269181	2.699887767	2.787826738	2.809609785
1.889	0.682808566	0.704626013	0.762468447	1.483071915	1.517453782	1.460521456	2.036923332	2.221870883	2.267050538	2.700694546	2.786616568	2.815257242
1.89	0.683516769	0.700783334	0.760547107	1.481858438	1.518465013	1.460521456	2.040766012	2.21844207	2.268260707	2.699484377	2.789036907	2.815055547
1.891	0.682808566	0.702502427	0.756704428	1.481656192	1.51998186	1.461431564	2.04005815	2.223887832	2.269470876	2.699887767	2.787221653	2.817677581
1.892	0.679975756	0.702401304	0.759131383	1.478015759	1.518768383	1.464263012	2.038743549	2.226509865	2.269067486	2.700896241	2.78338945	2.817475886
1.893	0.679267553	0.700479964	0.757816783	1.478319128	1.521094215	1.46355515	2.0332829	2.227316645	2.265840368	2.70210641	2.782179281	2.817274191
1.894	0.677952319	0.701491196	0.75741229	1.481453945	1.519273998	1.465880982	2.030350329	2.227316645	2.268462402	2.70331658	2.786011484	2.815660632
1.895	0.682100364	0.700176595	0.755592074	1.478420251	1.521498707	1.464060766	2.030451452	2.229131899	2.266647148	2.708762342	2.786616568	2.814450463
1.896	0.682505051	0.696030546	0.753468488	1.482161807	1.524532401	1.459712471	2.022563847	2.230947153	2.264831894	2.705938613	2.788028432	2.818484361
1.897	0.680380443	0.698659748	0.752153887	1.478723621	1.522307692	1.465071997	2.026507649	2.230947153	2.264226809	2.708157257	2.786616568	2.820299615
1.898	0.682100364	0.694109207	0.750333671	1.474577572	1.519678491	1.463757396	2.025091925	2.229736983	2.265436978	2.708762342	2.781775891	2.817475886
1.899	0.679469897	0.694614823	0.753165118	1.470734893	1.520689722	1.468611307	2.022058231	2.232157322	2.262008165	2.706745393	2.785608094	2.814853853
1.9	0.681189817	0.699064241	0.754985335	1.466892214	1.522813308	1.472150617	2.020238015	2.229131899	2.26220986	2.706342003	2.787625043	2.817475886
1.901	0.680076927	0.699468733	0.754479719	1.467195583	1.523824539	1.472555109	2.020642507	2.227720034	2.259386132	2.704526749	2.787019958	2.812635209
1.902	0.677851148	0.70128895	0.753670734	1.466689967	1.521094215	1.475184311	2.020440261	2.230140373	2.258982742	2.705938613	2.785003009	2.813643683
1.903	0.67967224	0.697850763	0.754378596	1.469218046	1.524431278	1.472656232	2.017608813	2.230745458	2.254747149	2.710174206	2.779758942	2.81888775
1.904	0.679571068	0.694817069	0.748614577	1.468914676	1.522813308	1.473161848	2.018620045	2.228728509	2.255755624	2.709569121	2.781574196	2.821913174
1.905	0.680886302	0.692895729	0.746288745	1.463959643	1.521397584	1.474577572	2.020339138	2.22590478	2.255957319	2.711384375	2.777943688	2.823325038
1.906	0.683314425	0.691985621	0.740929219	1.461431564	1.518465013	1.473566341	2.015687474	2.223282747	2.255553929	2.715619968	2.77390979	2.821308089
1.907	0.68301091	0.691985621	0.741738204	1.465577613	1.519375121	1.475588803	2.014372873	2.225501391	2.254545455	2.713401324	2.775725044	2.818484361
1.908	0.680886302	0.693097975	0.744569652	1.464566382	1.520487476	1.475892173	2.01912566	2.228325119	2.255150539	2.712191155	2.773708095	2.816669107
1.909	0.683213254	0.692895729	0.742648312	1.462847288	1.522813308	1.469824785	2.019732399	2.225501391	2.25434376	2.711787765	2.776733519	2.810819955
1.91	0.681189817	0.695626054	0.743255051	1.457386639	1.524431278	1.471038262	2.012957149	2.231552237	2.256159014	2.708560647	2.772497926	2.813441988
1.911	0.681695676	0.695120438	0.744367406	1.457184393	1.528172834	1.46871243	2.016091966	2.22711495	2.250713252	2.709367426	2.772901316	2.812635209
1.912	0.681493333	0.69228899	0.741030342	1.461027072	1.529689681	1.466689967	2.014069504	2.222274273	2.247082744	2.707350477	2.779758942	2.813240293
1.913	0.679975756	0.698356379	0.74194045	1.46193718	1.527869465	1.468307938	2.020541384	2.221467493	2.248091218	2.70210641	2.780364027	2.812635209
1.914	0.683516769	0.699974349	0.742951682	1.458802363	1.529386312	1.465071997	2.019934646	2.222475967	2.246275964	2.700694546	2.77431318	2.808197921
1.915	0.680380443	0.701491196	0.744266282	1.464161889	1.528880696	1.467397829	2.018013306	2.224089527	2.248091218	2.69343353	2.772094536	2.81021487
1.916	0.677749976	0.708367569	0.745277514	1.46355515	1.527869465	1.468914676	2.021047	2.222475967	2.246275964	2.699080987	2.769674198	2.810416565
1.917	0.679267553	0.705232752	0.746996607	1.464667505	1.52867845	1.466791091	2.015181858	2.220660713	2.248292913	2.700896241	2.771892841	2.812030124
1.918	0.679368725	0.710794524	0.751041533	1.468307938	1.52867845	1.466993337	2.014575119	2.22630817	2.247284439	2.698475902	2.773506401	2.815257242
1.919	0.683921456	0.705637244	0.749423562	1.466083229	1.528779573	1.465071997	2.014777366	2.225703086	2.249301387	2.698677597	2.775926739	2.817677581
1.92	0.680683958	0.70260355	0.753367365	1.469723661	1.526049248	1.461229318	2.014069504	2.22671156	2.248897998	2.695853869	2.770884367	2.814248768
1.921	0.683516769	0.703715905	0.752861749	1.466487721	1.525543633	1.463959643	2.01265378	2.22671156	2.248494608	2.695652174	2.773304706	2.820501309
1.922	0.684528487	0.703008043	0.750131424	1.466386598	1.526150371	1.463352904	2.010833563	2.227720034	2.245872574	2.691618276	2.775725044	2.821106394
1.923	0.682100364	0.710187786	0.753771857	1.470431523	1.526352618	1.461229318	2.011339179	2.225098001	2.246881049	2.690206412	2.780767417	2.816265717
1.924	0.682201535	0.711805756	0.758726891	1.469824785	1.525948125	1.459105732	2.011642548	2.221467493	2.24526749	2.688794548	2.779960637	2.815660632
1.925	0.684933174	0.711097894	0.758929137	1.474476449	1.52675711	1.460116964	2.012148164	2.224896306	2.242443761	2.68516404	2.781775891	2.816064022
1.926	0.684832003	0.710794524	0.761254969	1.473768587	1.527869465	1.461431564	2.010226824	2.22671156	2.242443761	2.678508108	2.78379284	2.814248768
1.927	0.686754267	0.7093788	0.760243738	1.473465218	1.529891928	1.459105732	2.012552657	2.223887832	2.242242066	2.681130142	2.778548773	2.815458937
1.928	0.688373016	0.709783293	0.756906674	1.471645001	1.529082942	1.46001584	2.012451533	2.221669188	2.243855625	2.680928447	2.777338603	2.816064022
1.929	0.685944893	0.711502386	0.756502182	1.474678695	1.53353236	1.46355515	2.010530194	2.222274273	2.244259015	2.681936922	2.773304706	2.818080971
1.93	0.685944893	0.707659707	0.756906674	1.47386971	1.531408775	1.462645042	2.013665011	2.21803868	2.242040372	2.683752176	2.770077587	2.816467412
1.931	0.680987474	0.709884416	0.756502182	1.474779818	1.528577327	1.462948411	2.010530194	2.216626816	2.243653931	2.680323362	2.768665723	2.817274191
1.932	0.682909738	0.711199017	0.760243738	1.47225174	1.528779573	1.463656273	2.012047041	2.21763529	2.243048846	2.681331837	2.764026741	2.818080971
1.933	0.685843721	0.706041737	0.756805551	1.469824785	1.529689681	1.461027072	2.007092007	2.212189528	2.238208169	2.683550481	2.7656403	2.818686055
1.934	0.684730831	0.702300181	0.753670734	1.471543878	1.527464972	1.460925949	2.006687515	2.211987833	2.236392915	2.683348786	2.767455554	2.819089445
1.935	0.684326144	0.700682211	0.751041533	1.464364135	1.528071711	1.457588885	2.0074965	2.210777664	2.23498105	2.689399632	2.76483352	2.813240293
1.936	0.683820284	0.699569856	0.748210085	1.468611307	1.527262726	1.455263053	2.005170668	2.209970884	2.238813253	2.682340311	2.766447079	2.812635209
1.937	0.683719113	0.69744627	0.747198853	1.466184352	1.528981819	1.458600117	2.007698746	2.209970884	2.23578783	2.678911498	2.761203012	2.810013175
1.938	0.684022628	0.693603591	0.745884253	1.463454027	1.528880696	1.454959684	2.009620086	2.203718343	2.234375966	2.680121668	2.761808097	2.804970803
1.939	0.678862866	0.695221561	0.746187622	1.463454027	1.528779573	1.452836098	2.008406608	2.204928512	2.233367491	2.677903024	2.758580979	2.803760634
1.94	0.68189802	0.697041778	0.742446066	1.461532687	1.52513914	1.458903486	2.010833563	2.203920038	2.232964102	2.679314888	2.759387758	2.803155549
1.941	0.676637086	0.697648517	0.739412372	1.463150658	1.523420047	1.455667546	2.009518963	2.205936987	2.232157322	2.679113193	2.759992843	2.80073521
1.942	0.675321852	0.700075472	0.73708654	1.462139426	1.523015554	1.454150699	2.012856026	2.206945461	2.233569186	2.684558955	2.75696742	2.799726736
1.943	0.676839429	0.695322684	0.738401141	1.455869792	1.525341386	1.45324059	2.013766134	2.209970884	2.230745458	2.683147091	2.754748776	2.80154199
1.944	0.67744646	0.695120438	0.734659584	1.454959684	1.523318924	1.453645083	2.017204321	2.211786138	2.228325119	2.681936922	2.752126742	2.797911482
1.945	0.674917165	0.696435039	0.737693279	1.453341713	1.525038017	1.452937221	2.012451533	2.212189528	2.227316645	2.684558955	2.751925048	2.795087754
1.946	0.6729949	0.694008084	0.735266323	1.454757437	1.523824539	1.450510266	2.014676242	2.212391223	2.226509865	2.687382684	2.750513183	2.799525041
1.947	0.668037482	0.691378882	0.735670816	1.4567799	1.517049289	1.45192599	2.01073244	2.214408172	2.226106475	2.682542006	2.749303014	2.798314872
1.948	0.66682342	0.690772143	0.739007879	1.458094501	1.519071752	1.450510266	2.009721209	2.212794613	2.221467493	2.680323362	2.751319963	2.796297923
1.949	0.67350076	0.690367651	0.739614618	1.458802363	1.514015595	1.446869833	2.011136933	2.212794613	2.222274273	2.679516583	2.75656403	2.79165894
1.95	0.673096072	0.693704714	0.739007879	1.455364176	1.51320661	1.446161971	2.010125701	2.215214951	2.220862408	2.680726752	2.75656403	2.791457246
1.951	0.677952319	0.690873266	0.74194045	1.452229359	1.510880778	1.447173202	2.00719313	2.212996308	2.220660713	2.687987768	2.753538607	2.790045381
1.952	0.679065209	0.691985621	0.74032248	1.449397911	1.511386394	1.444038385	2.006080776	2.212794613	2.221265798	2.684558955	2.755152166	2.787826738
1.953	0.674714821	0.696435039	0.744873021	1.450813635	1.515835812	1.44676871	2.00557516	2.216425121	2.224492916	2.685769124	2.751925048	2.789036907
1.954	0.677244117	0.69936761	0.745075267	1.450308019	1.518566136	1.447678818	2.004260559	2.214811562	2.22671156	2.688592853	2.755152166	2.788028432
1.955	0.678862866	0.69744627	0.745176391	1.450308019	1.517352659	1.449499034	2.001732481	2.215013257	2.228728509	2.685970819	2.752530132	2.789440297
1.956	0.681189817	0.695423808	0.748614577	1.447779941	1.516644797	1.450308019	2.003754944	2.216626816	2.22711495	2.686979294	2.748697929	2.788633517
1.957	0.678357007	0.69421033	0.748007838	1.448285557	1.516847043	1.446566463	2.001732481	2.217836985	2.228526814	2.687987768	2.751319963	2.787019958
1.958	0.674512478	0.693401345	0.746693238	1.450308019	1.514116718	1.449397911	1.99879991	2.221870883	2.23659461	2.687584378	2.752530132	2.788230127
1.959	0.677244117	0.692996852	0.746288745	1.452532728	1.510476285	1.449499034	2.001934727	2.218240375	2.236392915	2.690408107	2.753740302	2.785003009
1.96	0.678154663	0.691075513	0.746288745	1.451117004	1.511790886	1.450105773	2.00072125	2.220459019	2.233165796	2.690004717	2.754143691	2.785809789
1.961	0.677244117	0.689963158	0.751041533	1.450308019	1.510981901	1.44838668	1.999103279	2.218240375	2.231955627	2.693231835	2.754547081	2.787221653
1.962	0.678862866	0.688345188	0.751547148	1.451117004	1.512802118	1.451824866	1.997990925	2.212189528	2.231753932	2.689399632	2.75616064	2.787221653
1.963	0.679469897	0.688850804	0.748007838	1.452128236	1.509566177	1.453746206	1.993844876	2.20896241	2.23619122	2.683147091	2.754748776	2.782179281
1.964	0.677952319	0.685918233	0.750232547	1.451218128	1.511487517	1.454150699	1.991923537	2.208760715	2.240225118	2.682945396	2.75656403	2.78298606
1.965	0.679469897	0.685311494	0.746794361	1.452633851	1.509869547	1.447678818	1.994249369	2.206340376	2.242443761	2.679919973	2.758379284	2.779153857
1.966	0.680380443	0.688446311	0.747906715	1.453341713	1.510375162	1.445656355	1.994249369	2.207953935	2.243653931	2.682743701	2.75696742	2.77511996
1.967	0.682302707	0.69097439	0.751446025	1.446667586	1.512296502	1.446970956	1.995665093	2.205533597	2.242443761	2.689803022	2.758177589	2.774918265
1.968	0.680178099	0.691378882	0.748311208	1.449397911	1.509566177	1.446869833	1.994856108	2.207953935	2.245065795	2.688996243	2.755958945	2.775523349
1.969	0.67127498	0.69067102	0.747704469	1.446364217	1.511892009	1.452734975	1.996170709	2.203516648	2.2448641	2.68556743	2.751521658	2.776531824
1.97	0.673703103	0.691378882	0.750131424	1.450409142	1.512498748	1.456274284	1.998092048	2.204726817	2.245872574	2.683147091	2.751723353	2.776531824
1.971	0.675423024	0.6958283	0.747603346	1.452128236	1.510172916	1.458195624	1.999608895	2.205331902	2.249301387	2.675482685	2.755555556	2.776128434
1.972	0.673096072	0.696435039	0.748513454	1.452229359	1.507139222	1.459510225	2.001631358	2.206138682	2.251116641	2.678306414	2.751723353	2.777540298
1.973	0.68078513	0.693704714	0.743760667	1.449195665	1.502689804	1.457690008	2.003047082	2.204121733	2.249906472	2.675886075	2.749908099	2.772094536
1.974	0.67410779	0.692996852	0.747502223	1.447982187	1.499453864	1.458296747	2.004462806	2.206945461	2.247486133	2.672860652	2.746277591	2.776531824
1.975	0.677142945	0.697142901	0.750839286	1.452128236	1.502083065	1.459813594	2.006181899	2.205533597	2.248897998	2.674474211	2.749706404	2.776330129
1.976	0.676637086	0.697142901	0.752356133	1.451723743	1.502386434	1.462746165	2.00395719	2.203113258	2.248091218	2.672860652	2.752126742	2.777338603
1.977	0.67238787	0.69936761	0.753468488	1.449195665	1.501678573	1.464667505	2.003856067	2.203113258	2.248696303	2.672658957	2.750916573	2.777943688
1.978	0.676940601	0.699266487	0.751951641	1.451218128	1.50481339	1.463251781	2.004159436	2.198675971	2.241031897	2.670440313	2.748496234	2.777136909
1.979	0.674006619	0.698053009	0.749929178	1.448993419	1.506127991	1.461330441	2.003754944	2.19907936	2.2448641	2.6670115	2.746882675	2.778347078
1.98	0.673905447	0.698963117	0.751648271	1.450510266	1.507240345	1.456982146	2.000923496	2.195852242	2.247082744	2.666003025	2.749706404	2.776935214
1.981	0.675018337	0.699064241	0.745884253	1.448588926	1.510274039	1.454959684	1.998901033	2.194843768	2.250713252	2.660960653	2.745470811	2.77390979
1.982	0.675726539	0.69613167	0.751142656	1.447881064	1.508251576	1.454656314	1.999406649	2.198070886	2.25353698	2.659952179	2.742848778	2.77511996
1.983	0.675423024	0.699468733	0.751547148	1.444442877	1.51158864	1.456173161	2.004462806	2.196860717	2.249503082	2.66741489	2.743655557	2.780364027
1.984	0.676738258	0.698255255	0.748108962	1.450206896	1.508858315	1.456476531	2.001833604	2.197869191	2.248091218	2.664994551	2.742848778	2.778750468
1.985	0.676535914	0.702401304	0.749828055	1.445656355	1.50804933	1.462038303	2.001125742	2.198272581	2.243855625	2.664187771	2.740025049	2.781977586
1.986	0.674208962	0.701592319	0.745075267	1.44484737	1.507442591	1.465274243	2.002440343	2.194843768	2.242645456	2.659952179	2.741436913	2.779960637
1.987	0.673905447	0.704828259	0.739412372	1.450105773	1.508757192	1.462543919	1.998901033	2.195448852	2.245065795	2.654506417	2.738613185	2.777943688
1.988	0.674815993	0.705333875	0.739816864	1.447678818	1.511993132	1.465982105	1.996372955	2.193028514	2.241838677	2.653699637	2.737403016	2.779355552
1.989	0.679773412	0.703614782	0.739109002	1.452027113	1.507442591	1.46031921	1.993541507	2.194642073	2.242242066	2.656119976	2.737604711	2.782380976
1.99	0.677244117	0.70452489	0.737895525	1.453442837	1.508959438	1.456476531	1.987676365	2.195045463	2.24446071	2.659548789	2.734175897	2.781170806
1.991	0.67410779	0.700176595	0.740929219	1.451015881	1.512094256	1.450105773	1.991114552	2.195448852	2.240023423	2.661767433	2.732360643	2.782380976
1.992	0.676232399	0.697345147	0.735670816	1.452937221	1.510172916	1.449094542	1.989901074	2.194440378	2.239620033	2.660153874	2.733974203	2.780565722
1.993	0.672084354	0.698255255	0.739816864	1.454454068	1.510779655	1.448993419	1.990507813	2.199684445	2.240830202	2.661364043	2.731352169	2.779153857
1.994	0.672185526	0.693300222	0.741535958	1.453139467	1.511184147	1.448588926	1.989496582	2.197465801	2.242242066	2.660355569	2.734175897	2.773304706
1.995	0.667025764	0.693603591	0.735974185	1.451015881	1.506835852	1.447173202	1.98686738	2.199684445	2.240023423	2.656119976	2.734175897	2.773708095
1.996	0.667430451	0.693097975	0.734659584	1.444948493	1.507442591	1.443836139	1.986766257	2.197062412	2.238409864	2.657330145	2.733369118	2.771287757
1.997	0.670465605	0.690468774	0.7351652	1.445656355	1.508150453	1.440701321	1.991417921	2.197264106	2.234779356	2.654103027	2.734377592	2.767858944
1.998	0.668442169	0.690367651	0.735064077	1.442723784	1.506835852	1.441914799	1.990912305	2.203718343	2.23578783	2.653699637	2.735386067	2.770279282
[truncated: 4,002 more rows]
