# Supplementary material for: PSoC-Stat: A single chip open source potentiostat based on a Programmable System on a Chip
Source: PLoS One. 2018 Jul 25;13(7):e0201353. doi: 10.1371/journal.pone.0201353 (PMC6059476; doi:10.1371/journal.pone.0201353)
Supplement: S1 Dataset — (ZIP) [file pone.0201353.s001.zip › S1_dataset/Noise analysis/0_5uA range.csv]

time	current
0.0	-0.004161608854192136
0.001	-0.0036720078125224726
0.002	-0.000489601041669663
0.003	-0.00318240677085281
0.004	-0.0029376062500179783
0.005	-0.001958404166678652
0.006	-0.002203204687513484
0.007	0.0017136036458438207
0.008	-0.0012240026041741576
0.009000000000000001	0.0017136036458438207
0.009999999999999998	0.000489601041669663
0.011	-0.0007344015625044946
0.012	0.002203204687513484
0.013000000000000001	0.0014688031250089891
0.013999999999999999	0.001958404166678652
0.015	0.002203204687513484
0.016	0.0014688031250089891
0.017	-0.0007344015625044946
0.018	-0.0007344015625044946
0.019	-0.0058752125000359565
0.02	-0.004161608854192136
0.020999999999999998	-0.0036720078125224726
0.022	-0.0048960104166966304
0.023	-0.0036720078125224726
0.024	-0.0036720078125224726
0.025	-0.0017136036458438207
0.026	-0.0029376062500179783
0.027	-0.0024480052083483152
0.028	0.0007344015625044946
0.028999999999999998	-0.000489601041669663
0.03	0.0017136036458438207
0.031	0.000489601041669663
0.032	0.0036720078125224726
0.033	0.0048960104166966304
0.034	0.00318240677085281
0.035	0.0017136036458438207
0.036	-0.0007344015625044946
0.037	0.0012240026041741576
0.038	-0.0024480052083483152
0.039	-0.001958404166678652
0.04	-0.0036720078125224726
0.041	-0.006120013020870788
0.042	-0.003916808333357304
0.043	-0.005140810937531462
0.044	-0.004161608854192136
0.045	-0.001958404166678652
0.046	-0.0026928057291831465
0.047	-0.000489601041669663
0.048	-0.0002448005208348315
0.049	0.0007344015625044946
0.05	0.000489601041669663
0.051000000000000004	0.0017136036458438207
0.052	0.0017136036458438207
0.053	0.0029376062500179783
0.054	0.002203204687513484
0.055	0.00318240677085281
0.056	-0.0002448005208348315
0.057	0.0026928057291831465
0.058	0.0007344015625044946
0.059	-0.0029376062500179783
0.06	-0.003916808333357304
0.061	-0.005385611458366293
0.062	-0.0026928057291831465
0.063	-0.003916808333357304
0.064	-0.0034272072916876413
0.065	-0.002203204687513484
0.066	-0.0017136036458438207
0.067	-0.002203204687513484
0.068	-0.0017136036458438207
0.069	-0.001958404166678652
0.07	-0.0002448005208348315
0.07100000000000001	0.0034272072916876413
0.072	0.0014688031250089891
0.073	0.0036720078125224726
0.074	0.0029376062500179783
0.075	-0.0017136036458438207
0.076	0.0002448005208348315
0.077	-0.0026928057291831465
0.078	-0.0002448005208348315
0.079	-0.0034272072916876413
0.08	-0.0048960104166966304
0.081	-0.007099215104210114
0.082	-0.006120013020870788
0.083	-0.006120013020870788
0.084	-0.0034272072916876413
0.085	0.000979202083339326
0.08600000000000001	-0.0017136036458438207
0.087	-0.0012240026041741576
0.088	-0.0002448005208348315
0.089	-0.0012240026041741576
0.09	0.0014688031250089891
0.091	0.0024480052083483152
0.092	0.001958404166678652
0.093	0.0034272072916876413
0.094	0.0002448005208348315
0.095	0.001958404166678652
0.096	0.0017136036458438207
0.097	-0.0014688031250089891
0.098	-0.002203204687513484
0.099	-0.005140810937531462
0.1	-0.003916808333357304
0.101	-0.005630411979201125
0.10200000000000001	-0.0034272072916876413
0.10300000000000001	-0.003916808333357304
0.104	-0.0007344015625044946
0.105	-0.0024480052083483152
0.106	-0.002203204687513484
0.107	-0.000979202083339326
0.108	-0.0012240026041741576
0.109	0.0007344015625044946
0.11	0.005140810937531462
0.111	0.006854414583375283
0.112	0.0034272072916876413
0.113	0.0036720078125224726
0.114	0.001958404166678652
0.115	0.00318240677085281
0.116	-0.0017136036458438207
0.117	-0.0014688031250089891
0.11800000000000001	-0.0002448005208348315
0.119	-0.004651209895861799
0.12	-0.004651209895861799
0.121	-0.0058752125000359565
0.122	-0.003916808333357304
0.123	-0.0036720078125224726
0.124	-0.004651209895861799
0.125	-0.0012240026041741576
0.126	-0.00318240677085281
0.127	-0.0017136036458438207
0.128	-0.0007344015625044946
0.129	-0.0014688031250089891
0.13	0.0002448005208348315
0.131	0.0012240026041741576
0.132	0.0029376062500179783
0.133	0.0024480052083483152
0.134	0.00636481354170562
0.135	0.000979202083339326
0.136	0.0007344015625044946
0.137	-0.0017136036458438207
0.138	-0.0029376062500179783
0.139	-0.0017136036458438207
0.14	-0.0036720078125224726
0.14100000000000001	-0.005140810937531462
0.14200000000000002	-0.0024480052083483152
0.14300000000000002	-0.004161608854192136
0.144	-0.004651209895861799
0.145	-0.0036720078125224726
0.146	-0.00318240677085281
0.147	-0.0017136036458438207
0.148	0.0012240026041741576
0.149	-0.0002448005208348315
0.15	0.0034272072916876413
0.151	0.0017136036458438207
0.152	0.002203204687513484
0.153	0.0014688031250089891
0.154	0.0012240026041741576
0.155	0.0012240026041741576
0.156	0.0024480052083483152
0.157	-0.000979202083339326
0.158	-0.002203204687513484
0.159	-0.004406409375026968
0.16	-0.0036720078125224726
0.161	-0.004406409375026968
0.162	-0.004406409375026968
0.163	-0.003916808333357304
0.164	-0.0029376062500179783
0.165	-0.00318240677085281
0.166	-0.00318240677085281
0.167	-0.000979202083339326
0.168	-0.0007344015625044946
0.169	0.0017136036458438207
0.17	-0.0007344015625044946
0.171	0.0026928057291831465
0.17200000000000001	0.0036720078125224726
0.17300000000000001	0.0048960104166966304
0.17400000000000002	0.0014688031250089891
0.175	0.0024480052083483152
0.176	0.001958404166678652
0.177	-0.000979202083339326
0.178	-0.0029376062500179783
0.179	-0.003916808333357304
0.18	-0.003916808333357304
0.181	-0.0034272072916876413
0.182	-0.004651209895861799
0.183	-0.0036720078125224726
0.184	-0.0017136036458438207
0.185	-0.0012240026041741576
0.186	-0.001958404166678652
0.187	-0.0034272072916876413
0.188	-0.0002448005208348315
0.189	-0.0024480052083483152
0.19	0.0012240026041741576
0.191	0.0017136036458438207
0.192	0.002203204687513484
0.193	0.001958404166678652
0.194	0.0017136036458438207
0.195	0.001958404166678652
0.196	-0.000979202083339326
0.197	-0.0012240026041741576
0.198	-0.0024480052083483152
0.199	-0.003916808333357304
0.2	-0.005385611458366293
0.201	-0.005630411979201125
0.202	-0.005385611458366293
0.203	-0.004161608854192136
0.20400000000000001	-0.004161608854192136
0.20500000000000002	-0.003916808333357304
0.20600000000000002	-0.000979202083339326
0.20700000000000002	-0.0014688031250089891
0.20800000000000002	-0.0014688031250089891
0.20900000000000002	0.0
0.21000000000000002	0.0007344015625044946
0.21100000000000002	0.0007344015625044946
0.21200000000000002	0.001958404166678652
0.21300000000000002	0.00318240677085281
0.21400000000000002	0.002203204687513484
0.21500000000000002	0.0002448005208348315
0.21600000000000003	0.0
0.21700000000000003	-0.0024480052083483152
0.218	-0.0026928057291831465
0.219	-0.00318240677085281
0.22	-0.0034272072916876413
0.221	-0.0026928057291831465
0.222	-0.0058752125000359565
0.223	-0.001958404166678652
0.224	-0.00318240677085281
0.225	-0.002203204687513484
0.226	-0.0026928057291831465
0.227	-0.0017136036458438207
0.228	-0.0012240026041741576
0.229	0.000489601041669663
0.23	0.0002448005208348315
0.231	0.0024480052083483152
0.232	0.0014688031250089891
0.233	0.003916808333357304
0.234	0.0017136036458438207
0.23500000000000001	0.0007344015625044946
0.23600000000000002	0.001958404166678652
0.23700000000000002	0.0
0.23800000000000002	0.0012240026041741576
0.23900000000000002	-0.0048960104166966304
0.24000000000000002	-0.005140810937531462
0.24100000000000002	-0.00318240677085281
0.24200000000000002	-0.002203204687513484
0.243	-0.002203204687513484
0.244	-0.0029376062500179783
0.245	-0.000979202083339326
0.246	-0.0014688031250089891
0.247	-0.0014688031250089891
0.248	-0.002203204687513484
0.249	-0.0002448005208348315
0.25	0.000979202083339326
0.251	0.002203204687513484
0.252	0.0014688031250089891
0.253	-0.0002448005208348315
0.254	0.0026928057291831465
0.255	0.0014688031250089891
0.256	0.0
0.257	-0.0007344015625044946
0.258	-0.001958404166678652
0.259	-0.005630411979201125
0.26	-0.005630411979201125
0.261	-0.0034272072916876413
0.262	-0.006854414583375283
0.263	-0.004406409375026968
0.264	-0.0029376062500179783
0.265	-0.004161608854192136
0.266	-0.0017136036458438207
0.267	-0.0024480052083483152
0.268	-0.0012240026041741576
0.269	0.000979202083339326
0.27	0.0012240026041741576
0.271	0.0034272072916876413
0.272	0.0024480052083483152
0.273	0.001958404166678652
0.274	0.000979202083339326
0.275	0.000489601041669663
0.276	0.0034272072916876413
0.277	-0.0034272072916876413
0.278	-0.0026928057291831465
0.279	-0.0036720078125224726
0.28	-0.0058752125000359565
0.281	-0.0034272072916876413
0.28200000000000003	-0.00318240677085281
0.28300000000000003	-0.004406409375026968
0.28400000000000003	-0.0017136036458438207
0.28500000000000003	-0.00318240677085281
0.28600000000000003	-0.001958404166678652
0.28700000000000003	-0.002203204687513484
0.28800000000000003	-0.000979202083339326
0.28900000000000003	-0.000489601041669663
0.29000000000000004	-0.0002448005208348315
0.29100000000000004	0.0012240026041741576
0.29200000000000004	0.001958404166678652
0.29300000000000004	0.0026928057291831465
0.29400000000000004	0.0014688031250089891
0.29500000000000004	0.000489601041669663
0.29600000000000004	-0.0024480052083483152
0.29700000000000004	-0.0012240026041741576
0.29800000000000004	-0.0034272072916876413
0.29900000000000004	-0.0036720078125224726
0.30000000000000004	-0.0048960104166966304
0.30100000000000005	-0.0036720078125224726
0.30200000000000005	-0.003916808333357304
0.30300000000000005	-0.006120013020870788
0.304	-0.00318240677085281
0.305	-0.0036720078125224726
0.306	-0.0034272072916876413
0.307	-0.002203204687513484
0.308	-0.0029376062500179783
0.309	0.0002448005208348315
0.31	0.0026928057291831465
0.311	0.0036720078125224726
0.312	0.002203204687513484
0.313	0.0026928057291831465
0.314	0.001958404166678652
0.315	0.0007344015625044946
0.316	-0.0002448005208348315
0.317	0.0
0.318	-0.002203204687513484
0.319	-0.003916808333357304
0.32	-0.007344015625044945
0.321	-0.004161608854192136
0.322	-0.0029376062500179783
0.323	-0.0017136036458438207
0.324	-0.0036720078125224726
0.325	-0.001958404166678652
0.326	-0.0007344015625044946
0.327	-0.002203204687513484
0.328	0.0002448005208348315
0.329	0.000489601041669663
0.33	0.0014688031250089891
0.331	0.002203204687513484
0.332	0.0026928057291831465
0.333	0.004161608854192136
0.334	0.0024480052083483152
0.335	0.0002448005208348315
0.336	-0.0002448005208348315
0.337	-0.0002448005208348315
0.338	0.0007344015625044946
0.339	-0.0024480052083483152
0.34	-0.004161608854192136
0.341	-0.0034272072916876413
0.342	-0.0029376062500179783
0.343	-0.00318240677085281
0.344	-0.0012240026041741576
0.345	-0.0026928057291831465
0.346	-0.0036720078125224726
0.347	-0.0036720078125224726
0.348	0.002203204687513484
0.349	-0.0002448005208348315
0.35	0.00318240677085281
0.351	0.0002448005208348315
0.352	0.004651209895861799
0.353	0.0017136036458438207
0.354	0.0012240026041741576
0.355	0.0014688031250089891
0.356	0.0
0.357	-0.0017136036458438207
0.358	-0.00318240677085281
0.359	-0.005385611458366293
0.36	-0.004406409375026968
0.361	-0.0012240026041741576
0.362	-0.0017136036458438207
0.363	-0.004161608854192136
0.364	-0.0026928057291831465
0.365	-0.000979202083339326
0.366	-0.000489601041669663
0.367	-0.000489601041669663
0.368	-0.001958404166678652
0.369	0.000979202083339326
0.37	0.000489601041669663
0.371	0.0029376062500179783
0.372	0.0024480052083483152
0.373	0.004651209895861799
0.374	0.0024480052083483152
0.375	-0.0007344015625044946
0.376	0.0034272072916876413
0.377	-0.0002448005208348315
0.378	-0.0026928057291831465
0.379	-0.004406409375026968
0.38	-0.0058752125000359565
0.381	-0.006609614062540451
0.382	-0.003916808333357304
0.383	-0.00318240677085281
0.384	-0.0029376062500179783
0.385	-0.002203204687513484
0.386	-0.0017136036458438207
0.387	-0.0007344015625044946
0.388	-0.0014688031250089891
0.389	0.0012240026041741576
0.39	-0.0002448005208348315
0.391	0.0007344015625044946
0.392	0.0034272072916876413
0.393	0.0034272072916876413
0.394	0.0007344015625044946
0.395	0.0034272072916876413
0.396	0.0034272072916876413
0.397	0.0012240026041741576
0.398	-0.00318240677085281
0.399	-0.0036720078125224726
0.4	-0.0048960104166966304
0.401	-0.004161608854192136
0.402	-0.005385611458366293
0.403	-0.004651209895861799
0.404	-0.0036720078125224726
0.405	-0.000979202083339326
0.406	-0.0029376062500179783
0.40700000000000003	-0.0007344015625044946
0.40800000000000003	-0.00318240677085281
0.40900000000000003	-0.000489601041669663
0.41000000000000003	0.0007344015625044946
0.41100000000000003	0.000979202083339326
0.41200000000000003	0.0026928057291831465
0.41300000000000003	0.0034272072916876413
0.41400000000000003	0.000979202083339326
0.41500000000000004	0.0014688031250089891
0.41600000000000004	-0.0017136036458438207
0.41700000000000004	-0.0012240026041741576
0.41800000000000004	-0.0026928057291831465
0.41900000000000004	-0.004161608854192136
0.42000000000000004	-0.005630411979201125
0.42100000000000004	-0.005140810937531462
0.42200000000000004	-0.004406409375026968
0.42300000000000004	-0.004161608854192136
0.42400000000000004	-0.003916808333357304
0.42500000000000004	0.0002448005208348315
0.42600000000000005	-0.0017136036458438207
0.42700000000000005	-0.001958404166678652
0.42800000000000005	0.0002448005208348315
0.42900000000000005	0.0002448005208348315
0.43000000000000005	0.0002448005208348315
0.43100000000000005	0.0026928057291831465
0.43200000000000005	0.005140810937531462
0.43300000000000005	0.003916808333357304
0.43400000000000005	0.0002448005208348315
0.43500000000000005	0.0007344015625044946
0.436	-0.001958404166678652
0.437	-0.0029376062500179783
0.438	-0.004161608854192136
0.439	-0.004406409375026968
0.44	-0.0048960104166966304
0.441	-0.004651209895861799
0.442	-0.0048960104166966304
0.443	-0.0034272072916876413
0.444	-0.005630411979201125
0.445	-0.004161608854192136
0.446	-0.0007344015625044946
0.447	-0.0012240026041741576
0.448	0.0002448005208348315
0.449	0.0002448005208348315
0.45	-0.000489601041669663
0.451	0.0012240026041741576
0.452	0.003916808333357304
0.453	0.0026928057291831465
0.454	0.001958404166678652
0.455	0.000489601041669663
0.456	0.000979202083339326
0.457	0.0007344015625044946
0.458	-0.0034272072916876413
0.459	-0.003916808333357304
0.46	-0.003916808333357304
0.461	-0.0029376062500179783
0.462	-0.0029376062500179783
0.463	-0.0036720078125224726
0.464	-0.0036720078125224726
0.465	-0.0014688031250089891
0.466	-0.004161608854192136
0.467	-0.000979202083339326
0.468	-0.0017136036458438207
0.46900000000000003	-0.0007344015625044946
0.47000000000000003	0.00318240677085281
0.47100000000000003	0.000979202083339326
0.47200000000000003	0.004406409375026968
0.47300000000000003	0.0029376062500179783
0.47400000000000003	0.0029376062500179783
0.47500000000000003	0.000979202083339326
0.47600000000000003	-0.000979202083339326
0.47700000000000004	-0.0026928057291831465
0.47800000000000004	-0.0036720078125224726
0.47900000000000004	-0.004161608854192136
0.48000000000000004	-0.0058752125000359565
0.48100000000000004	-0.0058752125000359565
0.48200000000000004	-0.004406409375026968
0.48300000000000004	-0.0036720078125224726
0.48400000000000004	-0.0002448005208348315
0.48500000000000004	-0.00318240677085281
0.48600000000000004	-0.0014688031250089891
0.487	-0.0024480052083483152
0.488	-0.0014688031250089891
0.489	0.0026928057291831465
0.49	-0.000979202083339326
0.491	0.00318240677085281
0.492	0.0034272072916876413
0.493	-0.0002448005208348315
0.494	0.002203204687513484
0.495	0.0
0.496	-0.0007344015625044946
0.497	-0.0014688031250089891
0.498	-0.0036720078125224726
0.499	-0.005140810937531462
0.5	-0.005140810937531462
0.501	-0.004161608854192136
0.502	-0.002203204687513484
0.503	-0.0014688031250089891
0.504	-0.004406409375026968
0.505	-0.000979202083339326
0.506	-0.0029376062500179783
0.507	-0.0024480052083483152
0.508	0.0002448005208348315
0.509	-0.0002448005208348315
0.51	0.000489601041669663
0.511	0.00318240677085281
0.512	0.0029376062500179783
0.513	0.0029376062500179783
0.514	0.0024480052083483152
0.515	0.0002448005208348315
0.516	0.003916808333357304
0.517	-0.0026928057291831465
0.518	-0.0034272072916876413
0.519	-0.004161608854192136
0.52	-0.006854414583375283
0.521	-0.004651209895861799
0.522	-0.004161608854192136
0.523	-0.004161608854192136
0.524	-0.0024480052083483152
0.525	-0.0029376062500179783
0.526	-0.0014688031250089891
0.527	0.002203204687513484
0.528	-0.0007344015625044946
0.529	-0.0014688031250089891
0.53	0.000489601041669663
0.531	0.006120013020870788
0.532	0.0002448005208348315
0.533	0.002203204687513484
0.534	0.0012240026041741576
0.535	0.004406409375026968
0.536	0.0
0.537	-0.0024480052083483152
0.538	-0.0048960104166966304
0.539	-0.004406409375026968
0.54	-0.005385611458366293
0.541	-0.0036720078125224726
0.542	-0.00318240677085281
0.543	-0.0029376062500179783
0.544	-0.003916808333357304
0.545	-0.0024480052083483152
0.546	-0.0017136036458438207
0.547	-0.0007344015625044946
0.548	-0.0002448005208348315
0.549	-0.0017136036458438207
0.55	0.0012240026041741576
0.551	0.0017136036458438207
0.552	0.00318240677085281
0.553	0.000489601041669663
0.554	0.00318240677085281
0.555	0.002203204687513484
0.556	-0.0014688031250089891
0.557	0.000979202083339326
0.558	-0.0026928057291831465
0.559	-0.004406409375026968
0.56	-0.003916808333357304
0.561	-0.0036720078125224726
0.562	-0.0034272072916876413
0.5630000000000001	-0.004161608854192136
0.5640000000000001	-0.0029376062500179783
0.5650000000000001	-0.0029376062500179783
0.5660000000000001	-0.0024480052083483152
0.5670000000000001	-0.0012240026041741576
0.5680000000000001	-0.0014688031250089891
0.5690000000000001	0.0002448005208348315
0.5700000000000001	0.0026928057291831465
0.5710000000000001	0.00318240677085281
0.5720000000000001	0.0029376062500179783
0.5730000000000001	-0.0002448005208348315
0.5740000000000001	0.0024480052083483152
0.575	0.003916808333357304
0.5760000000000001	-0.000979202083339326
0.577	-0.0012240026041741576
0.5780000000000001	-0.0029376062500179783
0.579	-0.0029376062500179783
0.5800000000000001	-0.004161608854192136
0.581	-0.0036720078125224726
0.5820000000000001	-0.005140810937531462
0.583	-0.003916808333357304
0.5840000000000001	-0.0012240026041741576
0.585	-0.0024480052083483152
0.5860000000000001	-0.0024480052083483152
0.587	-0.000489601041669663
0.5880000000000001	-0.001958404166678652
0.589	-0.0007344015625044946
0.5900000000000001	0.0014688031250089891
0.591	0.0024480052083483152
0.5920000000000001	0.0036720078125224726
0.593	0.003916808333357304
0.5940000000000001	0.0024480052083483152
0.595	0.0002448005208348315
0.5960000000000001	-0.0002448005208348315
0.597	-0.0014688031250089891
0.5980000000000001	-0.0036720078125224726
0.599	-0.003916808333357304
0.6	-0.006609614062540451
0.601	-0.0048960104166966304
0.602	-0.0029376062500179783
0.603	-0.004651209895861799
0.604	-0.00636481354170562
0.605	-0.0014688031250089891
0.606	0.000979202083339326
0.607	-0.000979202083339326
0.608	0.0007344015625044946
0.609	0.000979202083339326
0.61	0.0024480052083483152
0.611	0.0017136036458438207
0.612	0.0026928057291831465
0.613	0.0014688031250089891
0.614	0.001958404166678652
0.615	0.0
0.616	0.0002448005208348315
0.617	-0.0017136036458438207
0.618	-0.0029376062500179783
0.619	-0.0029376062500179783
0.62	-0.004651209895861799
0.621	-0.00318240677085281
0.622	-0.004161608854192136
0.623	-0.005140810937531462
0.624	-0.003916808333357304
0.625	-0.0029376062500179783
0.626	-0.0012240026041741576
0.627	-0.0024480052083483152
0.628	-0.000489601041669663
0.629	-0.0002448005208348315
0.63	0.000979202083339326
0.631	0.002203204687513484
0.632	0.001958404166678652
0.633	0.00318240677085281
0.634	0.001958404166678652
0.635	0.000979202083339326
0.636	-0.0017136036458438207
0.637	-0.0002448005208348315
0.638	-0.0036720078125224726
0.639	-0.003916808333357304
0.64	-0.0036720078125224726
0.641	-0.0017136036458438207
0.642	-0.004651209895861799
0.643	-0.0036720078125224726
0.644	-0.003916808333357304
0.645	-0.0002448005208348315
0.646	0.0002448005208348315
0.647	-0.0014688031250089891
0.648	-0.0002448005208348315
0.649	0.000489601041669663
0.65	0.0014688031250089891
0.651	0.000979202083339326
0.652	0.0058752125000359565
0.653	0.0026928057291831465
0.654	0.0014688031250089891
0.655	-0.0017136036458438207
0.656	-0.000979202083339326
0.657	-0.0007344015625044946
0.658	-0.0029376062500179783
0.659	-0.0024480052083483152
0.6599999999999999	-0.00318240677085281
0.661	-0.004161608854192136
0.6619999999999999	-0.00318240677085281
0.663	-0.004651209895861799
0.6639999999999999	-0.0024480052083483152
0.665	-0.0026928057291831465
0.6659999999999999	-0.0007344015625044946
0.667	-0.000489601041669663
0.6679999999999999	-0.001958404166678652
0.669	0.0
0.6699999999999999	0.0002448005208348315
0.671	0.0017136036458438207
0.6719999999999999	0.000979202083339326
0.6729999999999999	0.0012240026041741576
0.6739999999999999	0.0024480052083483152
0.6749999999999999	0.0007344015625044946
0.6759999999999999	0.0002448005208348315
0.6769999999999999	-0.00318240677085281
0.6779999999999999	-0.002203204687513484
0.6789999999999999	-0.0034272072916876413
0.6799999999999999	-0.004651209895861799
0.6809999999999999	-0.003916808333357304
0.6819999999999999	-0.0026928057291831465
0.6829999999999999	-0.005140810937531462
0.6839999999999999	-0.003916808333357304
0.6849999999999999	-0.0036720078125224726
0.6859999999999999	-0.000979202083339326
0.6869999999999999	0.0002448005208348315
0.688	-0.0002448005208348315
0.689	-0.000979202083339326
0.69	-0.0002448005208348315
0.691	0.0026928057291831465
0.692	0.0029376062500179783
0.693	0.0017136036458438207
0.694	0.0017136036458438207
0.695	0.0014688031250089891
0.696	0.0002448005208348315
0.697	-0.002203204687513484
0.698	-0.0034272072916876413
0.699	-0.0034272072916876413
0.7	-0.001958404166678652
0.701	-0.0029376062500179783
0.702	-0.004406409375026968
0.703	-0.00318240677085281
0.704	-0.002203204687513484
0.705	-0.0024480052083483152
0.706	0.002203204687513484
0.707	0.000979202083339326
0.708	-0.0002448005208348315
0.709	-0.000979202083339326
0.71	0.0007344015625044946
0.711	0.00318240677085281
0.712	0.00318240677085281
0.713	0.00318240677085281
0.714	0.002203204687513484
0.715	0.000979202083339326
0.716	0.0007344015625044946
0.717	-0.0029376062500179783
0.718	-0.003916808333357304
0.719	-0.005385611458366293
0.72	-0.005140810937531462
0.721	-0.005630411979201125
0.722	-0.0029376062500179783
0.723	-0.0036720078125224726
0.724	-0.0034272072916876413
0.725	-0.0007344015625044946
0.726	-0.0036720078125224726
0.727	-0.0017136036458438207
0.728	-0.000979202083339326
0.729	0.000489601041669663
0.73	0.000979202083339326
0.731	0.0014688031250089891
0.732	0.001958404166678652
0.733	0.003916808333357304
0.734	0.002203204687513484
0.735	-0.0002448005208348315
0.736	0.0007344015625044946
0.737	-0.0026928057291831465
0.738	-0.004161608854192136
0.739	-0.005140810937531462
0.74	-0.0034272072916876413
0.741	-0.00318240677085281
0.742	-0.004161608854192136
0.743	-0.0034272072916876413
0.744	-0.0012240026041741576
0.745	-0.00318240677085281
0.746	0.0007344015625044946
0.747	0.0007344015625044946
0.748	0.0002448005208348315
0.749	0.0002448005208348315
0.75	0.0007344015625044946
0.751	0.0029376062500179783
0.752	0.005385611458366293
0.753	-0.0002448005208348315
0.754	0.0002448005208348315
0.755	0.0014688031250089891
0.756	-0.000489601041669663
0.757	-0.0017136036458438207
0.758	-0.0029376062500179783
0.759	-0.000979202083339326
0.76	-0.002203204687513484
0.761	-0.004406409375026968
0.762	-0.0024480052083483152
0.763	-0.004406409375026968
0.764	-0.00318240677085281
0.765	-0.0017136036458438207
0.766	-0.0007344015625044946
0.767	-0.001958404166678652
0.768	-0.0002448005208348315
0.769	-0.0002448005208348315
0.77	0.0012240026041741576
0.771	0.000979202083339326
0.772	0.002203204687513484
0.773	0.0024480052083483152
0.774	-0.0002448005208348315
0.7749999999999999	0.0012240026041741576
0.776	-0.000489601041669663
0.7769999999999999	-0.0012240026041741576
0.778	-0.0024480052083483152
0.7789999999999999	-0.0058752125000359565
0.78	-0.0036720078125224726
0.7809999999999999	-0.004651209895861799
0.782	-0.004406409375026968
0.7829999999999999	-0.0024480052083483152
0.784	-0.002203204687513484
0.7849999999999999	-0.0017136036458438207
0.786	-0.002203204687513484
0.7869999999999999	0.000489601041669663
0.788	0.0
0.7889999999999999	-0.0007344015625044946
0.79	0.0017136036458438207
0.7909999999999999	0.004406409375026968
0.792	0.0026928057291831465
0.7929999999999999	0.006120013020870788
0.794	0.005385611458366293
0.7949999999999999	0.000489601041669663
0.796	0.0036720078125224726
0.7969999999999999	-0.0002448005208348315
0.798	-0.0026928057291831465
0.7989999999999999	-0.0034272072916876413
0.7999999999999999	-0.004161608854192136
0.8009999999999999	-0.003916808333357304
0.8019999999999999	-0.0029376062500179783
0.8029999999999999	-0.002203204687513484
0.8039999999999999	-0.001958404166678652
0.8049999999999999	-0.0036720078125224726
0.8059999999999999	-0.0026928057291831465
0.8069999999999999	-0.0029376062500179783
0.8079999999999999	0.000489601041669663
0.8089999999999999	0.0
0.8099999999999999	0.0024480052083483152
0.8109999999999999	0.00318240677085281
0.8119999999999999	0.0029376062500179783
0.813	0.00318240677085281
0.814	0.001958404166678652
0.815	0.0014688031250089891
0.816	0.000489601041669663
0.817	-0.0002448005208348315
0.818	-0.0026928057291831465
0.819	-0.0036720078125224726
0.82	-0.005140810937531462
0.821	-0.0034272072916876413
0.822	-0.004406409375026968
0.823	-0.0014688031250089891
0.824	-0.003916808333357304
0.825	-0.001958404166678652
0.826	-0.0036720078125224726
0.827	-0.0012240026041741576
0.828	0.0017136036458438207
0.829	0.0017136036458438207
0.83	0.0017136036458438207
0.831	0.0014688031250089891
0.832	0.0029376062500179783
0.833	0.0029376062500179783
0.834	0.001958404166678652
0.835	0.0007344015625044946
0.836	-0.0017136036458438207
0.837	-0.0002448005208348315
0.838	-0.0024480052083483152
0.839	-0.006854414583375283
0.84	-0.004161608854192136
0.841	-0.004161608854192136
0.842	-0.004161608854192136
0.843	-0.0024480052083483152
0.844	-0.0029376062500179783
0.845	-0.0017136036458438207
0.846	-0.0017136036458438207
0.847	0.0
0.848	-0.0014688031250089891
0.849	0.000489601041669663
0.85	0.000979202083339326
0.851	0.004406409375026968
0.852	0.004406409375026968
0.853	0.0024480052083483152
0.854	0.0029376062500179783
0.855	0.0007344015625044946
0.856	-0.000979202083339326
0.857	-0.0024480052083483152
0.858	-0.0024480052083483152
0.859	-0.004406409375026968
0.8599999999999999	-0.0048960104166966304
0.861	-0.004406409375026968
0.8619999999999999	-0.0034272072916876413
0.863	-0.000979202083339326
0.8639999999999999	-0.0026928057291831465
0.865	-0.0007344015625044946
0.8659999999999999	-0.000979202083339326
0.867	-0.0007344015625044946
0.8679999999999999	-0.000979202083339326
0.869	0.000979202083339326
0.8699999999999999	0.0026928057291831465
0.871	0.002203204687513484
0.8719999999999999	0.0029376062500179783
0.8729999999999999	0.002203204687513484
0.8739999999999999	0.0007344015625044946
0.8749999999999999	0.0012240026041741576
0.8759999999999999	0.0007344015625044946
0.8769999999999999	-0.004651209895861799
0.8779999999999999	-0.0036720078125224726
0.8789999999999999	-0.005385611458366293
0.8799999999999999	-0.003916808333357304
0.8809999999999999	-0.0029376062500179783
0.8819999999999999	-0.00318240677085281
0.8829999999999999	-0.0036720078125224726
0.8839999999999999	-0.0036720078125224726
0.8849999999999999	-0.000489601041669663
0.8859999999999999	-0.0002448005208348315
0.8869999999999999	-0.0014688031250089891
0.8879999999999999	0.0002448005208348315
0.8889999999999999	0.0
0.8899999999999999	0.0014688031250089891
0.8909999999999999	0.0029376062500179783
0.8919999999999999	0.001958404166678652
0.8929999999999999	0.002203204687513484
0.8939999999999999	0.0002448005208348315
0.8949999999999999	0.00318240677085281
0.8959999999999999	0.0017136036458438207
0.8969999999999999	-0.0007344015625044946
0.8979999999999999	-0.0036720078125224726
0.8989999999999999	-0.00318240677085281
0.8999999999999999	-0.004406409375026968
0.9009999999999999	-0.0014688031250089891
0.9019999999999999	-0.0034272072916876413
0.9029999999999999	-0.0014688031250089891
0.9039999999999999	-0.0029376062500179783
0.9049999999999999	-0.0024480052083483152
0.9059999999999999	-0.004161608854192136
0.9069999999999999	0.0002448005208348315
0.9079999999999999	0.0002448005208348315
0.9089999999999999	0.0012240026041741576
0.9099999999999999	0.0002448005208348315
0.9109999999999999	0.002203204687513484
0.9119999999999999	0.002203204687513484
0.9129999999999999	0.0036720078125224726
0.9139999999999999	0.000979202083339326
0.9149999999999999	-0.0002448005208348315
0.9159999999999999	-0.001958404166678652
0.9169999999999999	-0.0034272072916876413
0.9179999999999999	-0.002203204687513484
0.9189999999999999	-0.000489601041669663
0.9199999999999999	-0.0036720078125224726
0.9209999999999999	-0.006609614062540451
0.9219999999999999	-0.0034272072916876413
0.9229999999999999	-0.002203204687513484
0.9239999999999999	-0.00318240677085281
0.9249999999999999	-0.000979202083339326
0.9259999999999999	-0.0012240026041741576
0.9269999999999999	-0.0012240026041741576
0.9279999999999999	-0.000979202083339326
0.9289999999999999	0.0002448005208348315
0.9299999999999999	0.0026928057291831465
0.9309999999999999	0.001958404166678652
0.9319999999999999	0.001958404166678652
0.9329999999999999	0.002203204687513484
0.9339999999999999	0.0012240026041741576
0.9349999999999999	-0.0002448005208348315
0.9359999999999999	-0.003916808333357304
0.9369999999999999	-0.0024480052083483152
0.938	-0.00318240677085281
0.939	-0.004406409375026968
0.94	-0.007588816145879777
0.941	-0.0036720078125224726
0.942	-0.003916808333357304
0.943	-0.0029376062500179783
0.944	-0.002203204687513484
0.945	-0.002203204687513484
0.946	-0.0017136036458438207
0.947	-0.0024480052083483152
0.948	-0.0007344015625044946
0.949	0.000979202083339326
0.95	0.0017136036458438207
0.951	0.0017136036458438207
0.952	0.0034272072916876413
0.953	0.0014688031250089891
0.954	-0.0002448005208348315
0.955	0.0024480052083483152
0.956	-0.002203204687513484
0.957	-0.002203204687513484
0.958	-0.0026928057291831465
0.959	-0.004651209895861799
0.96	-0.0036720078125224726
0.961	-0.004406409375026968
0.962	-0.0026928057291831465
0.963	-0.0014688031250089891
0.964	-0.001958404166678652
0.965	-0.0017136036458438207
0.966	-0.0017136036458438207
0.967	-0.000489601041669663
0.968	-0.000979202083339326
0.969	0.0007344015625044946
0.97	0.000979202083339326
0.971	0.0014688031250089891
0.972	0.004161608854192136
0.973	0.0002448005208348315
0.974	0.0012240026041741576
0.9749999999999999	0.0
0.976	0.0026928057291831465
0.9769999999999999	-0.0002448005208348315
0.978	-0.005140810937531462
0.9789999999999999	-0.003916808333357304
0.98	-0.0058752125000359565
0.9809999999999999	-0.005630411979201125
0.982	-0.003916808333357304
0.9829999999999999	-0.004161608854192136
0.984	-0.004651209895861799
0.9849999999999999	-0.0029376062500179783
0.986	-0.001958404166678652
0.9869999999999999	-0.0048960104166966304
0.988	0.000979202083339326
0.9889999999999999	0.0007344015625044946
0.99	0.0014688031250089891
0.9909999999999999	0.00318240677085281
0.992	0.00318240677085281
0.9929999999999999	0.005140810937531462
0.994	0.0017136036458438207
0.9949999999999999	-0.0002448005208348315
0.996	-0.0012240026041741576
0.9969999999999999	-0.0014688031250089891
0.998	-0.0026928057291831465
0.9989999999999999	-0.0002448005208348315
0.9999999999999999	-0.004406409375026968
1.001	-0.003916808333357304
1.0019999999999998	-0.0026928057291831465
1.003	-0.0012240026041741576
1.0039999999999998	-0.001958404166678652
1.005	-0.003916808333357304
1.0059999999999998	-0.0036720078125224726
1.007	-0.001958404166678652
1.0079999999999998	-0.0024480052083483152
1.009	0.000979202083339326
1.0099999999999998	0.0034272072916876413
1.011	0.0002448005208348315
1.0119999999999998	0.0017136036458438207
1.013	0.002203204687513484
1.0139999999999998	0.002203204687513484
1.015	-0.0012240026041741576
1.0159999999999998	-0.0026928057291831465
1.017	-0.0014688031250089891
1.0179999999999998	-0.00636481354170562
1.019	-0.0029376062500179783
1.0199999999999998	-0.0029376062500179783
1.021	-0.0048960104166966304
1.0219999999999998	-0.0026928057291831465
1.023	-0.005630411979201125
1.0239999999999998	-0.0024480052083483152
1.025	-0.000489601041669663
1.0259999999999998	-0.0014688031250089891
1.027	-0.001958404166678652
1.0279999999999998	-0.0012240026041741576
1.029	0.000489601041669663
1.0299999999999998	-0.000489601041669663
1.031	0.001958404166678652
1.0319999999999998	0.0017136036458438207
1.033	0.0024480052083483152
1.0339999999999998	-0.0007344015625044946
1.035	0.0007344015625044946
1.0359999999999998	0.000489601041669663
1.037	-0.0029376062500179783
1.0379999999999998	-0.002203204687513484
1.039	-0.0034272072916876413
1.0399999999999998	-0.003916808333357304
1.041	-0.004406409375026968
1.0419999999999998	-0.0048960104166966304
1.043	-0.004161608854192136
1.0439999999999998	-0.0024480052083483152
1.045	-0.0036720078125224726
1.0459999999999998	-0.0024480052083483152
1.047	-0.0024480052083483152
1.0479999999999998	-0.0007344015625044946
1.049	0.000489601041669663
1.0499999999999998	0.0012240026041741576
1.051	0.0026928057291831465
1.0519999999999998	0.005140810937531462
1.053	0.0036720078125224726
1.0539999999999998	0.0017136036458438207
1.055	0.000489601041669663
1.0559999999999998	0.0007344015625044946
1.057	-0.0017136036458438207
1.0579999999999998	-0.001958404166678652
1.059	-0.0029376062500179783
1.0599999999999998	-0.0036720078125224726
1.061	-0.0026928057291831465
1.0619999999999998	-0.0036720078125224726
1.063	-0.003916808333357304
1.0639999999999998	-0.0048960104166966304
1.065	-0.0036720078125224726
1.0659999999999998	-0.001958404166678652
1.067	-0.002203204687513484
1.0679999999999998	-0.001958404166678652
1.069	0.000979202083339326
1.0699999999999998	0.0007344015625044946
1.071	0.001958404166678652
1.0719999999999998	0.0026928057291831465
1.073	0.001958404166678652
1.0739999999999998	0.000489601041669663
1.075	0.0034272072916876413
1.0759999999999998	-0.0012240026041741576
1.077	-0.0014688031250089891
1.0779999999999998	-0.0026928057291831465
1.079	-0.005140810937531462
1.0799999999999998	-0.003916808333357304
1.081	-0.0029376062500179783
1.0819999999999999	-0.004161608854192136
1.083	-0.0029376062500179783
1.0839999999999999	-0.001958404166678652
1.085	-0.00318240677085281
1.0859999999999999	-0.0002448005208348315
1.087	-0.000979202083339326
1.0879999999999999	0.002203204687513484
1.089	0.0
1.0899999999999999	0.000979202083339326
1.091	0.001958404166678652
1.0919999999999999	0.0024480052083483152
1.093	0.0007344015625044946
1.0939999999999999	0.00318240677085281
1.095	0.000489601041669663
1.0959999999999999	0.000979202083339326
1.097	-0.002203204687513484
1.0979999999999999	-0.00318240677085281
1.099	-0.000979202083339326
1.0999999999999999	-0.004406409375026968
1.101	-0.0048960104166966304
1.1019999999999999	-0.004406409375026968
1.103	-0.0058752125000359565
1.1039999999999999	-0.005140810937531462
1.105	-0.00318240677085281
1.1059999999999999	-0.0017136036458438207
1.107	0.0
1.1079999999999999	0.0012240026041741576
1.109	-0.0014688031250089891
1.1099999999999999	0.002203204687513484
1.111	0.0014688031250089891
1.1119999999999999	0.0029376062500179783
1.113	0.0002448005208348315
1.1139999999999999	0.000489601041669663
1.115	0.0002448005208348315
1.1159999999999999	-0.0014688031250089891
1.117	0.0
1.1179999999999999	-0.0024480052083483152
1.1189999999999998	-0.005140810937531462
1.1199999999999999	-0.005140810937531462
1.121	-0.004406409375026968
1.1219999999999999	-0.0026928057291831465
1.1229999999999998	-0.0048960104166966304
1.1239999999999999	-0.0029376062500179783
1.125	-0.003916808333357304
1.126	-0.0012240026041741576
1.1269999999999998	0.0
1.128	-0.0014688031250089891
1.129	0.000979202083339326
1.13	0.0002448005208348315
1.1309999999999998	0.0002448005208348315
1.132	0.003916808333357304
1.133	0.0024480052083483152
1.134	0.0007344015625044946
1.1349999999999998	0.0007344015625044946
1.136	-0.0012240026041741576
1.137	-0.001958404166678652
1.138	-0.0048960104166966304
1.1389999999999998	-0.005385611458366293
1.14	-0.003916808333357304
1.141	-0.004161608854192136
1.142	-0.005630411979201125
1.1429999999999998	-0.0007344015625044946
1.144	-0.002203204687513484
1.1449999999999998	-0.00318240677085281
1.146	-0.004161608854192136
1.1469999999999998	-0.0017136036458438207
1.148	-0.000979202083339326
1.1489999999999998	-0.000489601041669663
1.15	0.0017136036458438207
1.1509999999999998	0.0029376062500179783
1.152	0.0017136036458438207
1.1529999999999998	0.0026928057291831465
1.154	-0.0017136036458438207
1.1549999999999998	0.0
1.156	-0.0002448005208348315
1.1569999999999998	-0.002203204687513484
1.158	-0.0024480052083483152
1.1589999999999998	-0.0048960104166966304
1.16	-0.005140810937531462
1.1609999999999998	-0.003916808333357304
1.162	-0.0048960104166966304
1.1629999999999998	-0.0026928057291831465
1.164	-0.0024480052083483152
1.1649999999999998	-0.000979202083339326
1.166	-0.000979202083339326
1.1669999999999998	-0.000979202083339326
1.168	-0.000979202083339326
1.1689999999999998	-0.001958404166678652
1.17	0.0012240026041741576
1.1709999999999998	0.004161608854192136
1.172	0.0034272072916876413
1.1729999999999998	0.004161608854192136
1.174	-0.000979202083339326
1.1749999999999998	0.000979202083339326
1.176	-0.0002448005208348315
1.1769999999999998	-0.0034272072916876413
1.178	-0.00318240677085281
1.1789999999999998	-0.003916808333357304
1.18	-0.0014688031250089891
1.1809999999999998	-0.004651209895861799
1.182	-0.004161608854192136
1.1829999999999998	-0.0036720078125224726
1.184	-0.0029376062500179783
1.1849999999999998	-0.0024480052083483152
1.186	-0.00318240677085281
1.1869999999999998	-0.0017136036458438207
1.188	0.0002448005208348315
1.1889999999999998	0.000489601041669663
1.19	0.0007344015625044946
1.1909999999999998	0.0014688031250089891
1.192	0.0017136036458438207
1.1929999999999998	0.0017136036458438207
1.194	0.0012240026041741576
1.1949999999999998	0.0
1.196	-0.0012240026041741576
1.1969999999999998	-0.0024480052083483152
1.198	-0.00318240677085281
1.1989999999999998	-0.00318240677085281
1.1999999999999997	-0.005630411979201125
1.2009999999999998	-0.005385611458366293
1.2019999999999997	-0.0036720078125224726
1.2029999999999998	-0.0012240026041741576
1.2039999999999997	-0.004406409375026968
1.2049999999999998	-0.004161608854192136
1.2059999999999997	0.0024480052083483152
1.2069999999999999	-0.0012240026041741576
1.2079999999999997	-0.000979202083339326
1.2089999999999999	0.0026928057291831465
1.2099999999999997	0.0012240026041741576
1.2109999999999999	0.002203204687513484
1.2119999999999997	0.005140810937531462
1.2129999999999999	0.0014688031250089891
1.2139999999999997	0.0007344015625044946
1.2149999999999999	0.001958404166678652
1.2159999999999997	-0.0024480052083483152
1.2169999999999999	-0.0029376062500179783
1.2179999999999997	-0.002203204687513484
1.2189999999999999	-0.005385611458366293
1.2199999999999998	-0.004406409375026968
1.2209999999999999	-0.005630411979201125
1.2219999999999998	-0.004161608854192136
1.2229999999999999	-0.004161608854192136
1.2239999999999998	-0.0014688031250089891
1.2249999999999999	-0.002203204687513484
1.2259999999999998	-0.0012240026041741576
1.2269999999999999	-0.0007344015625044946
1.2279999999999998	-0.0002448005208348315
1.2289999999999999	0.0014688031250089891
1.2299999999999998	0.001958404166678652
1.2309999999999999	0.000979202083339326
1.2319999999999998	0.0
1.2329999999999999	0.0026928057291831465
1.2339999999999998	-0.000979202083339326
1.2349999999999999	-0.0012240026041741576
1.2359999999999998	-0.0017136036458438207
1.2369999999999999	-0.000979202083339326
1.2379999999999998	-0.0036720078125224726
1.2389999999999999	-0.00636481354170562
1.2399999999999998	-0.005140810937531462
1.2409999999999999	-0.005385611458366293
1.2419999999999998	-0.004651209895861799
1.2429999999999999	-0.0029376062500179783
1.2439999999999998	-0.0024480052083483152
1.2449999999999999	0.0012240026041741576
1.2459999999999998	-0.0024480052083483152
1.2469999999999999	-0.0012240026041741576
1.2479999999999998	-0.002203204687513484
1.2489999999999999	0.000979202083339326
1.2499999999999998	0.001958404166678652
1.251	0.002203204687513484
1.2519999999999998	0.0034272072916876413
1.253	0.0026928057291831465
1.2539999999999998	0.0007344015625044946
1.255	-0.0002448005208348315
1.2559999999999998	-0.001958404166678652
1.257	-0.0017136036458438207
1.2579999999999998	-0.0026928057291831465
1.259	-0.0036720078125224726
1.2599999999999998	-0.0026928057291831465
1.261	-0.0048960104166966304
1.2619999999999998	-0.0036720078125224726
1.263	-0.0014688031250089891
1.2639999999999998	-0.006120013020870788
1.265	-0.0026928057291831465
1.2659999999999998	-0.0014688031250089891
1.267	-0.000979202083339326
1.2679999999999998	0.000489601041669663
1.269	0.000489601041669663
1.2699999999999998	0.0012240026041741576
1.271	0.002203204687513484
1.2719999999999998	0.0029376062500179783
1.273	0.000489601041669663
1.2739999999999998	0.0007344015625044946
1.275	-0.0007344015625044946
1.2759999999999998	-0.0007344015625044946
1.277	-0.001958404166678652
1.2779999999999998	-0.004161608854192136
1.279	-0.004406409375026968
1.2799999999999998	-0.005140810937531462
1.281	-0.0036720078125224726
1.2819999999999998	-0.004161608854192136
1.283	-0.0029376062500179783
1.2839999999999998	-0.0029376062500179783
1.285	0.0
1.2859999999999998	-0.0034272072916876413
1.287	-0.0017136036458438207
1.2879999999999998	-0.0017136036458438207
1.289	0.0014688031250089891
1.2899999999999998	0.000489601041669663
1.291	0.0012240026041741576
1.2919999999999998	0.0024480052083483152
1.293	0.0012240026041741576
1.2939999999999998	-0.0002448005208348315
1.295	0.000979202083339326
1.2959999999999998	0.0007344015625044946
1.297	-0.001958404166678652
1.2979999999999998	-0.0034272072916876413
1.299	-0.003916808333357304
1.2999999999999998	-0.006120013020870788
1.301	-0.0036720078125224726
1.3019999999999998	-0.002203204687513484
1.303	-0.004161608854192136
1.3039999999999998	-0.00318240677085281
1.305	-0.0012240026041741576
1.3059999999999998	-0.0012240026041741576
1.307	-0.0014688031250089891
1.3079999999999998	-0.0012240026041741576
1.309	-0.00318240677085281
1.3099999999999998	-0.002203204687513484
1.311	0.0014688031250089891
1.3119999999999998	0.002203204687513484
1.313	0.002203204687513484
1.3139999999999998	0.000489601041669663
1.315	0.0024480052083483152
1.3159999999999998	-0.0017136036458438207
1.317	-0.001958404166678652
1.3179999999999998	-0.0034272072916876413
1.319	-0.004406409375026968
1.3199999999999998	-0.0029376062500179783
1.3209999999999997	-0.004161608854192136
1.3219999999999998	-0.0029376062500179783
1.323	-0.0029376062500179783
1.3239999999999998	-0.0034272072916876413
1.3249999999999997	-0.0026928057291831465
1.3259999999999998	-0.001958404166678652
1.327	-0.001958404166678652
1.3279999999999998	-0.0007344015625044946
1.3289999999999997	0.0007344015625044946
1.3299999999999998	0.002203204687513484
1.331	0.003916808333357304
1.3319999999999999	0.004651209895861799
1.3329999999999997	0.000489601041669663
1.3339999999999999	-0.0002448005208348315
1.335	0.002203204687513484
1.3359999999999999	0.0014688031250089891
1.3369999999999997	-0.0026928057291831465
1.3379999999999999	-0.004651209895861799
1.339	-0.003916808333357304
1.3399999999999999	-0.007099215104210114
1.3409999999999997	-0.0034272072916876413
1.3419999999999999	-0.004651209895861799
1.343	-0.004406409375026968
1.3439999999999999	-0.00318240677085281
1.3449999999999998	-0.002203204687513484
1.3459999999999999	-0.0024480052083483152
1.3469999999999998	0.0017136036458438207
1.3479999999999999	-0.0002448005208348315
1.3489999999999998	0.0
1.3499999999999999	0.0012240026041741576
1.3509999999999998	0.0017136036458438207
1.3519999999999999	0.005385611458366293
1.3529999999999998	0.0017136036458438207
1.3539999999999999	0.0007344015625044946
1.3549999999999998	0.0007344015625044946
1.3559999999999999	-0.0014688031250089891
1.3569999999999998	-0.0012240026041741576
1.3579999999999999	-0.002203204687513484
1.3589999999999998	-0.003916808333357304
1.3599999999999999	-0.0036720078125224726
1.3609999999999998	-0.0007344015625044946
1.3619999999999999	-0.0058752125000359565
1.3629999999999998	-0.005140810937531462
1.3639999999999999	-0.00318240677085281
1.3649999999999998	-0.003916808333357304
1.3659999999999999	-0.0012240026041741576
1.3669999999999998	-0.000979202083339326
1.3679999999999999	-0.000489601041669663
1.3689999999999998	-0.0002448005208348315
1.3699999999999999	0.001958404166678652
1.3709999999999998	0.0017136036458438207
1.3719999999999999	0.004161608854192136
1.3729999999999998	0.0029376062500179783
1.3739999999999999	0.000489601041669663
1.3749999999999998	0.0
1.376	-0.001958404166678652
1.3769999999999998	-0.0017136036458438207
1.378	-0.0024480052083483152
1.3789999999999998	-0.002203204687513484
1.38	-0.0036720078125224726
1.3809999999999998	-0.002203204687513484
1.382	-0.004406409375026968
1.3829999999999998	-0.004406409375026968
1.384	-0.0017136036458438207
1.3849999999999998	-0.0014688031250089891
1.386	-0.000979202083339326
1.3869999999999998	-0.0012240026041741576
1.388	-0.000979202083339326
1.3889999999999998	0.0034272072916876413
1.39	0.0014688031250089891
1.3909999999999998	0.000489601041669663
1.392	0.000489601041669663
1.3929999999999998	0.0014688031250089891
1.394	0.0012240026041741576
1.3949999999999998	0.0007344015625044946
1.396	0.0026928057291831465
1.3969999999999998	-0.002203204687513484
1.398	-0.003916808333357304
1.3989999999999998	-0.00318240677085281
1.3999999999999997	-0.005630411979201125
1.4009999999999998	-0.003916808333357304
1.4019999999999997	-0.004161608854192136
1.4029999999999998	-0.001958404166678652
1.4039999999999997	-0.0024480052083483152
1.4049999999999998	-0.0007344015625044946
1.4059999999999997	-0.0017136036458438207
1.4069999999999998	0.0
1.4079999999999997	-0.000489601041669663
1.4089999999999998	0.000979202083339326
1.4099999999999997	0.0002448005208348315
1.4109999999999998	0.0024480052083483152
1.4119999999999997	0.0024480052083483152
1.4129999999999998	0.0026928057291831465
1.4139999999999997	0.0012240026041741576
1.4149999999999998	-0.0014688031250089891
1.4159999999999997	-0.000489601041669663
1.4169999999999998	-0.0024480052083483152
1.4179999999999997	-0.0048960104166966304
1.4189999999999998	-0.00318240677085281
1.4199999999999997	-0.004406409375026968
1.4209999999999998	-0.0036720078125224726
1.4219999999999997	-0.0034272072916876413
1.4229999999999998	-0.004406409375026968
1.4239999999999997	-0.0048960104166966304
1.4249999999999998	0.000979202083339326
1.4259999999999997	-0.0012240026041741576
1.4269999999999998	-0.0014688031250089891
1.4279999999999997	-0.001958404166678652
1.4289999999999998	0.000489601041669663
1.4299999999999997	0.0
1.4309999999999998	0.0014688031250089891
1.4319999999999997	0.000489601041669663
1.4329999999999998	0.0017136036458438207
1.4339999999999997	-0.0007344015625044946
1.4349999999999998	-0.002203204687513484
1.4359999999999997	-0.0012240026041741576
1.4369999999999998	-0.001958404166678652
1.4379999999999997	-0.005630411979201125
1.4389999999999998	-0.00318240677085281
1.4399999999999997	-0.0048960104166966304
1.4409999999999998	-0.0048960104166966304
1.4419999999999997	-0.0014688031250089891
1.4429999999999998	-0.0036720078125224726
1.4439999999999997	-0.00318240677085281
1.4449999999999998	-0.002203204687513484
1.4459999999999997	-0.0017136036458438207
1.4469999999999998	-0.001958404166678652
1.4479999999999997	0.0012240026041741576
1.4489999999999998	0.0012240026041741576
1.4499999999999997	-0.0002448005208348315
1.4509999999999998	0.002203204687513484
1.4519999999999997	0.0029376062500179783
1.4529999999999998	0.003916808333357304
1.4539999999999997	0.0024480052083483152
1.4549999999999998	0.00318240677085281
1.4559999999999997	-0.0007344015625044946
1.4569999999999999	0.000489601041669663
1.4579999999999997	-0.00318240677085281
1.4589999999999999	-0.001958404166678652
1.4599999999999997	-0.004651209895861799
1.4609999999999999	-0.000489601041669663
1.4619999999999997	-0.0048960104166966304
1.4629999999999999	-0.0029376062500179783
1.4639999999999997	-0.0024480052083483152
1.4649999999999999	0.000489601041669663
1.4659999999999997	-0.0002448005208348315
1.4669999999999999	0.0
1.4679999999999997	-0.000489601041669663
1.4689999999999999	0.001958404166678652
1.4699999999999998	-0.001958404166678652
1.4709999999999999	0.0012240026041741576
1.4719999999999998	0.0026928057291831465
1.4729999999999999	0.0014688031250089891
1.4739999999999998	0.0002448005208348315
1.4749999999999999	0.0014688031250089891
1.4759999999999998	-0.001958404166678652
1.4769999999999999	-0.0024480052083483152
1.4779999999999998	-0.005140810937531462
1.4789999999999999	-0.0024480052083483152
1.4799999999999998	-0.004651209895861799
1.4809999999999999	-0.00318240677085281
1.4819999999999998	-0.00318240677085281
1.4829999999999999	0.0
1.4839999999999998	-0.000979202083339326
1.4849999999999999	-0.0002448005208348315
1.4859999999999998	-0.0034272072916876413
1.4869999999999999	-0.0002448005208348315
1.4879999999999998	0.0002448005208348315
1.4889999999999999	0.000979202083339326
1.4899999999999998	0.000489601041669663
1.4909999999999999	0.005630411979201125
1.4919999999999998	0.0029376062500179783
1.4929999999999999	0.0024480052083483152
1.4939999999999998	0.0007344015625044946
1.4949999999999999	0.0014688031250089891
1.4959999999999998	-0.0024480052083483152
1.4969999999999999	-0.0034272072916876413
1.4979999999999998	-0.003916808333357304
1.4989999999999999	-0.004161608854192136
1.4999999999999998	-0.004161608854192136
1.501	-0.0029376062500179783
1.5019999999999998	-0.004406409375026968
1.503	-0.0012240026041741576
1.5039999999999998	-0.002203204687513484
1.505	-0.002203204687513484
1.5059999999999998	-0.0024480052083483152
1.507	0.0
1.5079999999999998	0.000979202083339326
1.509	0.0002448005208348315
1.5099999999999998	0.000979202083339326
1.511	0.003916808333357304
1.5119999999999998	0.0034272072916876413
1.513	0.0024480052083483152
1.5139999999999998	0.0034272072916876413
1.515	0.0014688031250089891
1.5159999999999998	-0.000489601041669663
1.517	-0.00318240677085281
1.5179999999999998	-0.004406409375026968
1.5189999999999997	-0.003916808333357304
1.5199999999999998	-0.0026928057291831465
1.521	-0.004651209895861799
1.5219999999999998	-0.004161608854192136
1.5229999999999997	-0.0036720078125224726
1.5239999999999998	-0.00318240677085281
1.525	-0.0024480052083483152
1.5259999999999998	0.0002448005208348315
1.5269999999999997	0.0034272072916876413
1.5279999999999998	0.0034272072916876413
1.529	0.001958404166678652
1.5299999999999998	0.0026928057291831465
1.5309999999999997	0.0029376062500179783
1.5319999999999998	0.0024480052083483152
1.533	0.000489601041669663
1.5339999999999998	-0.000489601041669663
1.5349999999999997	-0.0012240026041741576
1.5359999999999998	-0.0007344015625044946
1.537	-0.000979202083339326
1.5379999999999998	-0.005385611458366293
1.5389999999999997	-0.005140810937531462
1.5399999999999998	-0.0048960104166966304
1.541	-0.0036720078125224726
1.5419999999999998	-0.0029376062500179783
1.5429999999999997	-0.0034272072916876413
1.5439999999999998	-0.002203204687513484
1.5449999999999997	-0.0017136036458438207
1.5459999999999998	-0.000979202083339326
1.5469999999999997	-0.0036720078125224726
1.5479999999999998	-0.000489601041669663
1.5489999999999997	0.0007344015625044946
1.5499999999999998	-0.0014688031250089891
1.5509999999999997	0.000979202083339326
1.5519999999999998	0.0017136036458438207
1.5529999999999997	0.0014688031250089891
1.5539999999999998	0.0014688031250089891
1.5549999999999997	0.0014688031250089891
1.5559999999999998	-0.001958404166678652
1.5569999999999997	-0.001958404166678652
1.5579999999999998	-0.0036720078125224726
1.5589999999999997	-0.005140810937531462
1.5599999999999998	-0.004406409375026968
1.5609999999999997	-0.0029376062500179783
1.5619999999999998	-0.0036720078125224726
1.5629999999999997	-0.0026928057291831465
1.5639999999999998	-0.003916808333357304
1.5649999999999997	-0.001958404166678652
1.5659999999999998	-0.0014688031250089891
1.5669999999999997	0.000489601041669663
1.5679999999999998	0.000489601041669663
1.5689999999999997	-0.000979202083339326
1.5699999999999998	0.000489601041669663
1.5709999999999997	0.001958404166678652
1.5719999999999998	0.004651209895861799
1.5729999999999997	0.0017136036458438207
1.5739999999999998	0.0012240026041741576
1.5749999999999997	-0.0017136036458438207
1.5759999999999998	-0.0014688031250089891
1.5769999999999997	-0.004161608854192136
1.5779999999999998	-0.005140810937531462
1.5789999999999997	-0.004406409375026968
1.5799999999999998	-0.005140810937531462
1.5809999999999997	-0.004161608854192136
1.5819999999999999	-0.003916808333357304
1.5829999999999997	-0.0034272072916876413
1.5839999999999999	-0.0014688031250089891
1.5849999999999997	-0.0017136036458438207
1.5859999999999999	-0.0007344015625044946
1.5869999999999997	-0.000489601041669663
1.5879999999999999	-0.002203204687513484
1.5889999999999997	0.0012240026041741576
1.5899999999999999	-0.000489601041669663
1.5909999999999997	0.0024480052083483152
1.5919999999999999	0.004161608854192136
1.5929999999999997	0.000489601041669663
1.5939999999999999	0.0002448005208348315
1.5949999999999998	-0.0012240026041741576
1.5959999999999999	-0.0017136036458438207
1.5969999999999998	-0.00318240677085281
1.5979999999999999	-0.0029376062500179783
1.5989999999999998	-0.005385611458366293
1.5999999999999996	-0.004651209895861799
1.6009999999999998	-0.0002448005208348315
1.6019999999999996	-0.0058752125000359565
1.6029999999999998	-0.0058752125000359565
1.6039999999999996	-0.00318240677085281
1.6049999999999998	-0.0002448005208348315
1.6059999999999997	-0.004161608854192136
1.6069999999999998	0.0002448005208348315
1.6079999999999997	-0.0007344015625044946
1.6089999999999998	-0.0002448005208348315
1.6099999999999997	0.0002448005208348315
1.6109999999999998	0.0014688031250089891
1.6119999999999997	0.0014688031250089891
1.6129999999999998	0.001958404166678652
1.6139999999999997	0.0002448005208348315
1.6149999999999998	0.0
1.6159999999999997	-0.001958404166678652
1.6169999999999998	-0.00318240677085281
1.6179999999999997	-0.0029376062500179783
1.6189999999999998	-0.003916808333357304
1.6199999999999997	-0.004651209895861799
1.6209999999999998	-0.0024480052083483152
1.6219999999999997	-0.004651209895861799
1.6229999999999998	-0.0034272072916876413
1.6239999999999997	-0.003916808333357304
1.6249999999999998	-0.002203204687513484
1.6259999999999997	-0.0029376062500179783
1.6269999999999998	-0.0002448005208348315
1.6279999999999997	0.002203204687513484
1.6289999999999998	-0.0012240026041741576
1.6299999999999997	0.0029376062500179783
1.6309999999999998	0.004406409375026968
1.6319999999999997	0.0024480052083483152
1.6329999999999998	0.006609614062540451
1.6339999999999997	0.000489601041669663
1.6349999999999998	0.0
1.6359999999999997	-0.000979202083339326
1.6369999999999998	-0.0048960104166966304
1.6379999999999997	-0.0036720078125224726
1.6389999999999998	-0.003916808333357304
1.6399999999999997	-0.004406409375026968
1.6409999999999998	-0.00318240677085281
1.6419999999999997	-0.004406409375026968
1.6429999999999998	0.000979202083339326
1.6439999999999997	-0.0026928057291831465
1.6449999999999998	-0.001958404166678652
1.6459999999999997	-0.0024480052083483152
1.6469999999999998	-0.0012240026041741576
1.6479999999999997	0.0
1.6489999999999998	-0.0012240026041741576
1.6499999999999997	0.0012240026041741576
1.6509999999999998	0.002203204687513484
1.6519999999999997	0.002203204687513484
1.6529999999999998	0.002203204687513484
1.6539999999999997	0.0017136036458438207
1.6549999999999998	0.0002448005208348315
1.6559999999999997	-0.0012240026041741576
1.6569999999999998	-0.0017136036458438207
1.6579999999999997	-0.003916808333357304
1.6589999999999998	-0.004406409375026968
1.6599999999999997	-0.004406409375026968
1.6609999999999998	-0.003916808333357304
1.6619999999999997	-0.004651209895861799
1.6629999999999998	-0.0029376062500179783
1.6639999999999997	-0.0024480052083483152
1.6649999999999998	-0.0029376062500179783
1.6659999999999997	-0.0014688031250089891
1.6669999999999998	-0.002203204687513484
1.6679999999999997	0.0007344015625044946
1.6689999999999998	0.0014688031250089891
1.6699999999999997	0.0029376062500179783
1.6709999999999998	0.00318240677085281
1.6719999999999997	0.0036720078125224726
1.6729999999999998	0.004161608854192136
1.6739999999999997	0.0007344015625044946
1.6749999999999998	-0.000489601041669663
1.6759999999999997	-0.002203204687513484
1.6769999999999998	-0.004406409375026968
1.6779999999999997	-0.0017136036458438207
1.6789999999999998	-0.0048960104166966304
1.6799999999999997	-0.004161608854192136
1.6809999999999998	-0.0034272072916876413
1.6819999999999997	-0.003916808333357304
1.6829999999999998	-0.00318240677085281
1.6839999999999997	-0.002203204687513484
1.6849999999999998	-0.001958404166678652
1.6859999999999997	0.000489601041669663
1.6869999999999998	-0.005140810937531462
1.6879999999999997	0.0007344015625044946
1.6889999999999998	0.0007344015625044946
1.6899999999999997	0.0012240026041741576
1.6909999999999998	0.0007344015625044946
1.6919999999999997	0.006120013020870788
1.6929999999999998	0.003916808333357304
1.6939999999999997	0.002203204687513484
1.6949999999999998	-0.000489601041669663
1.6959999999999997	-0.002203204687513484
1.6969999999999998	-0.0034272072916876413
1.6979999999999997	-0.0026928057291831465
1.6989999999999998	-0.004651209895861799
1.6999999999999997	-0.0036720078125224726
1.7009999999999998	-0.005140810937531462
1.7019999999999997	-0.0017136036458438207
1.7029999999999998	-0.004406409375026968
1.7039999999999997	-0.004651209895861799
1.7049999999999998	0.0014688031250089891
1.7059999999999997	-0.0036720078125224726
1.7069999999999999	-0.0014688031250089891
1.7079999999999997	0.0012240026041741576
1.7089999999999999	0.003916808333357304
1.7099999999999997	0.000979202083339326
1.7109999999999999	0.0012240026041741576
1.7119999999999997	0.0012240026041741576
1.7129999999999999	0.0024480052083483152
1.7139999999999997	0.0012240026041741576
1.7149999999999999	0.000489601041669663
1.7159999999999997	-0.0014688031250089891
1.7169999999999999	-0.0024480052083483152
1.7179999999999997	-0.003916808333357304
1.7189999999999999	-0.00318240677085281
1.7199999999999998	-0.0024480052083483152
1.7209999999999996	-0.00636481354170562
1.7219999999999998	-0.00318240677085281
1.7229999999999999	0.0
1.7239999999999998	-0.0024480052083483152
1.7249999999999996	-0.001958404166678652
1.7259999999999998	-0.0012240026041741576
1.7269999999999999	-0.0002448005208348315
1.7279999999999998	-0.0007344015625044946
1.7289999999999996	0.0007344015625044946
1.7299999999999998	0.001958404166678652
1.7309999999999999	0.0014688031250089891
1.7319999999999998	-0.000979202083339326
1.7329999999999997	0.0007344015625044946
1.7339999999999998	0.0012240026041741576
1.7349999999999999	-0.0014688031250089891
1.7359999999999998	-0.0017136036458438207
1.7369999999999997	-0.0014688031250089891
1.7379999999999998	-0.004161608854192136
1.7389999999999999	-0.00318240677085281
1.7399999999999998	-0.0026928057291831465
1.7409999999999997	-0.005140810937531462
1.7419999999999998	-0.002203204687513484
1.7429999999999999	-0.002203204687513484
1.7439999999999998	-0.0017136036458438207
1.7449999999999997	-0.0026928057291831465
1.7459999999999998	-0.0029376062500179783
1.7469999999999997	-0.0017136036458438207
1.7479999999999998	-0.000489601041669663
1.7489999999999997	0.0007344015625044946
1.7499999999999998	0.002203204687513484
1.7509999999999997	0.002203204687513484
1.7519999999999998	0.001958404166678652
1.7529999999999997	0.0007344015625044946
1.7539999999999998	0.0012240026041741576
1.7549999999999997	-0.002203204687513484
1.7559999999999998	0.0017136036458438207
1.7569999999999997	-0.00318240677085281
1.7579999999999998	-0.0029376062500179783
1.7589999999999997	-0.005630411979201125
1.7599999999999998	-0.006120013020870788
1.7609999999999997	-0.005385611458366293
1.7619999999999998	-0.0034272072916876413
1.7629999999999997	-0.004651209895861799
1.7639999999999998	-0.0026928057291831465
1.7649999999999997	-0.0026928057291831465
1.7659999999999998	-0.0012240026041741576
1.7669999999999997	-0.0007344015625044946
1.7679999999999998	0.000489601041669663
1.7689999999999997	0.0014688031250089891
1.7699999999999998	0.0002448005208348315
1.7709999999999997	0.001958404166678652
1.7719999999999998	0.0014688031250089891
1.7729999999999997	0.000489601041669663
1.7739999999999998	0.0017136036458438207
1.7749999999999997	0.000489601041669663
1.7759999999999998	-0.003916808333357304
1.7769999999999997	-0.001958404166678652
1.7779999999999998	-0.005630411979201125
1.7789999999999997	-0.004161608854192136
1.7799999999999998	-0.00318240677085281
1.7809999999999997	-0.0029376062500179783
1.7819999999999998	-0.005630411979201125
1.7829999999999997	-0.0024480052083483152
1.7839999999999998	-0.0034272072916876413
1.7849999999999997	-0.001958404166678652
1.7859999999999998	-0.0017136036458438207
1.7869999999999997	-0.0026928057291831465
1.7879999999999998	0.000979202083339326
1.7889999999999997	0.000979202083339326
1.7899999999999998	0.0012240026041741576
1.7909999999999997	0.002203204687513484
1.7919999999999998	0.00318240677085281
1.7929999999999997	0.0026928057291831465
1.7939999999999998	0.0017136036458438207
1.7949999999999997	0.000979202083339326
1.7959999999999998	-0.0026928057291831465
1.7969999999999997	-0.0036720078125224726
1.7979999999999998	-0.0026928057291831465
1.7989999999999997	-0.004406409375026968
1.7999999999999996	-0.0048960104166966304
1.8009999999999997	-0.0026928057291831465
1.8019999999999996	-0.0036720078125224726
1.8029999999999997	-0.005385611458366293
1.8039999999999996	-0.00318240677085281
1.8049999999999997	-0.0017136036458438207
1.8059999999999996	-0.000979202083339326
1.8069999999999997	0.0007344015625044946
1.8079999999999996	0.0002448005208348315
1.8089999999999997	0.0012240026041741576
1.8099999999999996	0.0012240026041741576
1.8109999999999997	0.0002448005208348315
1.8119999999999996	0.003916808333357304
1.8129999999999997	0.000489601041669663
1.8139999999999996	0.000489601041669663
1.8149999999999997	0.000979202083339326
1.8159999999999996	-0.0002448005208348315
1.8169999999999997	0.0002448005208348315
1.8179999999999996	-0.005630411979201125
1.8189999999999997	-0.0017136036458438207
1.8199999999999996	-0.006609614062540451
1.8209999999999997	-0.003916808333357304
1.8219999999999996	-0.0017136036458438207
1.8229999999999997	-0.005385611458366293
1.8239999999999996	-0.00318240677085281
1.8249999999999997	-0.004161608854192136
1.8259999999999996	-0.0007344015625044946
1.8269999999999997	-0.000979202083339326
1.8279999999999996	0.000489601041669663
1.8289999999999997	0.0002448005208348315
1.8299999999999996	0.0026928057291831465
1.8309999999999997	0.0029376062500179783
1.8319999999999996	0.00318240677085281
1.8329999999999997	0.001958404166678652
1.8339999999999996	0.00318240677085281
1.8349999999999997	-0.000979202083339326
1.8359999999999996	-0.0029376062500179783
1.8369999999999997	-0.004406409375026968
1.8379999999999996	-0.0048960104166966304
1.8389999999999997	-0.006120013020870788
1.8399999999999996	-0.0012240026041741576
1.8409999999999997	-0.0026928057291831465
1.8419999999999996	-0.004161608854192136
1.8429999999999997	-0.001958404166678652
1.8439999999999996	-0.002203204687513484
1.8449999999999998	-0.002203204687513484
1.8459999999999996	-0.000979202083339326
1.8469999999999998	0.000489601041669663
1.8479999999999996	-0.0002448005208348315
1.8489999999999998	0.0026928057291831465
1.8499999999999996	0.0024480052083483152
1.8509999999999998	0.0034272072916876413
1.8519999999999996	0.0014688031250089891
1.8529999999999998	0.0017136036458438207
1.8539999999999996	0.0017136036458438207
1.8549999999999998	-0.0002448005208348315
1.8559999999999997	-0.0024480052083483152
1.8569999999999998	-0.000489601041669663
1.8579999999999997	-0.004651209895861799
1.8589999999999998	-0.004161608854192136
1.8599999999999997	-0.0058752125000359565
1.8609999999999998	-0.0034272072916876413
1.8619999999999997	-0.004651209895861799
1.8629999999999998	-0.003916808333357304
1.8639999999999997	-0.0024480052083483152
1.8649999999999998	-0.001958404166678652
1.8659999999999997	-0.001958404166678652
1.8669999999999998	-0.0007344015625044946
1.8679999999999997	-0.000489601041669663
1.8689999999999998	-0.0002448005208348315
1.8699999999999997	0.0029376062500179783
1.8709999999999998	0.0026928057291831465
1.8719999999999997	0.0014688031250089891
1.8729999999999998	0.0
1.8739999999999997	0.000979202083339326
1.8749999999999998	0.0002448005208348315
1.8759999999999997	-0.0012240026041741576
1.8769999999999998	-0.0024480052083483152
1.8779999999999997	-0.0026928057291831465
1.8789999999999998	-0.00318240677085281
1.8799999999999997	-0.0036720078125224726
1.8809999999999998	-0.004161608854192136
1.8819999999999997	-0.0048960104166966304
1.8829999999999998	-0.0036720078125224726
1.8839999999999997	-0.0034272072916876413
1.8849999999999998	-0.00318240677085281
1.8859999999999997	-0.0014688031250089891
1.8869999999999998	-0.002203204687513484
1.8879999999999997	0.000979202083339326
1.8889999999999998	0.0007344015625044946
1.8899999999999997	0.0036720078125224726
1.8909999999999998	0.0014688031250089891
1.8919999999999997	0.0017136036458438207
1.8929999999999998	0.001958404166678652
1.8939999999999997	0.0007344015625044946
1.8949999999999998	-0.0014688031250089891
1.8959999999999997	-0.000979202083339326
1.8969999999999998	-0.00318240677085281
1.8979999999999997	-0.0036720078125224726
1.8989999999999998	-0.004161608854192136
1.8999999999999997	-0.007344015625044945
1.9009999999999998	-0.003916808333357304
1.9019999999999997	0.0002448005208348315
1.9029999999999998	-0.007344015625044945
1.9039999999999997	-0.0029376062500179783
1.9049999999999998	-0.000979202083339326
1.9059999999999997	0.0007344015625044946
1.9069999999999998	0.000489601041669663
1.9079999999999997	-0.000979202083339326
1.9089999999999998	-0.0002448005208348315
1.9099999999999997	0.0026928057291831465
1.9109999999999998	0.0034272072916876413
1.9119999999999997	0.002203204687513484
1.9129999999999998	0.00318240677085281
1.9139999999999997	0.001958404166678652
1.9149999999999998	-0.0012240026041741576
1.9159999999999997	-0.0002448005208348315
1.9169999999999998	-0.001958404166678652
1.9179999999999997	-0.00318240677085281
1.9189999999999996	-0.004406409375026968
1.9199999999999997	-0.0048960104166966304
1.9209999999999998	-0.004651209895861799
1.9219999999999997	-0.003916808333357304
1.9229999999999996	-0.000489601041669663
1.9239999999999997	-0.001958404166678652
1.9249999999999998	-0.004161608854192136
1.9259999999999997	-0.0002448005208348315
1.9269999999999996	-0.000979202083339326
1.9279999999999997	0.000489601041669663
1.9289999999999998	0.0014688031250089891
1.9299999999999997	0.00318240677085281
1.9309999999999996	0.002203204687513484
1.9319999999999997	0.003916808333357304
1.9329999999999998	0.002203204687513484
1.9339999999999997	0.0
1.9349999999999996	0.000979202083339326
1.9359999999999997	-0.001958404166678652
1.9369999999999998	-0.00318240677085281
1.9379999999999997	-0.005140810937531462
1.9389999999999996	-0.0034272072916876413
1.9399999999999997	-0.0048960104166966304
1.9409999999999998	-0.00318240677085281
1.9419999999999997	-0.004651209895861799
1.9429999999999996	-0.0012240026041741576
1.9439999999999997	-0.0029376062500179783
1.9449999999999996	0.0002448005208348315
1.9459999999999997	-0.001958404166678652
1.9469999999999996	-0.0017136036458438207
1.9479999999999997	-0.0002448005208348315
1.9489999999999996	0.000489601041669663
1.9499999999999997	0.0017136036458438207
1.9509999999999996	0.000979202083339326
1.9519999999999997	0.001958404166678652
1.9529999999999996	0.0017136036458438207
1.9539999999999997	-0.000979202083339326
1.9549999999999996	0.0
1.9559999999999997	-0.0014688031250089891
1.9569999999999996	-0.000489601041669663
1.9579999999999997	-0.003916808333357304
1.9589999999999996	-0.0017136036458438207
1.9599999999999997	-0.004161608854192136
1.9609999999999996	-0.004651209895861799
1.9619999999999997	-0.0034272072916876413
1.9629999999999996	-0.0029376062500179783
1.9639999999999997	-0.000979202083339326
1.9649999999999996	-0.001958404166678652
1.9659999999999997	0.000979202083339326
1.9669999999999996	0.000489601041669663
1.9679999999999997	0.0014688031250089891
1.9689999999999996	-0.000979202083339326
1.9699999999999998	-0.001958404166678652
1.9709999999999996	0.0036720078125224726
1.9719999999999998	0.0012240026041741576
1.9729999999999996	0.0
1.9739999999999998	0.0
1.9749999999999996	-0.000979202083339326
1.9759999999999998	-0.000979202083339326
1.9769999999999996	-0.0024480052083483152
1.9779999999999998	-0.00318240677085281
1.9789999999999996	-0.005630411979201125
1.9799999999999998	-0.002203204687513484
1.9809999999999997	-0.00318240677085281
1.9819999999999998	-0.004651209895861799
1.9829999999999997	-0.0029376062500179783
1.9839999999999998	-0.0034272072916876413
1.9849999999999997	-0.003916808333357304
1.9859999999999998	-0.0007344015625044946
1.9869999999999997	-0.0014688031250089891
1.9879999999999998	0.002203204687513484
1.9889999999999997	0.0014688031250089891
1.9899999999999998	0.0017136036458438207
1.9909999999999997	0.00318240677085281
1.9919999999999998	0.000979202083339326
1.9929999999999997	0.0012240026041741576
1.9939999999999998	0.0002448005208348315
1.9949999999999997	0.000489601041669663
1.9959999999999998	-0.0002448005208348315
1.9969999999999997	-0.003916808333357304
1.9979999999999998	-0.00318240677085281
[truncated: 8,801 more rows]
