# Supplementary material for: PSoC-Stat: A single chip open source potentiostat based on a Programmable System on a Chip
Source: PLoS One. 2018 Jul 25;13(7):e0201353. doi: 10.1371/journal.pone.0201353 (PMC6059476; doi:10.1371/journal.pone.0201353)
Supplement: S1 Dataset — (ZIP) [file pone.0201353.s001.zip › S1_dataset/noise_analysis.csv]

		Noise (SD)	Resolution
100	100	25.85789474	50
50	50	12.85557809	25
33	33	9.066350123	16.66666667
25	25	6.661416572	12.5
12.5	12.5	3.92908895	6.25
8	8	3.400780205	4.166666667
4	4	2.873931018	2
2	2	2.744824277	1
1	1	2.395815465	0.5
0.5	0.5	2.603903546	0.25
0.25	0.25	2.581897543	0.125
