# Supplementary material for: PSoC-Stat: A single chip open source potentiostat based on a Programmable System on a Chip
Source: PLoS One. 2018 Jul 25;13(7):e0201353. doi: 10.1371/journal.pone.0201353 (PMC6059476; doi:10.1371/journal.pone.0201353)
Supplement: S1 Dataset — (ZIP) [file pone.0201353.s001.zip › S1_dataset/oj_standard_addition.csv]

voltage	Orange Juice	0.1 mg / mL	0.2 mg / mL	0.3 mg / mL	0.4 mg / mL
200	-4.376845377	-2.772197925	-2.839606993	-6.223296537	-0.337254311
201	-3.852005633	-2.188688179	-2.414087251	-5.243350047	-0.197261956
202	-3.085421523	-1.638882968	-1.674694035	-3.687525913	0.155900578
203	-2.68463481	-1.392418563	-1.112249623	-2.838026846	0.451793511
204	-2.232954545	-1.11646269	-0.876317885	-2.402141557	0.588604223
205	-1.924412393	-0.724647482	-0.77309775	-1.998072712	0.474065022
206	-1.739923271	-0.398134808	-0.585616279	-1.651273468	0.327709378
207	-1.596785159	-0.402347875	-0.425519742	-1.555824134	0.489973245
208	-1.615870241	-0.522420278	-0.389708675	-1.419013423	0.604512445
209	-1.590423465	-0.591935879	-0.347578007	-1.030852801	0.693598489
210	-1.453647047	-0.446585076	-0.358110674	-0.903587023	0.785866178
211	-1.227806915	-0.31808654	-0.17484227	-0.8304092	0.865407289
212	-1.075126263	-0.288595073	0.128498536	-0.591785867	1.024489512
213	-1.043317793	-0.282275473	0.248570939	-0.502699822	1.027671156
214	-1.068764569	-0.073728668	0.307553873	-0.448611867	0.8304092
215	-0.925626457	0.016852267	0.269636272	-0.369070756	0.874952223
216	-0.702967172	0.023171867	0.303340806	-0.474065022	0.890860445
217	-0.852466977	0.084261335	0.160096537	-0.614057378	0.843135778
218	-0.935168998	0.090580935	0.170629204	-0.248168267	1.170845156
219	-0.75704157	0.141137736	0.250677472	-0.022271511	1.205843245
220	-0.706148019	0.101113602	0.246464405	-0.025453156	1.097667334
221	-0.60118007	0.069515601	0.374962941	0.076359467	1.056305956
222	-0.623445998	0.172735737	0.341258407	0.0572696	1.059487601
223	-0.626626845	0.208546804	0.210653338	0.098630978	1.091304045
224	-0.508935509	0.347578007	0.32440614	0.063632889	1.024489512
225	-0.537563131	0.518207211	0.459224276	0.139992356	1.027671156
226	-0.626626845	0.366536808	0.417093609	0.267258133	1.135847067
227	-0.575733294	0.256997072	0.423413209	0.104994267	1.326745734
228	-0.343531469	0.429732809	0.374962941	0.079541111	1.368107112
229	-0.388063326	0.478183077	0.339151874	0.273621422	1.161300223
230	-0.556648213	0.309660407	0.364430274	0.410432134	1.142210356
231	-0.432595183	0.254890539	0.516100678	0.327709378	1.135847067
232	-0.273552836	0.356004141	0.712008282	0.375434045	1.081759112
233	-0.295818765	0.444478543	0.676197214	0.493154889	1.154936934
234	-0.375339938	0.433945876	0.526633344	0.467701734	1.183571734
235	-0.32126554	0.269636272	0.594042412	0.524971334	1.298110934
236	-0.232201826	0.14956387	0.745712816	0.588604223	1.167663512
237	-0.085882867	0.263316672	0.697262548	0.524971334	1.15175529
238	-0.079521173	0.465543876	0.644599214	0.461338445	1.320382445
239	-0.298999611	0.478183077	0.678303748	0.537697911	1.355380534
240	-0.467584499	0.446585076	0.572977079	0.442248578	1.215388178
241	-0.44531857	0.495035344	0.604575079	0.470883378	1.221751467
242	-0.286276224	0.526633344	0.615107746	0.6299656	1.364925467
243	-0.209935897	0.471863477	0.572977079	0.623602311	1.183571734
244	-0.203574204	0.469756943	0.62353388	0.572696	1.234478045
245	-0.171765734	0.610894679	0.528739878	0.582240934	1.275839423
246	-0.108148796	0.747819349	0.627746947	0.766776312	1.167663512
247	0.009542541	0.667771081	0.802589217	0.836772489	1.419013423
248	0.028627622	0.615107746	0.775204283	0.855862356	1.698998134
249	-0.117691336	0.594042412	0.530846411	0.798592756	1.549460845
250	-0.050893551	0.583509746	0.539272545	0.585422578	1.349017245
251	0.034989316	0.737286682	0.800482683	0.572696	1.539915912
252	0.079521173	0.699369081	0.705688681	0.664963689	1.657636756
253	0.146318959	0.634066547	0.615107746	0.645873823	1.527189334
254	0.066797786	0.469756943	0.842613351	0.7445048	1.511281112
255	-0.050893551	0.414987075	0.95425962	0.690416845	1.390378623
256	-0.009542541	0.583509746	0.81733495	0.575877645	1.415831779
257	0.025446775	0.680410281	0.857359085	0.763594667	1.654455112
258	0.031808469	0.764671616	0.983751087	0.820864267	1.613093734
259	0.028627622	0.661451481	0.907915886	0.824045912	1.501736179
260	0.003180847	0.606681613	0.884744019	0.9163136	1.536734268
261	-0.019085082	0.749925882	0.96689882	1.059487601	1.562187423
262	0.066797786	0.64249268	1.009029488	0.938585112	1.434921645
263	0.254467754	0.577190145	1.013242555	0.836772489	1.574914001
264	0.16540404	0.876317885	0.964792287	0.839954134	1.775357601
265	0.073159479	0.846826418	0.912128952	0.900405378	1.733996223
266	0.044531857	0.846826418	1.019562155	1.110393912	1.692634845
267	0.054074398	0.94794002	1.086971223	1.027671156	1.740359512
268	0.203574204	0.808908817	0.983751087	1.008581289	1.858080357
269	0.213116744	0.743606282	0.836293751	1.097667334	1.686271556
270	0.066797786	0.855252551	0.869998285	1.202661601	1.711724712
271	0.130414724	0.964792287	1.004816421	1.119938845	1.842172134
272	0.184489122	0.813121884	0.97321842	0.881315512	1.660818401
273	0.206755051	0.747819349	0.992177221	1.129483778	1.664000045
274	0.270371989	0.754138949	0.983751087	1.231296401	1.555824134
275	0.162223193	0.669877614	1.025881755	1.145392001	1.597185512
276	0.276733683	0.857359085	1.070118956	1.18039009	1.908986668
277	0.47712704	1.11014309	0.996390288	1.18039009	1.940803112
278	0.305361305	0.827867617	1.09118429	1.170845156	1.81035569
279	0.219478438	0.768884683	1.156486824	1.263112845	1.759449379
280	0.19721251	0.922661619	1.112249623	1.272657778	1.644910179
281	0.034989316	0.783630416	1.004816421	1.177208445	1.644910179
282	0.092244561	0.800482683	1.017455621	1.215388178	1.727632934
283	0.200393357	0.840506818	1.09118429	1.221751467	1.641728534
284	0.264010295	0.872104818	1.065905889	1.186753378	1.670363334
285	0.286276224	0.861572151	1.156486824	1.224933112	1.740359512
286	0.308542152	0.768884683	1.287091894	1.304474223	1.870806934
287	0.327627234	1.017455621	1.074332023	1.336290667	1.921713245
288	0.36261655	1.11646269	0.920555086	1.15175529	1.931258179
289	0.448499417	0.874211352	1.135421491	1.215388178	1.915349957
290	0.365797397	0.747819349	1.120675757	1.403105201	1.966256268
291	0.276733683	0.669877614	1.063799356	1.307655867	1.978982846
292	0.311722999	0.667771081	1.017455621	1.307655867	1.912168312
293	0.23856352	0.796269617	1.188084825	1.29492929	1.858080357
294	0.394425019	0.888957085	1.457721097	1.447648223	1.86762529
295	0.64253108	0.964792287	1.343968295	1.594003868	1.854898712
296	0.483488733	1.023775221	1.297624561	1.345835601	1.902623379
297	0.270371989	1.036414422	1.289198427	1.18039009	1.947166401
298	0.295818765	0.848932951	1.29130496	1.364925467	1.864443645
299	0.512116356	0.808908817	1.303944161	1.393560267	1.969437912
300	0.51847805	0.93530082	1.24706776	1.253567912	1.908986668
301	0.438956876	0.910022419	1.360820562	1.384015334	1.880351868
302	0.359435703	0.832080684	1.280772294	1.469919734	2.007617646
303	0.254467754	0.891063619	1.049053622	1.298110934	1.829445557
304	0.289457071	0.998496821	1.141741091	1.167663512	1.746722801
305	0.372159091	0.979538021	1.276559227	1.183571734	1.969437912
306	0.324446387	0.924768153	1.339755228	1.202661601	2.074432179
307	0.349893162	0.897383219	1.485106031	1.199479956	1.998072712
308	0.356254856	0.895276685	1.394525096	1.224933112	1.918531601
309	0.375339938	0.907915886	1.09750389	1.23765969	2.013980934
310	0.556648213	0.836293751	1.118569223	1.469919734	2.09670369
311	0.429414336	0.80469575	1.310263761	1.686271556	1.95352969
312	0.229020979	1.021668688	1.303944161	1.514462756	1.98216449
313	0.283095377	1.11014309	1.263920027	1.320382445	2.052160668
314	0.493031274	0.94162042	1.386098962	1.454011512	1.966256268
315	0.667977855	0.92898122	1.466147231	1.422195067	2.204879601
316	0.597999223	0.918448553	1.377672829	1.390378623	2.227151112
317	0.356254856	0.94794002	1.398738163	1.698998134	2.06806889
318	0.270371989	1.055373222	1.356607495	1.58127729	2.141246712
319	0.588456682	0.899489752	1.207043625	1.374470401	2.252604268
320	0.623445998	1.025881755	1.28498536	1.476283023	2.335327023
321	0.324446387	1.145954157	1.365033629	1.600367156	2.300328935
322	0.276733683	0.943726953	1.339755228	1.66718169	2.192153023
323	0.556648213	1.036414422	1.432442697	1.511281112	2.141246712
324	0.744318182	1.190191358	1.592539233	1.571732356	2.214424535
325	0.496212121	1.152273758	1.531449765	1.660818401	2.220787823
326	0.531201437	0.985857621	1.497745231	1.508099467	2.15397329
327	0.64253108	1.021668688	1.449294964	1.606730445	2.144428357
328	0.553467366	1.137528024	1.240748159	1.527189334	1.940803112
329	0.429414336	1.040627489	1.26602656	1.536734268	2.033070801
330	0.292637918	1.152273758	1.457721097	1.765812668	2.195334668
331	0.400786713	1.215469759	1.499851765	1.794447468	2.128520134
332	0.524839744	1.139634557	1.689439769	1.823082268	2.042615734
333	0.397605866	1.063799356	1.754742304	1.463556445	2.074432179
334	0.473946193	1.145954157	1.533556299	1.447648223	2.23987769
335	0.623445998	1.244961226	1.461934164	1.705361423	2.281239068
336	0.524839744	1.173339091	1.367140162	1.800810757	2.201697957
337	0.553467366	1.270239627	1.287091894	1.759449379	2.230332757
338	0.566190754	1.28498536	1.356607495	1.562187423	2.44032129
339	0.48666958	1.158593358	1.365033629	1.498554534	2.344871957
340	0.556648213	1.240748159	1.390312029	1.619457023	2.233514401
341	0.502573815	1.198617492	1.514597498	1.81035569	2.252604268
342	0.524839744	1.198617492	1.613604567	1.893078445	2.360780179
343	0.722052253	1.232322026	1.520917099	1.845353779	2.446684579
344	0.817477661	1.207043625	1.383992429	1.749904445	2.488045957
345	0.741137335	1.192297892	1.5967523	1.69581649	2.421231424
346	0.51847805	1.223895892	1.634669901	1.78172089	2.338508668
347	0.515297203	1.335542161	1.489319098	1.819900623	2.300328935
348	0.636169386	1.221789359	1.485106031	1.845353779	2.430776357
349	0.473946193	1.194404425	1.472466831	1.702179779	2.602585157
350	0.298999611	1.160699891	1.42822963	1.651273468	2.370325112
351	0.419871795	1.152273758	1.518810565	1.81035569	2.38305169
352	0.563009907	1.29130496	1.451401497	1.765812668	2.535770624
353	0.553467366	1.343968295	1.360820562	1.83899049	2.395778268
354	0.534382284	1.261813493	1.5777935	1.943984757	2.395778268
355	0.582094988	1.131208424	1.653628701	1.915349957	2.618493379
356	0.594818376	1.198617492	1.619924167	1.908986668	2.519862401
357	0.480307887	1.318689894	1.575686966	1.899441734	2.414868135
358	0.429414336	1.318689894	1.643096034	1.921713245	2.761667379
359	0.655254468	1.268133093	1.476679898	1.861262001	2.796665468
360	0.607541764	1.42191003	1.27866576	1.72445129	2.449866224
361	0.515297203	1.388205496	1.504064832	1.870806934	2.392596624
362	0.588456682	1.198617492	1.613604567	1.794447468	2.52622569
363	0.648892774	1.24706776	1.563047766	1.749904445	2.602585157
364	0.690243784	1.164912958	1.480892964	1.861262001	2.663036401
365	0.55982906	0.94794002	1.529343232	1.749904445	2.561223779
366	0.620265152	1.112249623	1.605178434	1.673544979	2.472137735
367	0.617084305	1.28498536	1.600965367	1.714906356	2.491227601
368	0.531201437	1.112249623	1.5651543	1.670363334	2.605766801
369	0.645711927	1.049053622	1.455614564	1.749904445	2.663036401
370	0.718871406	1.135421491	1.499851765	1.83899049	2.481682668
371	0.785669192	1.040627489	1.518810565	1.880351868	2.500772535
372	0.890637141	1.021668688	1.554621633	1.947166401	2.596221868
373	0.737956488	1.141741091	1.527236699	1.883533512	2.64076489
374	0.496212121	1.270239627	1.655735235	1.928076534	2.663036401
375	0.531201437	1.426123097	1.75895537	2.112611912	2.472137735
376	0.607541764	1.236535093	1.649415635	2.103066979	2.443502935
377	0.594818376	1.223895892	1.468253764	1.905805023	2.535770624
378	0.607541764	1.327116028	1.468253764	1.873988579	2.707579424
379	0.639350233	1.295518027	1.750529237	2.131701779	2.838026846
380	0.702967172	1.202830559	1.6030719	2.122156846	2.863480002
381	0.868371212	1.297624561	1.464040697	1.81035569	2.892114802
382	0.750679876	1.381885896	1.554621633	1.880351868	2.736214224
383	0.617084305	1.211256692	1.731570436	2.147610001	2.634401601
384	0.734775641	1.158593358	1.839003639	2.150791646	2.710761068
385	0.687062937	1.24706776	1.832684038	2.122156846	2.717124357
386	0.671158702	1.312370294	1.868495106	1.95352969	2.628038313
387	0.722052253	1.249174293	1.780020704	1.861262001	2.745759157
388	0.715690559	1.337648695	1.73367697	1.95352969	2.818936979
389	0.661616162	1.348181362	1.74631617	1.823082268	2.860298357
390	0.655254468	1.148060691	1.76527497	2.001254357	2.793483824
391	0.75704157	1.112249623	1.75263577	2.233514401	2.736214224
392	0.827020202	1.244961226	1.75263577	2.071250534	2.729850935
393	0.664797009	1.400844696	1.76527497	1.92489489	2.790302179
394	0.693424631	1.493532165	1.624137234	2.09670369	2.825300268
395	0.855647824	1.322902961	1.588326167	2.185789735	2.803028757
396	0.779307498	1.251280826	1.695759369	1.934439823	2.796665468
397	0.846105284	1.327116028	1.748422703	1.956711334	2.866661646
398	0.919264763	1.367140162	1.714718169	2.141246712	2.962110979
399	0.734775641	1.320796428	1.794766438	2.198516312	2.831663557
400	0.674339549	1.350287895	1.744209637	2.195334668	3.006654002
401	0.664797009	1.413483896	1.798979504	2.160336579	3.048015379
402	0.747499029	1.234428559	2.013845909	2.109430268	2.917567957
403	0.900179681	1.375566296	1.89588004	2.192153023	2.911204668
404	0.728413947	1.611498034	1.744209637	2.265330846	2.962110979
405	0.543924825	1.594645767	1.695759369	2.195334668	3.073468535
406	0.620265152	1.478786431	1.74631617	2.258967557	3.105284979
407	0.877913753	1.407164296	1.801086038	2.322600446	3.188007735
408	0.836562743	1.453508031	1.91483884	2.236696046	3.086195113
409	0.623445998	1.493532165	2.005419775	2.243059335	2.904841379
410	0.772945804	1.466147231	1.975928308	2.392596624	2.930294535
411	0.833381896	1.474573364	1.891666973	2.453047868	2.89847809
412	0.744318182	1.341861762	1.948543374	2.405323201	2.853935068
413	0.677520396	1.270239627	1.893773506	2.319418801	2.958929335
414	0.667977855	1.308157227	1.617817634	2.379870046	3.073468535
415	0.877913753	1.348181362	1.748422703	2.443502935	2.993927424
416	0.846105284	1.592539233	1.935904174	2.392596624	2.968474268
417	0.795211733	1.499851765	1.91483884	2.363961824	2.939839468
418	0.919264763	1.310263761	1.933797641	2.379870046	3.032107157
419	0.951073232	1.394525096	2.009632842	2.338508668	3.337545024
420	0.925626457	1.539875899	2.123385645	2.38305169	3.235732402
421	0.763403263	1.560941233	1.925371507	2.376688401	2.997109068
422	0.674339549	1.582006567	1.750529237	2.29714729	3.067105246
423	0.76658411	1.539875899	1.916945374	2.32578209	3.038470446
424	0.944711538	1.352394428	1.948543374	2.328963735	3.114829913
425	0.842924437	1.518810565	1.872708173	2.290784001	3.401177913
426	0.785669192	1.651522168	1.940117241	2.344871957	3.245277335
427	0.801573427	1.518810565	1.925371507	2.449866224	3.159372935
428	0.868371212	1.556728166	1.887453906	2.55486049	3.432994357
429	0.855647824	1.560941233	1.944330307	2.586676935	3.436176002
430	0.763403263	1.647309101	1.959076041	2.421231424	3.296183646
431	0.852466977	1.668374435	2.007526309	2.338508668	3.318455157
432	0.782488345	1.598858834	2.05808311	2.389414979	3.267548846
433	0.728413947	1.44718843	2.152877112	2.472137735	3.149828002
434	0.916083916	1.392418563	2.173942446	2.46895609	3.321636802
435	1.065583722	1.516704032	2.136024845	2.38305169	3.30572858
436	0.836562743	1.400844696	1.860068972	2.313055512	3.105284979
437	0.667977855	1.445081897	1.72735737	2.344871957	3.21982418
438	0.709328866	1.600965367	1.982247908	2.357598535	3.270730491
439	0.731594794	1.630456834	2.062296177	2.414868135	3.232550757
440	0.776126651	1.649415635	2.110746444	2.408504846	3.372543113
441	0.931988151	1.552515099	2.05176351	2.255785912	3.464810802
442	1.040136946	1.442975364	1.940117241	2.370325112	3.401177913
443	0.92244561	1.497745231	2.072828844	2.472137735	3.347089957
444	0.776126651	1.468253764	2.079148444	2.548497201	3.471174091
445	0.801573427	1.316583361	2.001206709	2.608948446	3.496627246
446	0.912903069	1.497745231	2.096000711	2.545315557	3.359816535
447	0.83974359	1.721037769	2.157090179	2.513499112	3.44890258
448	0.706148019	1.558834699	2.138131378	2.44032129	3.522080402
449	0.801573427	1.523023632	2.192901246	2.456229512	3.203915957
450	0.941530692	1.647309101	2.197114313	2.672581335	3.159372935
451	1.027413559	1.754742304	2.039124309	2.787120535	3.452084224
452	0.938349845	1.742103103	2.024378576	2.580313646	3.512535469
453	0.76658411	1.640989501	2.049656976	2.513499112	3.566623424
454	0.677520396	1.5651543	2.112852978	2.723487646	3.59207658
455	0.763403263	1.504064832	2.22660578	2.637583246	3.572986713
456	0.795211733	1.512490965	2.150770578	2.532588979	3.455265869
457	0.75704157	1.544088966	2.07072231	2.618493379	3.585713291
458	0.849286131	1.691546302	2.072828844	2.608948446	3.760703735
459	0.801573427	1.782127237	2.209753513	2.615311735	3.627074669
460	0.811115967	1.712611636	2.285588715	2.678944624	3.719342358
461	1.027413559	1.771594571	2.04544391	2.58349529	3.502990535
462	0.986062549	1.73367697	2.028591643	2.545315557	3.394814624
463	0.858828671	1.552515099	2.184475113	2.608948446	3.560260135
464	0.912903069	1.579900033	2.171835912	2.701216135	3.487082313
465	0.868371212	1.718931236	2.222392713	2.768030668	3.490263957
466	0.884275447	1.754742304	2.352997783	2.803028757	3.356634891
467	0.912903069	1.544088966	2.346678183	2.729850935	3.681162624
468	0.836562743	1.436655763	2.268736448	2.764849024	3.808428402
469	0.884275447	1.653628701	2.344571649	2.95574769	3.537988624
470	0.998785936	1.847429772	2.458324452	2.904841379	3.789338535
471	1.008328477	1.75263577	2.365636983	2.831663557	3.881606224
472	0.979700855	1.72735737	2.445685251	2.825300268	3.732068935
473	0.906541375	1.866388573	2.500455119	2.901659735	3.528443691
474	0.855647824	1.887453906	2.390915384	2.850753424	3.598439869
475	0.938349845	1.645202568	2.393021917	2.799847113	3.808428402
476	0.989243395	1.582006567	2.176048979	3.000290713	3.79252018
477	1.049679487	1.820044838	2.100213777	3.073468535	3.684344269
478	0.903360528	1.798979504	2.264523381	3.016198935	3.716160713
479	0.696605478	1.826364438	2.300334448	2.904841379	3.891151158
480	0.944711538	1.925371507	2.329825916	2.92711289	3.741613869
481	1.068764569	1.803192571	2.087574577	3.054378668	3.697070846
482	0.982881702	1.750529237	2.091787644	3.032107157	3.805246758
483	0.982881702	1.826364438	2.357210849	2.997109068	3.830699913
484	0.944711538	1.885347373	2.506774719	2.914386313	3.865698002
485	0.8810946	1.897986573	2.513094319	2.968474268	3.747977158
486	0.906541375	1.824257905	2.466750585	2.978019202	3.830699913
487	0.973339161	1.72735737	2.576290321	2.917567957	4.053415024
488	1.094211344	1.826364438	2.422513384	2.917567957	3.977055558
489	1.075126263	1.88956044	2.481496319	2.882569868	3.887969513
490	0.941530692	1.784233771	2.494135519	3.025743868	3.776611958
491	0.995605089	1.832684038	2.462537518	3.130738135	3.779793602
492	1.014690171	1.744209637	2.605781788	3.070286891	3.897514447
493	1.014690171	1.649415635	2.487815919	3.092558402	4.005690358
494	0.966977467	1.786340304	2.355104316	3.095740046	4.10750298
495	0.92244561	1.798979504	2.52573352	3.105284979	4.180680802
496	1.052860334	1.769488037	2.508881253	3.184826091	4.113866269
497	1.173732517	1.712611636	2.443578718	3.111648268	4.097958047
498	1.100573038	1.605178434	2.508881253	3.076650179	4.113866269
499	1.071945416	1.691546302	2.546798853	3.184826091	4.097958047
500	1.068764569	1.824257905	2.504668186	3.102103335	3.922967602
501	0.995605089	1.90851924	2.483602852	2.895296446	3.93569418
502	0.986062549	1.969608708	2.506774719	3.006654002	4.16477258
503	1.00514763	1.763168437	2.454111385	3.238914046	4.171135869
504	0.982881702	1.699972436	2.53205312	3.216642535	4.212497247
505	0.919264763	2.05176351	2.673190856	3.130738135	4.237950402
506	0.925626457	2.186581646	2.569970721	3.232550757	4.272948491
507	0.916083916	1.879027773	2.559438054	3.385269691	4.30794658
508	1.059222028	1.72735737	2.633166722	3.315273513	4.228405469
509	1.071945416	1.88324084	2.475176719	3.124374846	4.19340738
510	1.024232712	2.043337376	2.39512845	3.089376757	4.27931178
511	1.103753885	2.022272042	2.304547515	3.175281157	4.368397825
512	1.071945416	2.022272042	2.336145516	3.21982418	4.33658138
513	1.065583722	2.011739376	2.631060189	3.213460891	4.317491513
514	1.176913364	1.881134306	2.753239124	3.232550757	4.47975538
515	1.126019814	1.881134306	2.662658189	3.30572858	4.533843336
516	0.925626457	1.940117241	2.656338589	3.203915957	4.397032625
517	1.011509324	1.946436841	2.508881253	3.184826091	4.311128225
518	1.084668803	1.929584574	2.390915384	3.33436338	4.187044091
519	1.081487956	1.92115844	2.487815919	3.382088046	4.320673158
520	1.094211344	1.75263577	2.540479253	3.24845898	4.632474314
521	0.979700855	1.940117241	2.352997783	3.118011557	4.521116758
522	0.960615773	2.108639911	2.464644052	3.232550757	4.362034536
523	1.017871018	1.986460975	2.645805922	3.44890258	4.489300314
524	1.001966783	2.114959511	2.626847122	3.397996269	4.447938936
525	1.049679487	2.192901246	2.715321524	3.238914046	4.228405469
526	1.170551671	2.079148444	2.690043123	3.270730491	4.330218091
527	1.272338772	2.024378576	2.679510456	3.267548846	4.514753469
528	1.297785548	1.996993642	2.635273255	3.286638713	4.454302225
529	1.316870629	2.074935377	2.692149657	3.33436338	4.371579469
530	1.173732517	2.176048979	2.734280324	3.417086135	4.648382536
531	1.106934732	2.131811778	2.68161699	3.53480698	4.788374891
532	1.192817599	2.186581646	2.892270327	3.572986713	4.664290758
533	1.11965812	2.294014848	2.909122594	3.480719024	4.473392091
534	1.043317793	2.211860046	2.803795926	3.397996269	4.470210447
535	1.110115579	2.047550443	2.860672327	3.515717113	4.696107203
536	1.272338772	1.988567508	2.778517525	3.518898757	4.712015425
537	1.145104895	2.07704191	2.816435126	3.467992446	4.584749647
538	1.068764569	2.169729379	2.824861259	3.515717113	4.597476225
539	1.167370824	2.129705245	2.826967793	3.550715202	4.762921736
540	1.173732517	2.024378576	3.088177931	3.572986713	4.867916003
541	1.145104895	2.169729379	3.197717667	3.467992446	4.887005869
542	1.11965812	2.36353045	3.01866233	3.541170269	4.775648314
543	1.246891997	2.329825916	2.805902459	3.684344269	4.762921736
544	1.262796232	2.357210849	2.831180859	3.671617691	4.858371069
545	1.199179293	2.321399782	2.786943659	3.598439869	4.890187514
546	1.043317793	2.289801781	2.883844194	3.725705646	4.848826136
547	1.001966783	2.216073113	3.105030199	3.79252018	4.724742003
548	1.151466589	2.072828844	3.060792998	3.658891113	4.747013514
549	1.240530303	2.104426844	2.824861259	3.681162624	4.750195158
550	1.355040793	2.20764698	2.770091391	3.67798098	4.673835691
551	1.466370435	2.243458047	2.911229128	3.658891113	4.820191336
552	1.36776418	2.285588715	2.911229128	3.579350002	4.99518178
553	1.208721834	2.36985005	2.873311527	3.53480698	4.88064258
554	1.227806915	2.380382717	2.860672327	3.703434135	4.944275469
555	1.390030109	2.148664045	2.925974861	3.862516358	5.112902625
556	1.377306721	1.948543374	2.963892462	3.728887291	5.138355781
557	1.262796232	2.106533378	3.083964865	3.59207658	5.103357692
558	1.180094211	2.317186715	3.185078467	3.681162624	4.992000136
559	1.24371115	2.424619918	3.208250334	3.865698002	4.992000136
560	1.320051476	2.291908315	3.090284465	3.760703735	5.100176047
561	1.272338772	2.20764698	3.035514597	3.728887291	5.042906447
562	1.393210956	2.418300317	3.048153797	3.980237202	5.125629203
563	1.32641317	2.430939518	2.972318596	4.043870091	5.335617736
564	1.275519619	2.289801781	2.957572862	3.805246758	5.275166492
565	1.281881313	2.266629914	3.060792998	3.824336624	5.135174136
566	1.11965812	2.287695248	3.03130153	3.970692269	5.157445647
567	1.205540987	2.165516312	2.942827128	3.872061291	5.221078536
568	1.329594017	2.203433913	3.170332733	4.008872002	5.205170314
569	1.16100913	2.182368579	3.197717667	4.056596669	5.364252536
570	1.138743201	2.291908315	3.067112598	3.961147335	5.291074714
571	1.421838578	2.452004851	3.088177931	3.741613869	5.214715247
572	1.555434149	2.136024845	2.997596996	3.776611958	5.348344314
573	1.510902292	2.180262046	3.01234273	3.942057469	5.246531692
574	1.380487568	2.334038982	3.123988999	3.87842458	5.240168403
575	1.253253691	2.430939518	3.271446335	4.056596669	5.351525958
576	1.351859946	2.536266187	3.33042927	4.059778313	5.501063247
577	1.421838578	2.540479253	3.039727664	4.02159858	5.466065159
578	1.421838578	2.481496319	2.947040195	4.02159858	5.43106707
579	1.393210956	2.323506315	3.100817132	3.989782135	5.364252536
580	1.361402486	2.336145516	3.222996068	3.996145424	5.173353869
581	1.374125874	2.397234984	3.288298602	3.973873913	5.415158847
582	1.393210956	2.449898318	3.244061401	4.196589025	5.485155025
583	1.491817211	2.485709386	3.239848335	4.152046002	5.284711425
584	1.288243007	2.348784716	3.244061401	3.929330891	5.116084269
585	1.049679487	2.452004851	3.220889534	4.05023338	5.011090003
586	1.135562354	2.561544587	3.153480466	4.075686536	5.348344314
587	1.380487568	2.52573352	3.081858331	4.142501069	5.434248714
588	1.510902292	2.685830056	3.1935046	4.282493425	5.240168403
589	1.323232323	2.527840053	3.258807135	4.066141602	5.332436092
590	1.28506216	2.502561653	3.206143801	4.053415024	5.494699959
591	1.514083139	2.597355655	3.32410967	4.059778313	5.730141648
592	1.504540598	2.357210849	3.359920737	4.047051736	5.666508759
593	1.215083528	2.296121382	3.281979002	4.206133958	5.523334759
594	1.234168609	2.39512845	3.364133804	4.234768758	5.618784092
595	1.396391803	2.470963652	3.34938807	4.085231469	5.656963825
596	1.456827894	2.603675255	3.340961937	4.056596669	5.532879692
597	1.380487568	2.580503388	3.237741801	4.037506802	5.523334759
598	1.307328089	2.593142588	3.176652333	4.069323247	5.615602447
599	1.456827894	2.660551656	3.452608206	4.16477258	5.628329025
600	1.571338384	2.637379789	3.465247406	4.104321336	5.752413159
601	1.48227467	2.631060189	3.258807135	4.187044091	5.68878027
602	1.269157925	2.55733152	3.250381002	4.301583291	5.663327114
603	1.272338772	2.586822988	3.47999314	4.419304136	5.726960003
604	1.545891608	2.515200853	3.597959009	4.514753469	5.854225781
605	1.657221251	2.523626986	3.513697674	4.45112058	5.863770714
606	1.561795843	2.736386857	3.513697674	4.342944669	5.71741507
607	1.596785159	2.717428057	3.678007277	4.260221913	5.895587159
608	1.421838578	2.692149657	3.739096745	4.42248578	5.994218137
609	1.313689782	2.597355655	3.579000208	4.489300314	6.006944714
610	1.425019425	2.515200853	3.484206206	4.419304136	5.971946625
611	1.469551282	2.761665258	3.576893675	4.527480047	5.841499203
612	1.517263986	2.721641124	3.732777145	4.581568002	5.777866314
613	1.463189588	2.626847122	3.606385142	4.419304136	5.809682759
614	1.479093823	2.730067257	3.471567006	4.257040269	5.94649347
615	1.520444833	2.555224987	3.467353939	4.292038358	6.201025026
616	1.574519231	2.437259118	3.656941943	4.257040269	6.220114892
617	1.552253302	2.650018989	3.619024343	4.253858625	6.00376307
618	1.504540598	2.746919524	3.376773004	4.400214269	6.127847203
619	1.536349068	2.757452191	3.517910741	4.56565978	6.245568048
620	1.536349068	2.761665258	3.608491676	4.546569914	6.188298448
621	1.568157537	2.721641124	3.570574075	4.349307958	6.159663648
622	1.555434149	2.789050192	3.707498744	4.492481958	6.159663648
623	1.555434149	2.650018989	3.715924878	4.667472403	6.197843381
624	1.590423465	2.734280324	3.625343943	4.65156418	6.140573781
625	1.56497669	2.900696461	3.549508741	4.734286936	6.229659826
626	1.590423465	2.824861259	3.536869541	4.785193247	6.251931337
627	1.698572261	2.732173791	3.739096745	4.657927469	6.06103267
628	1.609508547	2.679510456	3.699072611	4.696107203	6.099212403
629	1.460008741	2.810115526	3.652728877	4.778829958	6.325109159
630	1.529987374	2.987064329	3.865488748	4.584749647	6.337835737
631	1.673125486	2.921761795	3.96028275	4.673835691	6.26147627
632	1.711295649	2.761665258	3.779120879	4.696107203	6.31874587
633	1.679487179	2.770091391	3.724351012	4.568841425	6.29011107
634	1.603146853	2.833287393	3.678007277	4.740650225	6.363288892
635	1.574519231	2.885950727	3.787547013	4.899732447	6.611457159
636	1.539529915	2.759558725	3.871808348	4.829736269	6.66236347
637	1.504540598	2.829074326	3.739096745	4.65156418	6.601912226
638	1.504540598	2.965998996	3.857062614	4.731105291	6.509644537
639	1.552253302	2.871204994	3.983454617	4.85200778	6.522371115
640	1.612689394	2.902802994	4.074035552	4.82337298	6.586004004
641	1.615870241	2.845926593	3.94764355	4.985636847	6.544642626
642	1.587242618	2.885950727	3.859169148	4.988818492	6.621002092
643	1.615870241	2.982851263	3.993987284	4.883824225	6.671908404
644	1.749465812	2.940720595	4.015052618	4.836099558	6.560550848
645	1.724019037	3.003916596	3.918152082	4.813828047	6.420558492
646	1.634955322	2.818541659	3.901299815	5.109720981	6.579640715
647	1.790816822	2.664764723	3.913939015	5.300619647	6.86280707
648	1.860795455	2.835393926	3.821251547	5.138355781	6.754631159
649	1.825806138	3.081858331	3.827571147	5.039724803	6.465101515
650	1.765370047	3.121882466	3.892873682	5.144719069	6.43328507
651	1.727199883	2.968105529	4.008733017	5.236986758	6.74826787
652	1.806721057	2.936507528	4.206747155	4.915640669	6.923258315
653	1.666763792	2.997596996	4.242558222	4.848826136	6.77690267
654	1.806721057	2.934400995	4.107740086	5.093812758	6.681453337
655	1.857614608	2.934400995	4.156190354	5.068359603	6.818264048
656	1.759008353	3.016555797	4.170936088	5.090631114	6.913713382
657	1.797178516	3.100817132	4.078248619	5.198807025	7.018707648
658	1.717657343	3.119775932	4.071929019	5.166990581	7.101430404
659	1.781274281	3.054473397	4.14776422	5.144719069	6.97734627
660	1.797178516	3.081858331	4.200427555	5.224260181	6.932803248
661	1.727199883	3.117669399	4.137231554	5.306982936	6.751449515
662	1.733561577	3.178758867	4.139338087	5.313346225	6.840535559
663	1.825806138	3.246167935	4.316286891	5.240168403	7.114156982
664	1.825806138	3.269339802	4.364737158	5.109720981	7.114156982
665	1.717657343	3.294618202	4.101420486	5.211533603	7.133246848
666	1.711295649	3.231422201	4.034011418	5.421522136	7.072795604
667	1.943497475	3.128202066	4.314180357	5.43106707	7.072795604
668	1.953040016	3.170332733	4.269943156	5.469246803	7.142791782
669	1.768550894	3.079751798	4.240451689	5.338799381	7.184153159
670	1.816263598	3.155587	4.349991425	5.271984847	7.069613959
671	1.883061383	3.208250334	4.27204969	5.450156936	6.958256404
672	1.889423077	3.069219131	4.333139158	5.48833667	7.165063293
673	1.797178516	3.029194997	4.398441692	5.37379747	7.317782226
674	1.809901904	3.140841266	4.423720093	5.31652787	7.346417026
675	1.895784771	3.176652333	4.225705955	5.252894981	7.387778404
676	1.940316628	3.054473397	4.164616487	5.170172225	7.200061382
677	1.848072067	3.054473397	4.234132089	5.246531692	7.015526004
678	1.825806138	2.99338393	4.28468889	5.453338581	7.149155071
679	1.867157148	3.231422201	4.408974359	5.520153114	7.371870182
680	1.841710373	3.402051405	4.577497029	5.310164581	7.390960048
681	1.816263598	3.294618202	4.556431696	5.326072803	7.311418937
682	1.695391414	3.227209134	4.415293959	5.529698047	7.193698093
683	1.72083819	3.294618202	4.45953116	5.513789825	7.38459676
684	1.828986985	3.435755939	4.451105027	5.424703781	7.419594848
685	1.962582556	3.410477538	4.360524092	5.376979114	7.305055648
686	1.981667638	3.425223272	4.299434624	5.462883514	7.406868271
687	1.96894425	3.332535803	4.375269825	5.551969559	7.44186636
688	1.933954934	3.290405136	4.510087961	5.466065159	7.492772671
689	1.946678322	3.408371005	4.499555294	5.609239159	7.47050116
690	1.940316628	3.454714739	4.392122092	5.816046048	7.591403649
691	1.92759324	3.383092604	4.58381663	5.930585248	7.64230996
692	2.086635587	3.31147047	4.550112096	5.876497292	7.534134049
693	1.991210179	3.332535803	4.28468889	5.551969559	7.486409382
694	1.889423077	3.389412204	4.482703027	5.634692314	7.712306138
695	1.937135781	3.414690605	4.687036765	5.825590981	7.779120671
696	2.035742036	3.465247406	4.659651831	5.876497292	7.588222004
697	2.156614219	3.64851581	4.541685962	5.835135914	7.569132137
698	2.102539821	3.736990212	4.531153295	5.86058907	7.72821436
699	2.04210373	3.534763008	4.737593566	5.991036492	7.893659871
700	1.956220862	3.490525807	4.800789567	5.841499203	7.807755471
701	1.940316628	3.450501672	4.604881963	5.828772625	7.721851071
702	2.045284577	3.452608206	4.59645583	5.949675114	7.782302315
703	1.953040016	3.536869541	4.840813702	5.94649347	7.830026982
704	1.946678322	3.494738873	4.828174501	5.892405514	7.779120671
705	2.080273893	3.680113811	4.893477036	5.866952359	7.823663693
706	1.994391026	3.47367354	4.885050903	5.924221959	7.992290849
707	2.016656954	3.435755939	4.731273966	5.86058907	8.075013604
708	2.210688617	3.701179144	4.851346369	5.936948537	7.938202893
709	2.366550117	3.652728877	4.716528232	6.086485826	7.683671338
710	2.391996892	3.62955701	4.695462899	6.153300359	7.810937115
711	2.194784382	3.64851581	4.893477036	6.17557187	8.170462938
712	2.185241841	3.669581144	4.809215701	6.124665559	8.170462938
713	2.287028943	3.682220344	4.714421699	5.952856759	7.966837693
714	2.194784382	3.690646477	4.832387568	5.921040314	7.865025071
715	2.150252525	3.669581144	4.826067968	6.013308003	8.046378804
716	2.121624903	3.623237409	4.882944369	6.048306092	8.183189516
717	2.188422688	3.64219621	4.994590638	6.083304181	8.145009782
718	2.245677933	3.574787142	4.956673037	6.131028848	8.148191427
719	2.140709984	3.612704743	4.994590638	6.143755426	8.106830049
720	2.162975913	3.682220344	4.965099171	6.11830227	8.135464849
721	2.306114025	3.696966078	4.931394637	6.092849114	8.154554716
722	2.328379953	3.770694746	5.028295172	6.038761159	8.078195249
723	2.277486402	3.722244478	5.028295172	6.162845292	8.020925649
724	2.24885878	3.842316881	4.798683034	6.334654092	8.202279382
725	2.162975913	3.935004349	4.849239835	6.439648359	8.310455293
726	2.16615676	3.739096745	5.038827839	6.541460981	8.335908449
727	2.296571484	3.63587661	5.133621841	6.487373026	8.523625471
728	2.519230769	3.63587661	5.249481177	6.293292715	8.606348227
729	2.4874223	3.741203279	5.234735443	6.229659826	8.603166582
730	2.274305556	4.048757152	5.074638907	6.436466715	8.517262182
731	2.411081974	3.975028483	5.106236907	6.624183737	8.494990671
732	2.525592463	3.705392211	5.384299313	6.649636892	8.625438094
733	2.503326535	3.814931947	5.455921448	6.586004004	8.55862356
734	2.547858392	3.825464614	5.304251045	6.353743959	8.377269827
735	2.500145688	3.699072611	5.297931445	6.423740137	8.402722982
736	2.509688228	3.909725949	5.333742512	6.624183737	8.571350138
737	2.512869075	3.937110883	5.327422912	6.703724848	8.64452796
738	2.576486014	3.808612347	5.278972644	6.722814715	8.749522227
739	2.640102953	3.806505813	5.436962647	6.649636892	8.689070982
740	2.506507382	3.846529947	5.689746653	6.516007826	8.666799471
741	2.509688228	3.98556115	5.533863183	6.535097692	8.819518405
742	2.614656177	4.040331018	5.329529445	6.538279337	8.819518405
743	2.621017871	3.956069683	5.418003847	6.474646448	8.720887427
744	2.6432838	3.867595281	5.384299313	6.531916048	8.695434271
745	2.557400932	3.95396315	5.428536514	6.516007826	8.870424716
746	2.490603147	4.154083821	5.527543583	6.611457159	8.965874049
747	2.465156371	4.208853688	5.451708381	6.786447604	8.908604449
748	2.490603147	4.004519951	5.628657185	6.850080493	8.84497156
749	2.576486014	4.027691818	5.645509452	6.792810893	8.857698138
750	2.554220085	4.14776422	5.285292244	6.764176093	8.641346316
751	2.65282634	4.175149154	5.369553579	6.760994448	8.619074805
752	2.656007187	4.107740086	5.653935585	6.821445693	8.921331027
753	2.646464646	3.863382214	5.487519449	6.904168448	8.953147472
754	2.745070901	3.852849548	5.472773715	6.824627337	9.048596805
755	2.745070901	4.067715952	5.567567717	6.843717204	9.242677116
756	2.675092269	4.213066755	5.584419984	6.875533648	9.150409427
757	2.576486014	4.213066755	5.542289316	6.760994448	8.794065249
758	2.706900738	4.261517023	5.514904382	6.729178004	8.90224116
759	2.830953768	4.295221557	5.56967425	6.926439959	9.188589161
760	2.792783605	4.316286891	5.656042119	7.130065204	9.144046138
761	2.776879371	4.518514095	5.723451187	7.053705737	9.159954361
762	2.865943085	4.524833695	5.721344653	6.859625426	9.236313827
763	2.897751554	4.227812489	5.757155721	6.996436137	9.325399872
764	2.605113636	4.227812489	5.906719591	7.200061382	9.290401783
765	2.630560412	4.339458758	5.919358791	7.101430404	9.252222049
766	2.904113248	4.223599422	5.658148652	6.980527915	9.299946716
767	2.888209013	4.210960222	5.69395972	7.085522182	9.373124538
768	2.792783605	4.335245691	5.826671322	7.263694271	9.408122627
769	2.786421911	4.343671825	5.830884389	7.279602493	9.36676125
770	2.907294095	4.368950225	5.792966788	7.260512626	9.39539605
771	2.881847319	4.484809561	5.877228123	7.219151248	9.614929516
772	2.716443279	4.478489961	6.108946795	7.35596196	9.780375028
773	2.757794289	4.545899029	6.020472393	7.537315693	9.777193383
774	2.923198329	4.689143298	5.908826124	7.508680893	9.73901365
775	2.996357809	4.58381663	5.988874392	7.368688537	9.834462983
776	2.897751554	4.385802492	5.997300526	7.349598671	9.837644628
777	2.799145299	4.364737158	6.062603061	7.359143604	9.519480183
778	2.897751554	4.411080893	6.163716663	7.378233471	9.443120716
779	2.865943085	4.472170361	6.161610129	7.616856804	9.541751694
780	2.837315462	4.495342228	6.068922661	7.709124493	9.783556672
781	2.942283411	4.379482892	6.106840262	7.540497337	9.984000272
782	3.00590035	4.442678893	6.075242261	7.368688537	9.805828183
783	2.929560023	4.585923163	6.102627195	7.378233471	9.818554761
784	3.028166278	4.640693031	6.19952773	7.588222004	10.09853947
785	3.161761849	4.684930232	6.237445331	7.715487782	9.952183828
786	3.085421523	4.541685962	6.441779069	7.645491604	9.751740228
787	2.999538656	4.343671825	6.469164002	7.607311871	10.01581672
788	2.907294095	4.455318094	6.443885602	7.677308049	10.25125841
789	2.958187646	4.733380499	6.323813199	7.855480138	10.10808441
790	2.993176962	4.754445833	6.226912664	7.849116849	9.933093961
791	3.059974747	4.617521164	6.443885602	7.839571915	10.10172112
792	3.199932012	4.581710096	6.534466537	7.817300404	10.21626032
793	3.050432207	4.691249832	6.365943867	7.775939026	10.05399645
794	2.955006799	4.836600635	6.197421197	7.845935204	10.06035974
795	3.174485237	4.807109168	6.294321732	7.950929471	10.32125458
796	3.2126554	4.796576501	6.353304667	7.954111115	10.41670392
797	3.190389472	4.956673037	6.288002132	7.845935204	10.40715898
798	3.244463869	4.975631838	6.325919733	7.915931382	10.32443623
799	3.25400641	4.851346369	6.566064538	8.001835782	10.30852801
800	3.174485237	4.941927304	6.652432406	8.005017427	10.47715516
801	3.104506605	4.971418771	6.502868537	7.998654138	10.54078805
802	3.184027778	4.889263969	6.458631336	8.005017427	10.56624121
803	3.362155206	4.847133302	6.559744938	8.116374982	10.52169818
804	3.435314685	4.7776177	6.702989207	8.094103471	10.61078423
805	3.422591298	4.874518236	6.64821934	8.059105382	10.72214178
806	3.454399767	4.878731302	6.707202274	8.106830049	10.58214943
807	3.422591298	4.830281035	6.844126944	8.253185693	10.58851272
808	3.45121892	4.916648903	6.873618411	8.361361605	10.66805383
809	3.378059441	4.922968503	6.749332942	8.304092005	10.73805001
810	3.193570319	4.971418771	6.700882674	8.170462938	10.71577849
811	3.222197941	5.040934372	6.791463609	8.15773636	10.68078041
812	3.416229604	4.969312238	6.740906808	8.323181871	10.88758729
813	3.527559246	5.003016772	6.770398275	8.205461027	10.89076894
814	3.425772145	5.22630931	6.818848543	8.275457204	10.74123165
815	3.339889277	5.260013844	6.753546008	8.405904627	10.74441329
816	3.355793512	5.196817842	6.757759075	8.440902716	10.94167525
817	3.425772145	5.300037978	6.665071607	8.491809027	11.04985116
818	3.527559246	5.308464111	6.597662539	8.580895071	11.07212267
819	3.387601981	5.270546511	6.736693741	8.628619738	11.15802707
820	3.371697747	5.23262891	6.936814412	8.428176138	10.91940374
821	3.591176185	5.314783712	6.97262548	8.405904627	10.90985881
822	3.559367716	5.243161577	6.957879746	8.733614005	11.14211885
823	3.527559246	5.040934372	6.989477747	8.755885516	11.17711694
824	3.587995338	5.038827839	7.223302952	8.631801382	11.26302134
825	3.613442113	5.270546511	7.105337082	8.727250716	11.11666569
826	3.632527195	5.468560648	7.00422348	8.714524138	11.04985116
827	3.705686674	5.318996778	7.223302952	8.660436182	11.27574792
828	3.578452797	5.234735443	7.212770285	8.638164671	11.26302134
829	3.511655012	5.316890245	7.311777353	8.727250716	11.34256245
830	3.53392094	5.361127446	7.269646686	8.771793738	11.38392383
831	3.568910256	5.354807846	7.246474819	8.813155116	11.46346494
832	3.677059052	5.335849045	7.136935083	8.876788005	11.53027947
833	3.702505828	5.40115158	7.261220552	9.035870227	11.39983205
834	3.712048368	5.316890245	7.463447757	9.172680938	11.48573645
835	3.743856838	5.306357578	7.360227621	9.061323383	11.50164467
836	3.858367327	5.588633051	7.364440688	8.949965827	11.53027947
837	3.762941919	5.641296385	7.343375354	9.086776538	11.56845921
838	3.597537879	5.573887317	7.381292955	9.226768894	11.54300605
839	3.747037685	5.624444118	7.374973355	9.198134094	11.56527756
840	3.906080031	5.647615985	7.396038689	9.124956272	11.59073072
841	3.73113345	5.670787852	7.408677889	9.105866405	11.65118196
842	3.769303613	5.811925589	7.252794419	9.287220138	11.64163703
843	3.941069347	5.788753722	7.337055754	9.303128361	11.7466313
844	3.874271562	5.691853186	7.646716161	9.210860672	11.88662365
845	3.804292929	5.774007988	7.728870962	9.258585338	11.95661983
846	3.861548174	5.683427053	7.701486028	9.385851116	12.00752614
847	3.836101399	5.696066253	7.720444829	9.471755516	11.98525463
848	3.836101399	5.744516521	7.714125229	9.344489738	12.06797738
849	3.909260878	5.750836121	7.844730298	9.296765072	12.1475185
850	3.801112082	5.795073322	7.910032833	9.484482094	12.0616141
851	3.794750389	5.740303454	7.804706164	9.608566227	12.04570587
852	3.912441725	5.771901455	7.712018695	9.691288983	12.01388943
853	4.01104798	5.809819055	7.806812697	9.557659916	12.03616094
854	4.055579837	5.870908523	8.051170569	9.732650361	12.30341907
855	4.039675602	5.885654257	7.994294168	9.901277516	12.31614565
856	4.004686286	5.814032122	7.859476032	9.818554761	12.27478427
857	4.071484071	5.818245189	7.977441901	9.805828183	12.32250894
858	3.998324592	5.921465324	8.053277102	9.783556672	12.36705196
859	3.89653749	6.039431193	8.099620837	9.837644628	12.44977472
860	3.982420357	5.891973857	8.171242972	9.799464894	12.55476898
861	4.001505439	5.898293457	8.320806841	9.76764845	12.74566765
862	3.985601204	6.151077462	8.169136438	9.789919961	12.74566765
863	4.109654235	6.250084531	7.9205655	9.815373116	12.70112463
864	4.313228438	6.3364524	8.084875103	9.745376939	12.73612272
865	4.338675214	6.127905595	8.25129124	9.850371205	12.74248601
866	4.201898796	6.087881461	8.27025004	10.05399645	12.7202145
867	4.25915404	6.172142796	8.198627905	10.11444769	12.71066956
868	4.310047591	6.117372928	8.274463107	9.984000272	12.62476516
869	4.157366939	6.247977998	8.223906306	9.933093961	12.64703667
870	4.103292541	6.254297598	8.320806841	10.00627178	12.82839041
871	4.252792347	6.148970929	8.544099379	10.14308249	12.88884165
872	4.338675214	6.288002132	8.546205913	10.14626414	12.78066574
873	4.278239122	6.49233587	8.40717471	9.920367383	12.64385503
874	4.084207459	6.627154006	8.409281243	10.00309014	12.88247836
875	4.21780303	6.52393387	8.579910447	10.21626032	13.12428334
876	4.281419969	6.302747866	8.527247112	10.33398116	13.0065625
877	4.128739316	6.285895599	8.57569738	10.33079952	12.91747645
878	4.303685897	6.401754934	8.539886313	10.23853183	13.06701374
879	4.367302836	6.452311735	8.531460179	10.41352227	13.04156058
880	4.45636655	6.51761427	8.651532582	10.67123547	13.14655485
881	4.532706876	6.52393387	8.56937778	10.66487218	13.32790859
882	4.440462315	6.351198133	8.615721514	10.47079187	13.2642757
883	4.554972805	6.51129467	8.729474317	10.37852418	13.33745352
884	4.631313131	6.707202274	8.820055252	10.52169818	13.36926996
885	4.488175019	6.734587208	8.839014052	10.69350698	13.43926614
886	4.469089938	6.694563074	8.822161785	10.80168289	13.59516672
887	4.558153652	6.66717814	8.956979921	10.83668098	13.6651629
888	4.532706876	6.709308808	8.963299522	10.77622974	13.50926232
889	4.567696193	6.694563074	8.748433117	10.82077276	13.47108259
890	4.647217366	6.669284673	8.847440186	10.92894867	13.5506237
891	4.519983489	6.612408272	9.148674459	10.95440183	13.44244779
892	4.69493007	6.734587208	9.077052324	10.96394676	13.41699463
893	4.815802253	6.827274677	8.975938722	11.05621445	13.5792585
894	4.679025835	6.66717814	9.083371924	11.11030241	13.68743441
895	4.796717172	6.652432406	9.190805126	11.07848596	13.77333881
896	4.758547009	6.858872677	9.131822192	11.02121636	13.98332734
897	4.723557692	6.938920946	9.093904591	11.13257392	14.14240956
898	4.828525641	6.871511878	9.209763927	11.14848214	13.99287227
899	4.86033411	6.98526468	9.409884598	11.09121254	14.08832161
900	4.965302059	6.970518946	9.458334865	11.10075747	14.33967152
899	4.714015152	6.764078675	9.020175923	10.75395823	13.68425276
898	4.41501554	6.559744938	8.541992846	10.29261978	12.86020685
897	4.348217754	6.300641332	8.346085242	9.949002183	12.57385885
896	4.240068959	6.026791993	8.112260037	9.758103516	12.28114756
895	3.966516123	5.771901455	7.901606699	9.414485916	12.08706725
894	3.858367327	5.788753722	7.756255896	9.204497383	11.98207298
893	4.026952214	5.668681319	7.705699095	9.236313827	11.84844392
892	3.941069347	5.453814914	7.530856825	9.198134094	11.68299841
891	3.718410062	5.458027981	7.263327086	9.029506938	11.4889181
890	3.483027389	5.418003847	7.14746775	8.908604449	11.26620298
889	3.486208236	5.354807846	7.14114815	8.765430449	11.16439036
888	3.670697358	5.270546511	7.193811484	8.619074805	11.09757583
887	3.483027389	5.08938464	7.143254683	8.421812849	10.80804618
886	3.298538267	4.967205704	6.983158147	8.275457204	10.88440565
885	3.378059441	4.815535301	6.820955077	8.316818582	10.86849743
884	3.49256993	4.775511167	6.755652542	8.138646493	10.44215707
883	3.413048757	4.838707168	6.669284673	8.18637116	10.42943049
882	3.279453186	4.840813702	6.589236405	8.062287027	10.44215707
881	3.222197941	4.823961435	6.477590136	7.655036537	10.24489512
880	3.330346737	4.62173423	6.397541868	7.705942849	10.13035592
879	3.393963675	4.606988497	6.437566002	7.721851071	9.888550939
878	3.161761849	4.632266897	6.391222268	7.572313782	9.770830094
877	3.050432207	4.522727162	6.273256398	7.575495426	9.869461072
876	3.012262044	4.423720093	6.273256398	7.553223915	9.713560494
875	3.142676768	4.467957294	6.241658398	7.55640556	9.471755516
874	3.142676768	4.373163292	6.03100506	7.467319515	9.522661827
873	3.059974747	4.208853688	5.940424125	7.314600582	9.525843472
872	2.999538656	4.175149154	5.980448259	7.101430404	9.443120716
871	2.904113248	4.223599422	5.843523589	6.859625426	9.277675205
870	2.955006799	4.156190354	5.651829052	6.888260226	9.159954361
869	2.980453574	3.892873682	5.611804918	6.894623515	9.220405605
868	2.96454934	3.922365149	5.599165718	6.71963307	9.128137916
867	2.830953768	4.067715952	5.40747118	6.703724848	9.039051872
866	2.830953768	4.103527019	5.278972644	6.773721026	8.949965827
865	2.862762238	3.930791283	5.350594779	6.856443782	8.762248805
864	2.840496309	3.82335808	5.472773715	6.885078582	8.61589316
863	2.811868687	3.690646477	5.487519449	6.757812804	8.545896982
862	2.811868687	3.538976074	5.268439977	6.624183737	8.647709605
861	2.789602758	3.627450476	5.205243976	6.554187559	8.717705783
860	2.754613442	3.562147941	5.266333444	6.385560403	8.685889338
859	2.703719891	3.463140873	4.967205704	6.331472448	8.367724893
858	2.461975524	3.564254475	4.912435836	6.31874587	8.189552804
857	2.544677545	3.488419273	5.080958507	6.150118714	8.227732538
856	2.65282634	3.444182072	4.960886104	6.006944714	8.122738271
855	2.442890443	3.570574075	4.899796636	5.997399781	8.04319716
854	2.398358586	3.461034339	4.779724234	6.156482003	7.98592756
853	2.350645882	3.231422201	4.638586497	6.048306092	8.001835782
852	2.341103341	3.332535803	4.60277543	5.905132092	7.810937115
851	2.582847708	3.378879538	4.663864898	5.914677025	7.581858715
850	2.516049922	3.212463401	4.625947297	5.812864403	7.623220093
849	2.465156371	3.151373933	4.45953116	5.672872048	7.674126404
848	2.379273504	3.328322737	4.385802492	5.723778359	7.581858715
847	2.287028943	3.370453404	4.44689196	5.835135914	7.540497337
846	2.283848096	3.088177931	4.518514095	5.854225781	7.476864449
845	2.178880148	3.035514597	4.375269825	5.663327114	7.49913596
844	2.264763015	3.039727664	4.480596494	5.418340492	7.397323337
843	2.16615676	3.056579931	4.499555294	5.472428447	7.142791782
842	2.131167444	3.113456332	4.158296887	5.408795558	7.273239204
841	2.255220474	2.890163794	4.105633553	5.357889247	7.330508804
840	2.309294872	2.795369792	4.341565291	5.45970187	7.142791782
839	2.04210373	2.925974861	4.179362221	5.326072803	6.999617782
838	1.88624223	3.071325664	3.97292195	5.221078536	6.885078582
837	2.213869464	2.854352727	4.118272753	5.294256358	6.990072848
836	2.178880148	2.721641124	4.052970218	5.221078536	7.012344359
835	1.997571873	2.805902459	3.905512882	5.116084269	6.929621604
834	2.013476107	2.683723523	3.964495817	5.096994403	6.741904581
833	2.003933566	2.772197925	4.021372218	5.014271647	6.579640715
832	1.997571873	2.690043123	3.937110883	4.931548892	6.684634981
831	2.035742036	2.527840053	3.854956081	4.950638758	6.767357737
830	1.930774087	2.614207922	3.857062614	4.925185603	6.722814715
829	1.835348679	2.789050192	3.894980215	4.953820403	6.570095781
828	1.857614608	2.572077254	3.894980215	4.963365336	6.538279337
827	1.759008353	2.470963652	3.840210347	4.648382536	6.34738067
826	1.832167832	2.668977789	3.766481679	4.648382536	6.321927515
825	2.00075272	2.506774719	3.758055546	4.842462847	6.344199026
824	1.933954934	2.411980717	3.762268612	4.696107203	6.166026937
823	1.914869852	2.489922452	3.587426342	4.638837603	6.201025026
822	2.070731352	2.494135519	3.534763008	4.517935114	6.274202848
821	2.08345474	2.452004851	3.644302743	4.397032625	6.156482003
820	1.749465812	2.473070185	3.385199138	4.403395914	6.000581425
819	1.529987374	2.492028986	3.145054333	4.546569914	6.140573781
818	1.663582945	2.424619918	3.256700602	4.591112936	6.229659826
817	1.520444833	2.390915384	3.372559937	4.438394002	6.188298448
816	1.418657731	2.243458047	3.353601137	4.387487691	6.086485826
815	1.552253302	2.150770578	3.345175004	4.473392091	5.800137825
814	1.475912976	2.260310314	3.33042927	4.62292938	5.781047959
813	1.4504662	2.308760582	3.275659402	4.45112058	5.768321381
812	1.6063277	2.268736448	3.263020202	4.075686536	5.663327114
811	1.638136169	2.161303245	3.303044336	4.16477258	5.609239159
810	1.498178904	2.053870043	3.235635268	4.377942758	5.714233425
809	1.475912976	1.933797641	3.300937803	4.228405469	5.822409336
808	1.456827894	1.874814706	3.279872469	4.097958047	5.653782181
807	1.437742813	2.104426844	3.142947799	4.018416936	5.564696136
806	1.498178904	2.310867115	3.075538731	4.015235291	5.577422714
805	1.437742813	2.112852978	2.989170863	4.015235291	5.532879692
804	1.237349456	2.034911243	2.934400995	3.96432898	5.583786003
803	1.265977078	2.049656976	2.749026058	3.868879647	5.485155025
802	1.377306721	1.849536305	2.824861259	3.875242935	5.354707603
801	1.370945027	1.906412707	2.99970353	3.84978978	5.466065159
800	1.412296037	1.919051907	3.00602313	3.922967602	5.332436092
799	1.288243007	1.775807637	2.974425129	3.973873913	5.192443736
798	1.167370824	1.887453906	2.976531662	3.913422669	5.163808936
797	1.234168609	1.754742304	3.071325664	3.84978978	5.249713336
796	1.291423854	1.647309101	2.99338393	3.665254402	5.367434181
795	1.253253691	1.841110172	2.83750046	3.662072758	5.189262092
794	1.259615385	1.853749372	2.841713526	3.662072758	5.151082358
793	1.281881313	1.695759369	2.85013966	3.700252491	5.195625381
792	1.151466589	1.579900033	2.749026058	3.601621513	5.030179869
791	1.106934732	1.729463903	2.765878325	3.394814624	4.915640669
790	1.145104895	1.763168437	2.85645926	3.251640624	4.797919825
789	1.170551671	1.539875899	2.70057579	3.308910224	4.689743914
788	1.335955711	1.636776434	2.456217918	3.385269691	4.829736269
787	1.304147242	1.849536305	2.409874184	3.289820357	4.99518178
786	1.278700466	1.790553371	2.624740588	3.216642535	4.826554625
785	1.272338772	1.640989501	2.740599924	3.226187468	4.791556536
784	1.145104895	1.573580433	2.582609921	3.324818446	4.896550803
783	1.071945416	1.598858834	2.553118454	3.321636802	4.871097647
782	1.043317793	1.586219633	2.492028986	3.461629157	4.76610338
781	1.08784965	1.605178434	2.414087251	3.369361468	4.581568002
780	1.056041181	1.5967523	2.439365651	3.207097602	4.575204714
779	0.75704157	1.501958298	2.283482181	3.210279246	4.597476225
778	0.737956488	1.44718843	2.197114313	3.229369113	4.581568002
777	1.036956099	1.413483896	2.536266187	3.102103335	4.511571825
776	1.056041181	1.529343232	2.52573352	3.124374846	4.435212358
775	0.925626457	1.582006567	2.22028618	3.242095691	4.317491513
774	0.976520008	1.474573364	2.247671114	3.006654002	4.218860536
773	0.896998834	1.26602656	2.361423916	3.111648268	4.342944669
772	0.865190365	1.202830559	2.365636983	3.143464713	4.311128225
771	0.92244561	1.27234616	2.315080182	3.044833735	4.10750298
770	0.874732906	1.310263761	2.270842981	3.000290713	4.117047913
769	1.024232712	1.303944161	2.182368579	3.083013468	4.113866269
768	0.830201049	1.28498536	2.133918311	3.114829913	3.967510624
767	0.788850039	1.289198427	2.028591643	3.006654002	4.056596669
766	1.024232712	1.261813493	2.072828844	2.965292624	4.037506802
765	0.941530692	1.282878827	2.20764698	2.780757246	3.989782135
764	0.935168998	1.358714029	2.195007779	2.863480002	4.161590936
763	0.900179681	1.400844696	2.055976576	2.888933157	4.110684624
762	0.776126651	1.24706776	1.933797641	2.736214224	3.859334713
761	0.792030886	1.240748159	2.066509243	2.729850935	3.837063202
760	0.871552059	1.226002426	2.05808311	2.72666929	4.008872002
759	0.795211733	1.263920027	1.893773506	2.685307913	4.047051736
758	0.747499029	1.215469759	2.047550443	2.64076489	3.977055558
757	0.865190365	1.150167224	2.247671114	2.656673113	4.085231469
756	0.941530692	1.238641626	2.047550443	2.631219957	3.967510624
755	0.852466977	1.25970696	1.853749372	2.729850935	3.738432224
754	0.769764957	1.055373222	1.870601639	2.736214224	3.728887291
753	0.795211733	0.92898122	1.805299105	2.621675024	3.770248669
752	0.728413947	0.836293751	1.817938305	2.624856668	3.741613869
751	0.788850039	0.838400284	1.849536305	2.523044046	3.770248669
750	0.849286131	0.994283754	1.857962439	2.529407335	3.716160713
749	0.763403263	1.034307888	1.841110172	2.516680757	3.767067024
748	0.779307498	1.078545089	1.809512171	2.599403513	3.754340446
747	0.718871406	0.987964154	1.820044838	2.516680757	3.490263957
746	0.674339549	1.084864689	1.841110172	2.290784001	3.436176002
745	0.680701243	1.023775221	1.699972436	2.462592801	3.407541202
744	0.604360917	0.998496821	1.449294964	2.516680757	3.502990535
743	0.620265152	1.015349088	1.442975364	2.23987769	3.553896846
742	0.575733294	0.924768153	1.531449765	2.230332757	3.553896846
741	0.607541764	0.81733495	1.537769366	2.389414979	3.611166446
740	0.68388209	0.821548017	1.619924167	2.363961824	3.483900669
739	0.696605478	1.082758156	1.525130165	2.360780179	3.369361468
738	0.585275835	1.019562155	1.533556299	2.453047868	3.378906402
737	0.550286519	0.876317885	1.548302033	2.453047868	3.36299818
736	0.617084305	0.749925882	1.497745231	2.293965646	3.36299818
735	0.521658897	0.65513188	1.790553371	2.306692223	3.264367202
734	0.553467366	0.819441484	1.794766438	2.328963735	3.130738135
733	0.578914141	0.863678685	1.383992429	2.360780179	3.27709378
732	0.604360917	0.707795215	1.29130496	2.430776357	3.267548846
731	0.636169386	0.699369081	1.44718843	2.179426446	3.350271602
730	0.588456682	0.876317885	1.287091894	1.969437912	3.33436338
729	0.607541764	0.79837615	1.308157227	1.972619557	3.038470446
728	0.563009907	0.650918814	1.424016563	1.966256268	2.981200846
727	0.667977855	0.819441484	1.322902961	2.017162579	2.936657824
726	0.699786325	0.749925882	1.306050694	1.998072712	3.089376757
725	0.496212121	0.615107746	1.413483896	1.95352969	3.105284979
724	0.493031274	0.585616279	1.381885896	1.937621468	3.041652091
723	0.356254856	0.560337878	1.240748159	1.921713245	3.025743868
722	0.330808081	0.505568011	1.270239627	1.918531601	2.853935068
721	0.442137723	0.585616279	1.238641626	1.991709423	2.742577513
720	0.308542152	0.64881228	1.282878827	1.991709423	2.672581335
719	0.346712315	0.469756943	1.386098962	1.89626009	2.710761068
718	0.356254856	0.539272545	1.11014309	1.902623379	2.818936979
717	0.353074009	0.551911745	0.971111887	1.845353779	2.84120849
716	0.454861111	0.549805212	1.198617492	1.797629112	2.780757246
715	0.464403652	0.549805212	1.200724025	1.947166401	2.761667379
714	0.515297203	0.604575079	1.099610423	1.873988579	2.793483824
713	0.400786713	0.65513188	1.185978292	1.788084179	2.84120849
712	0.308542152	0.596148946	1.177552158	1.711724712	2.787120535
711	0.292637918	0.646705747	1.126995357	1.562187423	2.675762979
710	0.27991453	0.539272545	1.190191358	1.778539245	2.634401601
709	0.397605866	0.497141877	1.192297892	1.902623379	2.764849024
708	0.438956876	0.627746947	1.141741091	1.676726623	2.818936979
707	0.368978244	0.604575079	1.101716956	1.463556445	2.739395868
706	0.368978244	0.530846411	1.348181362	1.664000045	2.771212313
705	0.235382673	0.404454408	1.413483896	1.784902534	2.834845202
704	0.244925214	0.402347875	1.295518027	1.651273468	2.72666929
703	0.391244172	0.488715744	1.242854693	1.673544979	2.624856668
702	0.229020979	0.501354944	1.101716956	1.606730445	2.621675024
701	0.098606255	0.604575079	1.133314957	1.489009601	2.500772535
700	0.184489122	0.638279613	1.095397356	1.431740001	2.567587068
699	0.254467754	0.412880542	0.994283754	1.55264249	2.462592801
698	0.235382673	0.364430274	0.905809352	1.632183601	2.421231424
697	0.286276224	0.48028961	0.979538021	1.536734268	2.500772535
696	0.346712315	0.450798143	1.080651623	1.377652045	2.41168649
695	0.289457071	0.351791074	0.903702819	1.40946849	2.300328935
694	0.092244561	0.250677472	0.897383219	1.559005779	2.367143468
693	0.149499806	0.301234273	1.015349088	1.549460845	2.332145379
692	0.257648601	0.364430274	0.867891752	1.434921645	2.179426446
691	0.203574204	0.326512674	0.840506818	1.406286845	2.236696046
690	0.213116744	0.202227204	0.912128952	1.489009601	2.313055512
689	0.187669969	0.364430274	0.998496821	1.511281112	2.278057423
688	0.085882867	0.535059478	0.96689882	1.358562179	2.208061246
687	0.028627622	0.518207211	0.895276685	1.282202712	2.201697957
686	0.146318959	0.429732809	1.021668688	1.425376712	2.12533849
685	0.235382673	0.297021206	0.933194286	1.49537289	2.23987769
684	0.130414724	0.172735737	0.842613351	1.504917823	2.300328935
683	0.127233877	0.216972938	0.952153087	1.329927378	2.090340401
682	0.117691336	0.377069475	0.981644554	1.250386267	2.144428357
681	0.073159479	0.368643341	1.068012422	1.244022978	2.322600446
680	0.092244561	0.410774009	1.044840555	1.084940756	2.09670369
679	0.085882867	0.393921742	0.745712816	0.967219912	1.870806934
678	0.143138112	0.261210139	0.608788146	1.116757201	2.01079929
677	0.194031663	0.153776937	0.682516814	1.263112845	2.033070801
676	0.181308275	0.214866405	0.749925882	1.081759112	2.026707512
675	0.120872183	0.252784005	0.77941735	1.116757201	2.118975201
674	0.130414724	0.109539736	0.77309775	1.269476134	2.013980934
673	0.209935897	0.128498536	0.697262548	1.145392001	1.893078445
672	0.219478438	0.067409068	0.777310816	1.097667334	1.931258179
671	0.171765734	0.103220136	0.564550945	1.008581289	1.92489489
670	-0.019085082	0.202227204	0.263316672	0.929040178	1.797629112
669	-0.022265929	0.128498536	0.414987075	1.043579378	1.733996223
668	0.098606255	0.183268404	0.600362013	1.069032534	1.765812668
667	0.025446775	0.179055337	0.566657479	0.8876788	1.819900623
666	-0.019085082	0.193801071	0.482396143	0.938585112	1.533552623
665	0.028627622	0.223292538	0.526633344	1.167663512	1.549460845
664	0.111329643	0.227505605	0.48028961	1.100848978	1.616275379
663	0.028627622	0.347578007	0.421306676	0.967219912	1.514462756
662	-0.079521173	0.231718672	0.438158943	0.9163136	1.517644401
661	0.009542541	-0.050556801	0.653025347	0.9163136	1.660818401
660	0.16540404	0.023171867	0.676197214	0.824045912	1.819900623
659	0.159042347	0.297021206	0.522420278	0.693598489	1.714906356
658	0.063616939	0.065302535	0.446585076	0.779502889	1.673544979
657	0.12405303	-0.044237201	0.520313744	0.894042089	1.590822223
656	-0.003180847	0.189588004	0.579296679	0.690416845	1.460374801
655	-0.178127428	0.077941735	0.547698678	0.607694089	1.43810329
654	-0.120872183	0.0126392	0.503461477	0.747686445	1.536734268
653	-0.089063714	0.090580935	0.48028961	0.703143423	1.594003868
652	-0.025446775	0.16220307	0.457117743	0.769957956	1.549460845
651	-0.069978632	0.105326669	0.393921742	0.757231378	1.482646312
650	-0.149499806	0.107433202	0.419200142	0.639510534	1.517644401
649	-0.015904235	0.099007069	0.389708675	0.690416845	1.635365245
648	0.069978632	0.054769868	0.402347875	0.712688356	1.625820312
647	0.031808469	0.18116187	0.398134808	0.757231378	1.460374801
646	0.034989316	0.216972938	0.328619207	0.8876788	1.377652045
645	-0.073159479	0.151670403	0.246464405	0.795411112	1.425376712
644	-0.375339938	-0.054769868	0.254890539	0.553606134	1.358562179
643	-0.359435703	-0.086367868	0.254890539	0.6299656	1.329927378
642	-0.104967949	0.035811067	0.288595073	0.642692178	1.406286845
641	-0.095425408	-0.147457336	0.282275473	0.531334623	1.345835601
640	-0.149499806	-0.151670403	0.191694537	0.6872352	1.326745734
639	-0.092244561	-0.004213067	0.153776937	0.709506711	1.393560267
638	-0.047712704	-0.0189588	0.13692467	0.559969423	1.234478045
637	-0.104967949	-0.016852267	0.368643341	0.6013308	1.142210356
636	-0.190850816	-0.080048268	0.31808654	0.566332711	1.18039009
635	-0.143138112	-0.126392003	0.248570939	0.528152978	1.183571734
634	0.015904235	-0.054769868	0.381282541	0.502699822	1.377652045
633	0.098606255	-0.160096537	0.153776937	0.423158711	1.336290667
632	-0.028627622	-0.284382006	0.014745734	0.397705556	0.986309778
631	-0.108148796	-0.151670403	0.0126392	0.432703645	0.948130045
630	-0.16540404	-0.069515601	0.067409068	0.524971334	1.240841334
629	-0.273552836	-0.115859336	0.115859336	0.6586004	1.355380534
628	-0.136776418	-0.18116187	0.183268404	0.582240934	1.161300223
627	-0.006361694	-0.166416137	0.126392003	0.480428311	0.992673067
626	-0.019085082	-0.128498536	0.061089468	0.4867916	0.903587023
625	-0.060436092	-0.101113602	0.214866405	0.353162534	0.811319334
624	-0.203574204	-0.101113602	0.099007069	0.289529645	0.995854712
623	-0.139957265	-0.227505605	0.054769868	0.219533467	1.186753378
622	-0.143138112	-0.31808654	0.204333738	0.359525822	1.097667334
621	-0.270371989	-0.334938807	0.263316672	0.585422578	0.9163136
620	-0.069978632	-0.16220307	0.364430274	0.413613778	0.919495245
619	-0.139957265	0.014745734	0.147457336	0.286348	0.919495245
618	-0.19721251	-0.016852267	0.031598001	0.416795422	0.833590845
617	-0.12405303	-0.30544734	0.090580935	0.531334623	0.868588934
616	-0.146318959	-0.339151874	0.021065334	0.394523911	0.874952223
615	-0.127233877	-0.109539736	-0.0189588	0.369070756	0.817682623
614	-0.178127428	-0.231718672	0.008426134	0.283166356	0.738141512
613	-0.235382673	-0.400241342	0.120072403	0.270439778	0.792229467
612	-0.381701632	-0.31808654	0.069515601	0.388160622	0.855862356
611	-0.356254856	-0.242251338	-0.082154802	0.3436176	0.734959867
610	-0.104967949	-0.328619207	-0.15588347	0.4867916	0.957674978
609	-0.143138112	-0.227505605	-0.113752802	0.419977067	1.113575556
608	-0.203574204	-0.202227204	-0.0063196	0.330891022	0.935403467
607	-0.254467754	-0.414987075	0.111646269	0.264076489	0.731778223
606	-0.407148407	-0.221186005	0.040024134	0.299074578	0.763594667
605	-0.260829448	-0.056876401	-0.082154802	0.346799245	0.7731396
604	-0.206755051	-0.229612138	0.054769868	0.1718088	0.626783956
603	-0.36261655	-0.320193073	-0.031598001	0.044543022	0.779502889
602	-0.43577603	-0.286488539	-0.105326669	-0.006363289	0.824045912
601	-0.521658897	-0.223292538	-0.244357872	0.022271511	0.699961778
600	-0.432595183	-0.448691609	-0.275955872	0.1145392	0.607694089
599	-0.235382673	-0.261210139	-0.204333738	-0.006363289	0.369070756
598	-0.260829448	-0.13692467	-0.248570939	-0.003181644	0.477246667
597	-0.407148407	-0.366536808	-0.16220307	0.089086044	0.8017744
596	-0.349893162	-0.349684541	-0.103220136	-0.066814533	0.696780134
595	-0.337169775	-0.391815208	-0.061089468	-0.139992356	0.477246667
594	-0.423052642	-0.374962941	-0.183268404	0.034998089	0.464520089
593	-0.327627234	-0.438158943	-0.252784005	-0.0286348	0.534516267
592	-0.222659285	-0.469756943	-0.212759871	-0.168627156	0.575877645
591	-0.32126554	-0.408667475	-0.122178936	0.089086044	0.6013308
590	-0.368978244	-0.297021206	-0.246464405	0.095449333	0.524971334
589	-0.333988928	-0.362323741	-0.227505605	0.079541111	0.493154889
588	-0.324446387	-0.501354944	-0.193801071	-0.025453156	0.416795422
587	-0.200393357	-0.385495608	-0.246464405	-0.060451244	0.260894845
586	-0.267191142	-0.273849339	-0.077941735	0.194080311	0.388160622
585	-0.423052642	-0.478183077	0.122178936	0.334072667	0.610875734
584	-0.359435703	-0.495035344	0.15588347	0.334072667	0.617239023
583	-0.343531469	-0.402347875	-0.124285469	0.1718088	0.645873823
582	-0.235382673	-0.345471474	-0.345471474	0.238623333	0.655418756
581	-0.184489122	-0.393921742	-0.370749874	0.273621422	0.664963689
580	-0.276733683	-0.564550945	-0.271742806	0.012726578	0.623602311
579	-0.244925214	-0.482396143	-0.269636272	-0.025453156	0.454975156
578	-0.23856352	-0.509781077	-0.259103605	0.034998089	0.416795422
577	-0.181308275	-0.478183077	-0.187481471	0.066814533	0.496336534
576	-0.426233489	-0.604575079	-0.16220307	0.206806889	0.575877645
575	-0.51847805	-0.558231345	-0.077941735	0.044543022	0.553606134
574	-0.470765346	-0.235931738	-0.086367868	-0.041361378	0.407250489
573	-0.512116356	-0.33072574	-0.151670403	0.038179733	0.251349911
572	-0.381701632	-0.528739878	-0.294914673	-0.050906311	0.292711289
571	-0.349893162	-0.438158943	-0.446585076	-0.206806889	0.337254311
570	-0.531201437	-0.444478543	-0.385495608	-0.225896756	0.318164445
569	-0.617084305	-0.585616279	-0.429732809	-0.270439778	0.381797334
568	-0.305361305	-0.513994144	-0.410774009	-0.276803067	0.3436176
567	-0.349893162	-0.381282541	-0.381282541	-0.139992356	0.162263867
566	-0.515297203	-0.433945876	-0.619320813	-0.213170178	0.136810711
565	-0.375339938	-0.488715744	-0.535059478	-0.270439778	0.244986622
564	-0.413510101	-0.526633344	-0.427626276	-0.276803067	0.079541111
563	-0.489850427	-0.440265476	-0.452904676	-0.194080311	-0.0286348
562	-0.438956876	-0.322299607	-0.360217208	-0.276803067	0.022271511
561	-0.489850427	-0.370749874	-0.254890539	-0.365889111	0.139992356
560	-0.489850427	-0.450798143	-0.31808654	-0.2290784	0.365889111
559	-0.432595183	-0.46765041	-0.549805212	-0.365889111	0.340435956
558	-0.563009907	-0.511887611	-0.438158943	-0.381797334	0.149537289
557	-0.629807692	-0.596148946	-0.309660407	-0.318164445	0.044543022
556	-0.534382284	-0.634066547	-0.334938807	-0.349980889	0.184535378
555	-0.353074009	-0.587722812	-0.465543876	-0.136810711	0.273621422
554	-0.388063326	-0.48660921	-0.705688681	0.022271511	0.117720845
553	-0.521658897	-0.507674544	-0.718327882	-0.133629067	0.104994267
552	-0.51847805	-0.64881228	-0.682516814	-0.299074578	-0.060451244
551	-0.613903458	-0.766778149	-0.608788146	-0.2577132	0
550	-0.578914141	-0.594042412	-0.564550945	-0.2577132	0.254531556
549	-0.458041958	-0.669877614	-0.465543876	-0.375434045	0.143174
548	-0.550286519	-0.770991216	-0.671984147	-0.461338445	-0.063632889
547	-0.515297203	-0.667771081	-0.663558014	-0.404068845	-0.009544933
546	-0.508935509	-0.705688681	-0.444478543	-0.381797334	-0.022271511
545	-0.639350233	-0.716221348	-0.535059478	-0.435885289	0.009544933
544	-0.534382284	-0.583509746	-0.541379078	-0.346799245	0.270439778
543	-0.505754662	-0.610894679	-0.676197214	-0.470883378	0.127265778
542	-0.505754662	-0.665664547	-0.716221348	-0.537697911	-0.025453156
541	-0.464403652	-0.526633344	-0.610894679	-0.569514356	-0.133629067
540	-0.44531857	-0.703582148	-0.438158943	-0.537697911	-0.187717022
539	-0.273552836	-0.77941735	-0.46765041	-0.327709378	-0.076359467
538	-0.368978244	-0.747819349	-0.459224276	-0.362707467	-0.136810711
537	-0.493031274	-0.796269617	-0.476076543	-0.512244756	-0.222715111
536	-0.47712704	-0.674090681	-0.600362013	-0.614057378	-0.127265778
535	-0.553467366	-0.549805212	-0.577190145	-0.6013308	-0.022271511
534	-0.572552448	-0.594042412	-0.602468546	-0.550424489	-0.292711289
533	-0.51847805	-0.638279613	-0.585616279	-0.477246667	-0.295892933
532	-0.483488733	-0.566657479	-0.787843483	-0.547242845	-0.095449333
531	-0.493031274	-0.625640413	-0.832080684	-0.569514356	-0.356344178
530	-0.547105672	-0.743606282	-0.528739878	-0.649055467	-0.375434045
529	-0.505754662	-0.756245483	-0.396028275	-0.607694089	-0.260894845
528	-0.442137723	-0.739393216	-0.543485611	-0.489973245	-0.3436176
527	-0.502573815	-0.674090681	-0.606681613	-0.556787778	-0.248168267
526	-0.48666958	-0.806802284	-0.513994144	-0.614057378	-0.117720845
525	-0.496212121	-0.971111887	-0.659344947	-0.706325067	-0.251349911
524	-0.636169386	-0.77941735	-0.594042412	-0.719051645	-0.270439778
523	-0.677520396	-0.602468546	-0.463437343	-0.693598489	-0.174990445
522	-0.521658897	-0.686729881	-0.781523883	-0.626783956	-0.232260045
521	-0.493031274	-0.775204283	-0.768884683	-0.604512445	-0.225896756
520	-0.585275835	-0.665664547	-0.560337878	-0.668145334	-0.108175911
519	-0.696605478	-0.604575079	-0.695156015	-0.524971334	-0.092267689
518	-0.690243784	-0.566657479	-0.741499749	-0.493154889	-0.251349911
517	-0.718871406	-0.484502677	-0.81733495	-0.566332711	-0.2004436
516	-0.613903458	-0.49292881	-0.695156015	-0.550424489	-0.136810711
515	-0.48666958	-0.566657479	-0.539272545	-0.639510534	-0.260894845
514	-0.493031274	-0.665664547	-0.794163083	-0.505881467	-0.2004436
513	-0.556648213	-0.537166011	-0.876317885	-0.442248578	-0.276803067
512	-0.804754274	-0.45501121	-0.690942948	-0.591785867	-0.2577132
511	-0.610722611	-0.714114815	-0.606681613	-0.652237111	-0.244986622
510	-0.51847805	-0.596148946	-0.570870545	-0.712688356	-0.346799245
509	-0.674339549	-0.436052409	-0.476076543	-0.674508623	-0.289529645
508	-0.747499029	-0.64881228	-0.509781077	-0.598149156	-0.251349911
507	-0.760222416	-0.760458549	-0.806802284	-0.766776312	-0.334072667
506	-0.744318182	-0.733073615	-0.903702819	-0.779502889	-0.3722524
505	-0.661616162	-0.682516814	-0.838400284	-0.7445048	-0.346799245
504	-0.55982906	-0.674090681	-0.81733495	-0.782684534	-0.432703645
503	-0.7252331	-0.735180149	-0.674090681	-0.696780134	-0.649055467
502	-0.722052253	-0.733073615	-0.674090681	-0.614057378	-0.674508623
501	-0.515297203	-0.756245483	-0.644599214	-0.652237111	-0.451793511
500	-0.534382284	-0.931087753	-0.699369081	-0.913131956	-0.330891022
499	-0.871552059	-0.903702819	-0.823654551	-0.960856623	-0.334072667
498	-0.951073232	-0.735180149	-0.714114815	-0.884497156	-0.3722524
497	-0.718871406	-0.747819349	-0.684623348	-0.8017744	-0.388160622
496	-0.709328866	-0.77309775	-0.766778149	-0.763594667	-0.423158711
495	-0.75704157	-0.787843483	-0.722540949	-0.960856623	-0.375434045
494	-0.788850039	-0.819441484	-0.705688681	-0.852680712	-0.461338445
493	-0.7252331	-0.707795215	-0.760458549	-0.661782045	-0.664963689
492	-0.655254468	-0.756245483	-0.758352016	-0.696780134	-0.699961778
491	-0.68388209	-0.905809352	-0.705688681	-0.954493334	-0.575877645
490	-0.664797009	-0.878424418	-0.741499749	-0.992673067	-0.464520089
489	-0.594818376	-0.855252551	-0.916342019	-0.824045912	-0.308619511
488	-0.575733294	-0.937407353	-0.979538021	-0.868588934	-0.429522
487	-0.655254468	-0.800482683	-0.992177221	-0.776321245	-0.754049734
486	-0.690243784	-0.77309775	-0.912128952	-0.769957956	-0.664963689
485	-0.60118007	-0.922661619	-0.789950017	-0.929040178	-0.6299656
484	-0.582094988	-0.895276685	-0.905809352	-1.069032534	-0.620420667
483	-0.655254468	-0.876317885	-0.867891752	-0.967219912	-0.614057378
482	-0.512116356	-0.859465618	-0.749925882	-0.979946489	-0.703143423
481	-0.458041958	-0.764671616	-0.783630416	-1.008581289	-0.760413023
480	-0.712509713	-0.766778149	-0.733073615	-0.900405378	-0.763594667
479	-0.772945804	-0.990070687	-0.79205655	-0.948130045	-0.677690267
478	-0.645711927	-1.082758156	-0.903702819	-1.005399645	-0.696780134
477	-0.604360917	-1.150167224	-0.918448553	-0.970401556	-0.684053556
476	-0.664797009	-1.143847624	-0.834187218	-0.906768667	-0.614057378
475	-0.728413947	-0.958472687	-0.876317885	-0.992673067	-0.722233289
474	-0.747499029	-0.922661619	-1.076438556	-1.030852801	-0.948130045
473	-0.80793512	-0.981644554	-1.011136021	-1.110393912	-0.798592756
472	-0.750679876	-0.827867617	-0.977431487	-1.256749556	-0.782684534
471	-0.722052253	-0.878424418	-0.943726953	-1.161300223	-0.811319334
470	-0.709328866	-1.000603354	-0.819441484	-0.979946489	-0.760413023
469	-0.645711927	-1.074332023	-0.829974151	-0.941766756	-0.986309778
468	-0.639350233	-1.013242555	-0.901596286	-0.979946489	-0.859044
467	-0.709328866	-0.895276685	-0.937407353	-0.970401556	-0.674508623
466	-0.702967172	-1.059586289	-0.886850552	-1.011762934	-0.674508623
465	-0.687062937	-1.148060691	-0.863678685	-0.983128134	-0.690416845
464	-0.896998834	-1.059586289	-0.912128952	-0.957674978	-0.843135778
463	-0.833381896	-0.975324954	-0.895276685	-1.113575556	-0.884497156
462	-0.620265152	-0.914235486	-0.865785218	-1.037216089	-0.817682623
461	-0.687062937	-0.813121884	-0.94794002	-0.894042089	-0.798592756
460	-0.785669192	-1.002709888	-0.825761084	-0.995854712	-0.779502889
459	-0.858828671	-1.131208424	-0.971111887	-1.040397734	-0.8304092
458	-0.792030886	-1.002709888	-1.270239627	-1.030852801	-0.878133867
457	-0.731594794	-1.027988288	-1.030094822	-0.995854712	-0.881315512
456	-0.747499029	-1.164912958	-0.815228417	-1.107212267	-0.795411112
455	-0.852466977	-1.046947089	-0.920555086	-1.158118578	-0.900405378
454	-0.919264763	-0.969005354	-1.068012422	-1.030852801	-1.046761023
453	-0.772945804	-1.089077756	-0.964792287	-1.011762934	-0.929040178
452	-0.734775641	-1.137528024	-0.853146018	-1.104030623	-0.846317423
451	-0.712509713	-1.055373222	-0.992177221	-1.263112845	-0.865407289
450	-0.734775641	-0.943726953	-0.895276685	-1.250386267	-0.929040178
449	-0.827020202	-0.933194286	-0.884744019	-1.349017245	-0.808137689
448	-0.788850039	-1.013242555	-1.11014309	-1.310837512	-0.827227556
447	-0.846105284	-0.985857621	-1.057479756	-1.107212267	-0.811319334
446	-0.842924437	-0.859465618	-1.036414422	-1.231296401	-0.894042089
445	-0.658435315	-0.933194286	-0.983751087	-1.320382445	-0.979946489
444	-0.623445998	-1.046947089	-0.891063619	-1.282202712	-0.804956045
443	-0.772945804	-0.996390288	-1.188084825	-1.301292578	-0.859044
442	-0.718871406	-0.945833487	-1.09750389	-1.205843245	-0.776321245
441	-0.655254468	-1.042734022	-0.783630416	-0.986309778	-0.706325067
440	-0.696605478	-1.093290823	-1.078545089	-1.056305956	-1.072214178
439	-0.83974359	-1.061692822	-1.29130496	-1.279021067	-1.18039009
438	-0.925626457	-1.139634557	-1.211256692	-1.218569823	-1.123120489
437	-0.658435315	-1.019562155	-1.082758156	-1.046761023	-1.062669245
436	-0.788850039	-0.950046553	-0.971111887	-1.23765969	-1.021307867
435	-0.855647824	-1.065905889	-1.023775221	-1.228114756	-1.119938845
434	-0.750679876	-0.956366153	-1.036414422	-1.158118578	-1.094485689
433	-0.7252331	-1.078545089	-0.998496821	-1.218569823	-1.034034445
432	-0.680701243	-1.181765225	-1.013242555	-1.158118578	-0.890860445
431	-0.687062937	-1.063799356	-1.221789359	-1.18039009	-0.979946489
430	-0.722052253	-1.190191358	-1.327116028	-1.396741912	-1.183571734
429	-0.80793512	-1.173339091	-1.143847624	-1.415831779	-1.189935023
428	-0.779307498	-0.886850552	-1.099610423	-1.272657778	-1.094485689
427	-0.782488345	-0.77941735	-1.192297892	-1.285384356	-1.189935023
426	-0.795211733	-0.969005354	-1.200724025	-1.279021067	-1.40946849
425	-0.887456294	-1.154380291	-1.063799356	-1.18039009	-1.240841334
424	-0.947892385	-1.173339091	-0.969005354	-1.183571734	-1.126302134
423	-1.001966783	-1.12278229	-1.070118956	-1.399923556	-1.231296401
422	-0.92244561	-1.160699891	-1.173339091	-1.314019156	-1.107212267
421	-0.868371212	-1.230215492	-1.25970696	-1.26629449	-1.043579378
420	-0.982881702	-1.162806424	-1.25338736	-1.511281112	-1.218569823
419	-1.014690171	-1.185978292	-1.181765225	-1.447648223	-1.406286845
418	-0.951073232	-1.405057763	-1.211256692	-1.228114756	-1.384015334
417	-0.954254079	-1.297624561	-1.306050694	-1.326745734	-1.275839423
416	-0.96379662	-1.112249623	-1.299731094	-1.396741912	-1.234478045
415	-0.823839355	-1.196510958	-1.257600426	-1.368107112	-1.065850889
414	-0.731594794	-1.234428559	-1.209150159	-1.489009601	-1.065850889
413	-0.842924437	-1.318689894	-1.158593358	-1.559005779	-1.129483778
412	-0.715690559	-1.181765225	-1.236535093	-1.434921645	-1.139028712
411	-0.712509713	-0.945833487	-1.375566296	-1.527189334	-1.339472312
410	-0.995605089	-1.12910189	-1.263920027	-1.492191245	-1.205843245
409	-0.83974359	-1.049053622	-1.061692822	-1.234478045	-1.075395823
408	-0.814296814	-0.962685754	-1.158593358	-1.35219889	-1.221751467
407	-1.008328477	-1.053266689	-1.118569223	-1.489009601	-1.403105201
406	-1.014690171	-1.181765225	-1.025881755	-1.419013423	-1.530370979
405	-0.852466977	-1.280772294	-1.101716956	-1.387196979	-1.342653956
404	-0.960615773	-1.154380291	-1.219682826	-1.473101379	-1.35219889
403	-1.081487956	-1.160699891	-1.209150159	-1.422195067	-1.473101379
402	-0.747499029	-1.185978292	-1.232322026	-1.425376712	-1.489009601
401	-0.801573427	-1.167019491	-1.238641626	-1.43810329	-1.434921645
400	-0.852466977	-1.099610423	-1.152273758	-1.377652045	-1.218569823
399	-0.871552059	-1.135421491	-1.198617492	-1.431740001	-1.40946849
398	-1.138743201	-1.198617492	-1.400844696	-1.314019156	-1.441284934
397	-1.017871018	-1.236535093	-1.396631629	-1.279021067	-1.183571734
396	-0.788850039	-1.29130496	-1.207043625	-1.339472312	-1.20902489
395	-0.709328866	-1.200724025	-1.26602656	-1.508099467	-1.349017245
394	-0.96379662	-1.061692822	-1.541982432	-1.514462756	-1.431740001
393	-0.941530692	-1.143847624	-1.527236699	-1.384015334	-1.399923556
392	-0.792030886	-1.270239627	-1.268133093	-1.536734268	-1.422195067
391	-0.823839355	-1.287091894	-1.169126025	-1.737177868	-1.492191245
390	-0.919264763	-1.318689894	-1.181765225	-1.597185512	-1.454011512
389	-0.944711538	-1.392418563	-1.223895892	-1.489009601	-1.339472312
388	-0.925626457	-1.181765225	-1.240748159	-1.702179779	-1.364925467
387	-1.030594406	-0.950046553	-1.383992429	-1.718088001	-1.345835601
386	-0.986062549	-1.057479756	-1.314476828	-1.651273468	-1.291747645
385	-0.989243395	-1.213363225	-1.343968295	-1.616275379	-1.396741912
384	-0.947892385	-1.238641626	-1.455614564	-1.648091823	-1.368107112
383	-0.935168998	-1.306050694	-1.42191003	-1.559005779	-1.336290667
382	-1.030594406	-1.327116028	-1.436655763	-1.635365245	-1.482646312
381	-0.992424242	-1.192297892	-1.28498536	-1.803992401	-1.511281112
380	-0.842924437	-1.173339091	-1.44718843	-1.664000045	-1.469919734
379	-0.92244561	-1.167019491	-1.497745231	-1.590822223	-1.565369068
378	-0.890637141	-1.215469759	-1.26602656	-1.574914001	-1.504917823
377	-0.658435315	-1.436655763	-1.413483896	-1.571732356	-1.489009601
376	-0.652073621	-1.40927083	-1.5714739	-1.629001956	-1.69581649
375	-0.909722222	-1.089077756	-1.424016563	-1.711724712	-1.63854689
374	-1.04649864	-1.076438556	-1.388205496	-1.533552623	-1.594003868
373	-0.928807304	-1.175445625	-1.42191003	-1.559005779	-1.603548801
372	-1.008328477	-1.164912958	-1.438762297	-1.813537334	-1.46673809
371	-1.148285742	-1.27234616	-1.487212565	-1.718088001	-1.543097556
370	-1.049679487	-1.358714029	-1.40927083	-1.625820312	-1.60991209
369	-0.912903069	-1.24706776	-1.468253764	-1.629001956	-1.660818401
368	-0.912903069	-1.287091894	-1.388205496	-1.711724712	-1.673544979
367	-0.868371212	-1.282878827	-1.331329095	-1.768994312	-1.508099467
366	-0.986062549	-1.179658691	-1.417696963	-1.549460845	-1.49537289
365	-1.040136946	-1.293411494	-1.306050694	-1.546279201	-1.584458934
364	-0.900179681	-1.297624561	-1.207043625	-1.788084179	-1.657636756
363	-0.970158314	-1.29130496	-1.179658691	-1.743541157	-1.842172134
362	-1.106934732	-1.198617492	-1.297624561	-1.565369068	-1.698998134
361	-1.021051865	-1.181765225	-1.485106031	-1.606730445	-1.530370979
360	-0.814296814	-1.217576292	-1.383992429	-1.775357601	-1.536734268
359	-0.92244561	-1.207043625	-1.379779362	-1.778539245	-1.387196979
358	-1.065583722	-1.352394428	-1.558834699	-1.749904445	-1.555824134
357	-1.081487956	-1.485106031	-1.457721097	-1.778539245	-1.689453201
356	-1.116477273	-1.306050694	-1.413483896	-1.816718979	-1.632183601
355	-1.043317793	-1.152273758	-1.6030719	-1.746722801	-1.756267734
354	-0.970158314	-1.306050694	-1.510384432	-1.616275379	-1.692634845
353	-1.052860334	-1.346074828	-1.263920027	-1.718088001	-1.657636756
352	-1.106934732	-1.497745231	-1.5841131	-1.648091823	-1.686271556
351	-1.126019814	-1.539875899	-1.518810565	-1.648091823	-1.629001956
350	-1.094211344	-1.274452693	-1.287091894	-1.737177868	-1.931258179
349	-1.167370824	-1.234428559	-1.527236699	-1.654455112	-1.947166401
348	-1.278700466	-1.29130496	-1.541982432	-1.832627201	-1.772175957
347	-1.186455905	-1.314476828	-1.537769366	-1.975801201	-1.778539245
346	-1.110115579	-1.358714029	-1.607284967	-1.870806934	-1.689453201
345	-1.030594406	-1.470360298	-1.518810565	-1.800810757	-1.644910179
344	-0.935168998	-1.586219633	-1.489319098	-1.83899049	-1.86762529
343	-1.068764569	-1.432442697	-1.659948302	-1.912168312	-1.98216449
342	-1.148285742	-1.263920027	-1.670480968	-1.886715157	-1.908986668
341	-1.021051865	-1.325009494	-1.6093915	-1.762631023	-1.921713245
340	-0.966977467	-1.432442697	-1.643096034	-1.826263912	-1.940803112
339	-0.935168998	-1.396631629	-1.605178434	-1.829445557	-1.912168312
338	-0.884275447	-1.438762297	-1.586219633	-1.81035569	-1.994891068
337	-0.909722222	-1.5777935	-1.657841768	-1.86762529	-1.978982846
336	-0.912903069	-1.451401497	-1.693652836	-1.842172134	-1.972619557
335	-0.96379662	-1.365033629	-1.699972436	-1.743541157	-1.788084179
334	-1.08784965	-1.287091894	-1.582006567	-1.714906356	-1.756267734
333	-1.052860334	-1.261813493	-1.383992429	-1.673544979	-1.845353779
332	-1.001966783	-1.381885896	-1.325009494	-1.711724712	-1.676726623
331	-1.059222028	-1.432442697	-1.360820562	-1.788084179	-1.912168312
330	-1.269157925	-1.525130165	-1.531449765	-1.673544979	-2.055342312
329	-1.195998446	-1.457721097	-1.668374435	-1.718088001	-1.829445557
328	-0.938349845	-1.622030701	-1.640989501	-1.800810757	-1.673544979
327	-1.062402875	-1.474573364	-1.678907102	-1.943984757	-1.829445557
326	-1.113296426	-1.411377363	-1.5904327	-1.915349957	-1.877170223
325	-1.001966783	-1.611498034	-1.550408566	-1.873988579	-1.902623379
324	-1.017871018	-1.388205496	-1.594645767	-2.023525868	-1.854898712
323	-0.979700855	-1.337648695	-1.611498034	-1.883533512	-1.832627201
322	-0.982881702	-1.386098962	-1.5967523	-1.95352969	-2.017162579
321	-1.030594406	-1.491425631	-1.5777935	-2.023525868	-2.052160668
320	-1.103753885	-1.518810565	-1.575686966	-1.877170223	-2.109430268
319	-1.211902681	-1.455614564	-1.567260833	-1.947166401	-2.236696046
318	-1.164189977	-1.377672829	-1.780020704	-1.991709423	-2.18260809
317	-1.040136946	-1.459827631	-1.796872971	-2.058523957	-2.06806889
316	-1.141924048	-1.691546302	-1.737890036	-2.131701779	-2.071250534
315	-1.272338772	-1.708398569	-1.689439769	-2.099885334	-2.128520134
314	-1.205540987	-1.419803496	-1.592539233	-2.134883423	-2.21124289
313	-1.218264375	-1.42822963	-1.666267902	-2.055342312	-2.271694135
312	-1.294604701	-1.499851765	-1.704185502	-1.963074623	-2.176244801
311	-1.428200272	-1.341861762	-2.081254977	-2.071250534	-2.122156846
310	-1.272338772	-1.335542161	-2.085468044	-1.880351868	-1.98216449
309	-1.075126263	-1.388205496	-1.659948302	-1.963074623	-1.835808845
308	-1.071945416	-1.556728166	-1.668374435	-2.109430268	-2.020344223
307	-1.062402875	-1.539875899	-1.788446838	-2.166699868	-2.026707512
306	-1.141924048	-1.491425631	-1.969608708	-2.217606179	-1.908986668
305	-1.116477273	-1.491425631	-2.08336151	-2.026707512	-2.045797379
304	-1.052860334	-1.322902961	-1.879027773	-2.013980934	-2.093522046
303	-1.189636752	-1.424016563	-1.674694035	-2.15397329	-2.115793557
302	-1.275519619	-1.485106031	-1.691546302	-2.179426446	-2.29714729
301	-1.065583722	-1.365033629	-1.782127237	-2.134883423	-2.169881512
300	-1.052860334	-1.653628701	-1.75263577	-2.128520134	-2.243059335
299	-1.097392191	-1.693652836	-1.649415635	-2.045797379	-2.443502935
298	-1.068764569	-1.478786431	-1.674694035	-2.099885334	-2.134883423
297	-1.049679487	-1.501958298	-1.807405638	-2.090340401	-1.950348046
296	-0.96379662	-1.535662832	-1.954862974	-2.064887246	-2.166699868
295	-0.989243395	-1.44086883	-1.971715241	-2.109430268	-2.293965646
294	-1.097392191	-1.459827631	-1.868495106	-2.020344223	-2.192153023
293	-1.103753885	-1.687333235	-1.796872971	-2.141246712	-2.083977112
292	-1.07830711	-1.725250836	-1.92115844	-2.188971379	-2.141246712
291	-1.310508936	-1.5651543	-1.860068972	-2.12533849	-2.217606179
290	-1.237349456	-1.546195499	-1.716824703	-2.087158757	-2.074432179
289	-1.186455905	-1.617817634	-1.879027773	-2.023525868	-1.950348046
288	-1.278700466	-1.662054835	-1.952756441	-2.074432179	-2.013980934
287	-1.189636752	-1.735783503	-1.885347373	-2.048979023	-2.093522046
286	-1.183275058	-1.556728166	-1.967502175	-2.141246712	-2.052160668
285	-1.199179293	-1.413483896	-2.041230843	-2.287602357	-2.06806889
284	-1.281881313	-1.489319098	-2.037017776	-2.306692223	-2.064887246
283	-1.278700466	-1.461934164	-2.015952442	-2.236696046	-2.179426446
282	-1.24371115	-1.485106031	-1.988567508	-2.093522046	-2.341690312
281	-1.164189977	-1.594645767	-2.055976576	-2.141246712	-2.223969468
280	-1.145104895	-1.617817634	-1.910625773	-2.32578209	-2.252604268
279	-1.265977078	-1.708398569	-1.788446838	-2.290784001	-2.402141557
278	-1.291423854	-1.828470972	-1.841110172	-2.134883423	-2.306692223
277	-1.071945416	-1.786340304	-1.674694035	-2.115793557	-2.246240979
276	-1.00514763	-1.710505103	-1.73367697	-2.201697957	-2.303510579
275	-1.07830711	-1.607284967	-1.994887109	-2.220787823	-2.217606179
274	-1.141924048	-1.611498034	-2.015952442	-2.157154935	-2.036252446
273	-1.272338772	-1.784233771	-1.999100175	-2.128520134	-1.978982846
272	-1.361402486	-1.640989501	-2.098107244	-2.29714729	-2.166699868
271	-1.272338772	-1.44086883	-2.053870043	-2.338508668	-2.243059335
270	-1.237349456	-1.489319098	-1.92115844	-2.204879601	-2.274875779
269	-1.294604701	-1.533556299	-1.847429772	-2.176244801	-2.316237157
268	-1.218264375	-1.632563368	-1.737890036	-2.220787823	-2.351235246
267	-1.250072844	-1.586219633	-1.788446838	-2.548497201	-2.577132001
266	-1.32641317	-1.573580433	-2.026485109	-2.653491468	-2.503954179
265	-1.154647436	-1.775807637	-2.047550443	-2.418049779	-2.459411157
264	-1.059222028	-1.881134306	-1.959076041	-2.38305169	-2.516680757
263	-1.291423854	-1.813725238	-1.916945374	-2.370325112	-2.373506757
262	-1.412296037	-1.72735737	-1.893773506	-2.398959912	-2.392596624
261	-1.297785548	-1.548302033	-1.88956044	-2.41168649	-2.373506757
260	-1.199179293	-1.491425631	-1.904306173	-2.456229512	-2.287602357
259	-1.307328089	-1.678907102	-2.068615777	-2.472137735	-2.363961824
258	-1.370945027	-1.742103103	-1.967502175	-2.386233335	-2.395778268
257	-1.348679099	-1.754742304	-1.971715241	-2.316237157	-2.418049779
256	-1.361402486	-1.849536305	-1.967502175	-2.395778268	-2.58349529
255	-1.221445221	-1.89588004	-1.916945374	-2.478501024	-2.656673113
254	-1.221445221	-1.756848837	-2.072828844	-2.402141557	-2.551678846
253	-1.361402486	-1.666267902	-1.978034842	-2.421231424	-2.519862401
252	-1.370945027	-1.640989501	-1.843216705	-2.605766801	-2.462592801
251	-1.418657731	-1.645202568	-1.836897105	-2.532588979	-2.443502935
250	-1.542710761	-1.75895537	-1.885347373	-2.21124289	-2.459411157
249	-1.533168221	-1.830577505	-1.90851924	-2.227151112	-2.491227601
248	-1.313689782	-1.828470972	-1.999100175	-2.208061246	-2.418049779
247	-1.294604701	-1.651522168	-2.117066044	-2.179426446	-2.32578209
246	-1.36776418	-1.617817634	-2.043337376	-2.309873868	-2.427594712
245	-1.24371115	-1.817938305	-1.935904174	-2.29714729	-2.418049779
244	-1.294604701	-1.702078969	-1.910625773	-2.430776357	-2.484864312
243	-1.316870629	-1.640989501	-1.925371507	-2.567587068	-2.475319379
242	-1.320051476	-1.742103103	-1.857962439	-2.453047868	-2.433958001
241	-1.504540598	-1.803192571	-2.110746444	-2.313055512	-2.465774446
240	-1.472732129	-1.782127237	-2.211860046	-2.18260809	-2.465774446
239	-1.335955711	-1.670480968	-2.08336151	-2.220787823	-2.433958001
238	-1.332774864	-1.737890036	-2.003313242	-2.300328935	-2.494409246
237	-1.218264375	-1.815831771	-1.88324084	-2.328963735	-2.558042135
236	-1.148285742	-1.76527497	-2.028591643	-2.513499112	-2.570768713
235	-1.288243007	-1.712611636	-2.176048979	-2.535770624	-2.58349529
234	-1.361402486	-1.798979504	-2.22028618	-2.465774446	-2.723487646
233	-1.402753497	-1.912732307	-2.140237912	-2.507135824	-2.596221868
232	-1.383668415	-1.900093107	-2.041230843	-2.545315557	-2.427594712
231	-1.332774864	-1.712611636	-2.178155512	-2.472137735	-2.61213009
230	-1.262796232	-1.588326167	-2.190794713	-2.529407335	-2.573950357
229	-1.377306721	-1.647309101	-2.055976576	-2.586676935	-2.459411157
228	-1.469551282	-1.721037769	-2.081254977	-2.402141557	-2.472137735
227	-1.396391803	-1.615711101	-2.091787644	-2.395778268	-2.478501024
226	-1.418657731	-1.708398569	-1.996993642	-2.398959912	-2.465774446
225	-1.32641317	-1.841110172	-1.912732307	-2.363961824	-2.624856668
224	-1.126019814	-1.662054835	-1.986460975	-2.437139646	-2.688489557
223	-1.224626068	-1.775807637	-2.055976576	-2.430776357	-2.634401601
222	-1.488636364	-1.88324084	-2.015952442	-2.437139646	-2.573950357
221	-1.494998057	-1.860068972	-2.022272042	-2.561223779	-2.602585157
220	-1.485455517	-1.824257905	-2.06440271	-2.535770624	-2.621675024
219	-1.612689394	-1.704185502	-2.152877112	-2.510317468	-2.64076489
218	-1.447285354	-1.681013635	-2.289801781	-2.418049779	-2.739395868
217	-1.278700466	-1.885347373	-2.205540446	-2.376688401	-2.739395868
216	-1.304147242	-2.07704191	-2.07704191	-2.402141557	-2.678944624
215	-1.434561966	-1.994887109	-1.969608708	-2.55486049	-2.701216135
214	-1.603146853	-1.866388573	-2.022272042	-2.634401601	-2.72666929
213	-1.370945027	-1.881134306	-2.136024845	-2.44032129	-2.739395868
212	-1.297785548	-1.860068972	-2.131811778	-2.564405424	-2.704397779
211	-1.466370435	-1.836897105	-2.131811778	-2.484864312	-2.573950357
210	-1.463189588	-1.933797641	-2.123385645	-2.446684579	-2.643946535
209	-1.421838578	-1.938010707	-2.136024845	-2.631219957	-2.777575602
208	-1.437742813	-1.910625773	-1.948543374	-2.605766801	-2.643946535
207	-1.504540598	-1.855855906	-2.228712313	-2.602585157	-2.570768713
206	-1.44092366	-1.718931236	-2.588929521	-2.523044046	-2.723487646
205	-1.269157925	-1.88324084	-2.146557512	-2.523044046	-2.790302179
204	-1.355040793	-1.839003639	-1.975928308	-2.573950357	-2.777575602
203	-1.437742813	-1.731570436	-2.159196712	-2.577132001	-2.857116713
202	-1.351859946	-1.784233771	-2.256097247	-2.564405424	-2.908023024
201	-1.355040793	-1.866388573	-2.348784716	-2.484864312	-2.752122446
200	-1.227806915	-2.142344445	-2.312973649	-2.637583246	-2.637583246
