# Supplementary material for: PSoC-Stat: A single chip open source potentiostat based on a Programmable System on a Chip
Source: PLoS One. 2018 Jul 25;13(7):e0201353. doi: 10.1371/journal.pone.0201353 (PMC6059476; doi:10.1371/journal.pone.0201353)
Supplement: S1 File — This is the file to load into the PSoC 5LP to make the device tested in the paper. (HEX) [file pone.0201353.s002.hex]

:400000000080002011000000510E0000510E000080B500AF024A034B1B68136000F04AFFBC760040FA46004010B5054C237833B9044B13B10448AFF300800123237010BD10
:40004000B881FF1F000000001C8B0000084B10B51BB108480849AFF300800848036803B910BD074B002BFBD0BDE81040184700BF000000001C8B0000BC81FF1F0881FF1F93
:400080000000000080B500AF194B1B88184600F00BFD184B1B8801339AB2164B1A80144B1A88154B1A80134B1A88144B1B889A4214D303F0E3FE03F093FE0E4B1B881A460A
:4000C0000F4B4FF4404123F8121000F075FC094B00221A800B48052100F08EFB054B1B881A46094B33F81220014B1A8080BD00BF58ADFF1FDA490020D881FF1F0C81FF1FD4
:4001000098ADFF1F208B00004482FF1F98B500AF054B1B881C4604F017FC03461A46034B23F8142098BD00BFDA49002098ADFF1FB0B500AF274B1B781D46274B1B881C4682
:4001400004F002FC03461946244A41F2883303FB05F3234422F813101F4B1B8801339AB21D4B1A801C4B1A881D4B1B889A422FD3184B1B781846184B1B881946174A41F221
:40018000883303FB00F30B444FF4404122F81310114B00221A800F4B1A78124B1A700D4B1B785A1C104B1340002B03DA013B63F003030133DAB2074B1A700A4B1B780B48D5
:4001C0000B491A4608F0A0F80848062100F014FBB0BD00BFD681FF1FDA49002098ADFF1F0E81FF1FDC49002003000080E0490020288B000080B582B000AF62B6002002211C
:4002000001F060FA00F092FB00BF01F00DFC0346002BFAD07E4803F08FFD03F0E1FD7D4803F0EAFD03F02AFE022001F02BFD7A4805F0EAFE05F03CFF01F002FC0346002BC2
:4002400008D000BF01F0F0FB0346002BFAD0022001F018FD714B1B78002B06D1704800F0ABFA03461A466D4B1A706C4B1B78012B40F0CD806A4B1B78413B172B00F2C180F0
:4002800001A252F823F000BF61030000490300004F030000CB0300000D030000E902000003040000030400007D030000030400000304000083030000DD03000003040000AB
:4002C0000304000003040000AB03000071030000BB030000A3030000030400006903000003040000770300004D4B5B78303BFB71FB7942F2107202FB03F34A4A1A444A4B90
:400300001B881046194600F077FA7AE0444B5B78303BBB71BB79042B11D8BB7942F2107202FB03F33F4A1A44404B1B8801339BB25B009BB21046194600F05EFA61E03C4888
:40034000102100F059FA5CE000F07CF859E03948052100F041FB0346184603F05DFC50E02F4800F0B9FB4CE02D4800F0F5FB48E000F01CFC45E000F05FFC42E000F06CFC84
:400380003FE02C48012100F027FB0346DBB2023BDAB2294B1A70284B1B78184605F0D0F92FE01F4800F068FC2BE01D4800F082FC03461A461D4B1A8023E0194800F0B2FC62
:4003C00003461A46194B1A801BE01A48042100F003FB0346184600F067FB12E0174B00221A700F4800F0FAFC03461A46144B1A80134B1B8801339BB25B009AB20A4B1A80F6
:4004000000BF074B30221A70044B00221A7013E7850000000D01000031010000D481FF1F58A9FF1F98ADFF1F80ADFF1F0C81FF1F308B00005AA9FF1FD581FF1FD681FF1F65
:400440000E81FF1FB0B586B000AF05F035FD002005F0A0FD00F0B4F8642003F0CBFA3E4B1B781A463D4B33F812307B820223FB6000237B81F86807F061FB04460D46384BF4
:400480001B78184607F05AFB02460B462046294606F036F902460B461046194607F05EFE03467B7204F040FA7B891846022100F05DF87B7A7A8A02FB03F3184607F04EFB13
:4004C00002460B464FF00000264907F0D7FC02460B461046194607F061FE03467B60786807F0ACFE03467B617B69FA2B04DD7B69DA0F13445B107B61042005F02BFD7B6903
:400500009BB21846002100F031F87B69DA0F13445B109BB21846012100F028F8002005F019FD7B69DA0F13445B109BB21846032100F01CF87B699BB21846042100F016F82B
:40054000002005F027FD00F047F80748142100F053F91837BD46B0BD5AADFF1F408B000054A9FF1F0040BF4084ADFF1F80B582B000AF03460A46FB8013467B71FB88DBB27C
:40058000184605F007FD642003F034FA04F0DCF903469AB2084B1A807B79F988074A22F813107B790533044A128891B2034A22F813100837BD4680BDDA81FF1F84ADFF1FC9
:4005C00080B500AF002005F013F903F00BFE03F049FF04F02FFD80BD80B500AF012005F007F903F0E5FD03F023FF04F0F3FC05F077FC80BD80B584B000AF03460A46FB80CA
:400600001346BB800023FB81FA88BB8810461946002200F05DF80346FB81FB89013B9BB2B988FA88084611461A4600F051F80346FB81FB890549FA8821F81320FB890133B6
:40064000FB81FB8918461037BD4680BD4482FF1F80B584B000AF03460A46FB801346BB800023FB81184B1A88FB8810461946002200F02EF80346FB81FB89013B9BB2F9888A
:40068000BA88084611461A4600F022F80346FB810D4B1A88FB89013B9BB2B988084611461A4600F015F80346FB81FB89064A1188064A22F81310FB890133FB81FB89184605
:4006C0001037BD4680BD00BF5CADFF1F4482FF1F80B485B000AF0346FB800B46BB8013467B80FA88BB889A4212D2FB88FB810AE07B881449FA8921F813207B8801337B801E
:40070000FB890133FB81FA89BB889A42F0D911E0FB88BB810AE07B880A49BA8921F813207B8801337B80BB89013BBB81BA89BB889A42F0D27B8818461437BD465DF8047B06
:40074000704700BF4482FF1F80B485B000AF03460A46FB801346BB800023FB6007E01549FB68FA8821F81320FB680133FB60FB68B3F57A7FF3DB07E00E49FB68BA8821F8AB
:400780001320FB680133FB60FB68B3F5FA6FF3DB07E00849FB68FA8821F81320FB680133FB60FB68B3F57A6FF3DB1437BD465DF8047B70474482FF1F80B584B000AF786008
:4007C000022001F057F90346012B10D1022001F067F90346FB73FB7B9BB2022079681A4601F00AFA022001F04DFA012300E0002318461037BD4680BD80B584B000AF7860A5
:400800000B467B800023FB6025E000BF012001F031F90346012BF9D1FB689BB27A88D31A7B817B89402B01D940237B81012001F021F90346012B0BD1FB687A681A447B8948
:40084000012011461A4601F05BF9022001F01AFAFB684033FB607A88FB689A42D5DC1037BD4680BD80B500AF002000F041F80346184680BD80B582B000AF0346FB710C4A58
:40088000FB791370FB791846002100F013F8084B1B78022B02D104F009FE01E004F0EAFF00F0C2F800F0E4F80837BD4680BD00BFD849002080B584B000AF03460A46FB71A2
:4008C0001346BB8005F004FA0A2003F0B5F805F0B9FA0346FB73FA79BB881046194605F003FA0346FB7305F0F9F91037BD4680BD80B584B000AF0346FB8005F0E9F90A20E9
:4009000003F09AF805F09EFA0346FB730A2003F093F8FB88184605F077FA0346BB7305F0DDF9BB7B18461037BD4680BD80B500AF00F018F800F040F804F0EAFE04F040FF87
:4009400004F012FF04F0B8FE04F00EFF00F06CF8012004F0F5FE012004F04AFF002004F01BFF80BD80B500AF03F0EAFE03F08AFB03F074FC03F0B8FA03F0BAF880BD00BFC2
:4009800080B500AF04F056FB03F02CFC03F06AFD00F07CF8012003F02DF8064B1B88184600F082F80A2003F025F803F01DFB03F0B5F980BD58ADFF1F80B500AF04F00AFB1D
:4009C00000F056F803F0F4FB03F032FD03F0F2FA03F08AF980BD00BF80B485B000AF78600B46FB700023FB810023BB6011E0FB891A46920013445B009AB2BB6879680B4423
:400A00001B789BB213449BB2303BFB81BB680133BB60FA78BB689A42E9DCFB8918461437BD465DF8047B704780B500AFFFF71AFF03461A460C4B1A700B4B1B78022B09D17B
:400A400004F008FF094B4FF400621A80012004F04BFE07E004F016FD044B80221A80002004F042FE80BD00BFD84900205CADFF1F80B500AF044B1B78022B02D104F086FF1A
:400A800001E004F0E9FD80BDD849002080B500AF044B1B78022B02D104F092FF01E004F0F5FD80BDD849002080B582B000AF0346FB80084B1B78022B04D1FB88184604F0D6
:400AC000E7FE04E0FB88DBB2184604F049FD0837BD4680BDD849002080B582B000AF78607B6801331B78303BDAB2184B1A70174B1B78184603F00CFB7B6803331B78303BE5
:400B0000DAB2134B1A70124B1B78184603F0EEFE7B6805331B78542B11D10E4B01221A707B6807331B78303BDAB20A4B5A707B68053300221A70002000F0FAFB02E000206B
:400B400000F02CFC0837BD4680BD00BF5AADFF1F54A9FF1F204A002080B584B000AF78607B6801331B78522B0CD156233B73FFF779FE03467B7307F10C0318460221FFF718
:400B80003BFE10E07B6801331B78532B0BD17B6802331B78303BDBB21846FFF76BFEFFF743FFFFF765FF1037BD4680BD98B500AF03F004F90346002B2ED105F067FA034691
:400BC000002B01D005F074FA164B00221A80164B1A88164B1A80FFF7D3FE144B1B881846FFF762FF012002F005FF03F09DFE142002F000FF642002F0DFFF0A4B1B881C4685
:400C000003F0A2FE03461A46094B23F8142003F0C9F803F027F903E006480721FFF7ECFD98BD00BFDA4900204482FF1F58ADFF1F98ADFF1F508B000080B500AF03F0D0F89B
:400C400003F01CF905F034FAFFF7B6FE014B00221A8080BDDA49002080B500AF05F028FA03F00CF903F0BCF802480F21FFF7C4FD80BD00BF588B000080B584B000AF78607D
:400C800003F04CF87B68023318460521FFF7A4FE0346FB81FB895B089BB2184602F0BCFFFB89184602F0A8FF03F01EF81037BD4680BD00BF80B584B000AF786003F02EF8F2
:400CC0007B68023318460421FFF786FE0346FB817B68073318460421FFF77EFE0346BB817B680C3318460521FFF776FE03467B817B89184602F080FFFA89BB8910461946DF
:400D0000FFF722FD054B1A88054B1A8002F0ECFF4FF47A6318461037BD4680BD4482FF1F58ADFF1F80B586B000AF786002F0F6FF7B68023318460421FFF74EFE0346BB829D
:400D40007B68073318460421FFF746FE03467B827B680C3318460521FFF73EFE03463B827B689B7CFB737B68DB7CBB733B8A184602F042FFFB7B4C2B0AD1BA8A7B8A1046E8
:400D800019460022FFF7A4FC03460133FB8216E0BB7B5A2B08D1BA8A7B8A10461946FFF757FC0346FB820AE0BB7B532B07D1BA8A7B8A10461946FFF71DFC0346FB82054BF2
:400DC0001A88054B1A8002F08FFFFB8A18461837BD4680BD4482FF1F58ADFF1F80B584B000AF7860FFF7CCFD05F050F90346002B08D102F0E3FF0346002B03D002F0F0FF38
:400E000003F03CF87B68023318460421FFF7E4FD0346FB810D4B00221A80FB891846FFF743FE03F081FD0F2002F0E4FD7B68073318460421FFF7D0FD0346BB8105F01AF9C4
:400E4000BB8918461037BD4680BD00BFDA49002080B500AF07F018FA03461B680C2B00D1FEE7FEE780B584B000AF78600F4B1A687B6813441A460E4BD31A802B09DC0B4B2A
:400E80001B68FB60094B1A687B681344074A136007E007F0F9F902460C2313604FF0FF33FB60FB6818461037BD4680BD1081FF1FD84A002080B586B000AF224B7B61224BF1
:400EC0003B61204B7B6135E03B691B68FB603B695B68BB603B699B683B6000237B600CE0FB681A68BB681A60BB680433BB60FB680433FB607B6804337B607A683B689A4288
:400F0000EED13B69DB683B6000237B6008E0BB6800221A60BB680433BB607B6804337B607A683B689A42F2D13B6910333B617B69013B7B617B69002BC6D107F0ABF9FFF787
:400F400059F9FEE701000000348E000080B582B000AF184B184A1A60184A184B1B6843F40073136000237B600FE07B68032B04D8134A7B6852F8233000E0124B12497A688C
:400F800041F822307B6801337B607B682F2BECD90E4B1B78DAB20E4B1A700E4B0A4A1A6000F0E8FA02F0FCFA0B4B00221A600837BD4680BD0CED00E00004FA0514ED00E048
:400FC00000000000510E00000080FF1FBC7600400481FF1F08ED00E00081FF1F80B582B000AF78603960786800213A6807F083F90837BD4680BD00BF80B584B000AFF86020
:40100000B9607A60F868B9687A6807F069F91037BD4680BD80B483B000AF0346FB71FEE780B487B000AF7860396000233B6100237B6127E07B699B007A6813441B68BB6024
:40104000BB68FB73BB6823F0FF03BB6014E03B695B003A6813441B781A46BB68134419463B695B003A6813445B780B703B6901333B61FB7B013BFB73FB7B002BE7D17B69BD
:4010800001337B617B69162BD4D91C37BD465DF8047B704780B582B000AF424B00221A80414B50221A70414B63221A80404B18221A70404B5F221A803F4B18221A703F4811
:4010C0003F490422FFF798FF3E4B06221A703E4B52221A703D4B3E4A1278D2B21A703D4B4FF4E1621A803C4B41F251221A800023FB7019237B6014E0FB785B00DAB2374B67
:401100001B78DBB203F00103DBB21343DBB203F00303FB704FF4F07004F0D6FF7B68013B7B607B68002B02D0FB78032BE4D17B68002B02D10320FFF76DFF294B4FF4807219
:401140001A80274B07221A70264B00221A70264B48221A70224B00221A70244B00221A70234B02221A70234B04221A70224A224B1B78DBB243F00703DBB213701F4A1F4BA7
:401180001B78DBB243F00103DBB213701C4A1C4B1B78DBB263F07F03DBB213700837BD4680BD00BF80400040824000408440004086400040884000408A4000400041004019
:4011C000A80100480043004000420040A14600400F01004922420040204200402542004004400040064000400840004009400040014000400B400040A2430040A14300401C
:40120000A043004080B483B000AF1A4B1B78FB71194AFB7903F00703DBB21370174AFB791B09DBB21370164B48F280021A80154B02221A70144B80221A70144B20221A70A9
:40124000134B40221A70134B20221A70124B20221A70124B40221A70114B20221A70114B04221A70104B44221A700C37BD465DF8047B7047CF0100496E5800406F58004012
:401280000C5100403D510040205A0040245A0040285A0040905A0040985A0040005B0040045B0040435B00407658004080B483B000AF0346FB71FB79012B0ED8FB79094AEF
:4012C00052F82330FA79074951F822201178FA790548825C0A43D2B21A700C37BD465DF8047B7047688B0000708B000080B483B000AF0346FB71FB79012B10D8FB790A4AA7
:4013000052F82330FA79084951F822201178FA790648825CD243D2B20A40D2B21A700C37BD465DF8047B7047688B0000708B000080B483B000AF0346FB71FB79002B24D18A
:40134000FA79FB791344FB71FB79124A52F82330FA79104951F822201178FA790E48825C0A43D2B21A70FB790133FB71FB79094A52F82330FA79074951F822201178FA79B2
:401380000548825C0A43D2B21A700C37BD465DF8047B7047748B00007C8B000080B483B000AF0346FB71FB79002B28D1FA79FB791344FB71FB79144A52F82330FA79124986
:4013C00051F822201178FA791048825CD243D2B20A40D2B21A70FB790133FB71FB790A4A52F82330FA79084951F822201178FA790648825CD243D2B20A40D2B21A700C371B
:40140000BD465DF8047B7047748B00007C8B000080B483B000AF0346FB71FB79012B24D8FA79FB791344FB71FB79124A52F82330FA79104951F822201178FA790E48825C13
:401440000A43D2B21A70FB790133FB71FB79094A52F82330FA79074951F822201178FA790548825C0A43D2B21A700C37BD465DF8047B7047808B0000908B000080B483B06B
:4014800000AF0346FB71FB79012B28D8FA79FB791344FB71FB79144A52F82330FA79124951F822201178FA791048825CD243D2B20A40D2B21A70FB790133FB71FB790A4AB7
:4014C00052F82330FA79084951F822201178FA790648825CD243D2B20A40D2B21A700C37BD465DF8047B7047808B0000908B000080B483B000AF0346FB71FB79012B0ED89F
:40150000FB79094A52F82330FA79074951F822201178FA790548825C0A43D2B21A700C37BD465DF8047B7047948B00009C8B000080B483B000AF0346FB71FB79012B10D80D
:40154000FB790A4A52F82330FA79084951F822201178FA790648825CD243D2B20A40D2B21A700C37BD465DF8047B7047948B00009C8B000080B582B000AF72B63D4A3D4B3A
:401580001B78DBB243F00403DBB213700023FB7113E0FA7913465B0013445B00364A13443B603B681A683B689B889BB210461946FFF714FDFB790133FB71FB79072BE8D985
:4015C0004FF090402D49FFF72BFD2D4B0A221A702C480421FFF702FD2B4A2B4B1B78DBB243F00203DBB21370284A284B1B78DBB243F00203DBB21370254A254B1B78DBB2ED
:4016000043F04003DBB21370224A224B1B78DBB243F01003DBB213701F4820490822FFF7EBFC1F481F490A22FFF7E6FC1E481F490822FFF7E1FC1E481E490822FFF7DCFC9B
:401640001D4A1D4B1B78DBB243F00803DBB213701A4B61221A70FFF71DFD184B81221A70FFF7D0FD16480A490E22FFF7C5FC0837BD4680BDE8460040A08B00005C00004804
:4016800083580040007600400350014013500140A0430040C24300400251004084010048F05100408C010048125100409801004832510040A00100482243004000480040A6
:4016C000B043004080B582B000AF03460A46FB711346BB71084B1B78002B04D100F00EF8054B01221A70FA79BB791046194600F0CBF80837BD4680BDDC81FF1F80B582B0CE
:4017000000AF04F0E9FC0346FB714F4A4E4B1B78DBB243F00103DBB213704C4A4B4B1B78DBB243F00103DBB21370494B01221A70484B02221A70484A474B1B78DBB203F087
:401740007F03DBB21370002002F076F9434A434B1B78DBB223F00603DBB21370404A404B1B78DBB223F02003DBB213703B4A3B4B1B78DBB243F00103DBB21370012002F0EF
:401780005BF9282002F058F9364A364B1B78DBB203F07F03DBB21370324A324B1B78DBB223F04003DBB213702C4A2C4B1B78DBB243F00203DBB21370022002F03DF9274A15
:4017C000264B1B78DBB243F00403DBB21370264B00221A70254B00221A70FB79184604F07FFC1720072102F061F91720204902F035F91820072102F059F918201D4902F0F5
:401800002DF91520072102F051F915201A4902F025F90020072102F049F90020174902F01DF90120072102F041F90120144902F015F90C20072102F039F90C20114902F05A
:401840000DF90837BD4680BDA5430040B54300409D60004009600040106000409443004012600040F8510040846000408560004099230000D91C00008D230000F9220000D6
:40188000412300004D27000080B584B000AF03460A46FB711346BB710023FB7306E0FB7B314A0121D154FB7B0133FB73FB7B002BF5D02E4AFB7913702D4B00221A702D4B76
:4018C00000221A702C4B00221A702C4B00221A702B4B00221A702B4B00221A702A4B00221A702A4B4FF400021A60284B4FF080721A60264B4FF400121A60244B01221A60F3
:40190000224B02221A60BB79002B02D0012B09D011E01F4A1E4B1B78DBB223F00103DBB2137011E01A4A1A4B1B78DBB243F00103DBB2137008E0164A154B1B78DBB243F040
:401940000103DBB2137000BF124B03221A70124B80221A70012004F0B7FB104B04221A701037BD4680BD00BFC44A0020384A00203E4A00203C4A00203D4A0020394A00207F
:40198000244A00203B4A0020B44A002000E100E00960004028600040086000401260004080B483B000AF0023FB7106E0FB79144A0121D154FB790133FB71FB79002BF5D02E
:4019C000104B00221A70104B00221A700F4B00221A700F4B00221A700E4B00221A700E4B00221A700D4B00221A700D4B03221A700C4B80221A700C37BD465DF8047B704764
:401A0000C44A00203E4A00203C4A00203D4A0020394A0020244A00203B4A0020B44A0020286000400860004080B400AF034B1B78DBB21846BD465DF8047B70473D4A00203B
:401A400080B483B000AF0023FB71094B1B78DBB2002B05D0064B1B78FB71054B00221A70FB7918460C37BD465DF8047B704700BF3C4A002080B483B000AF0346FB71FA79BB
:401A8000064913465B0013449B000B445B78DBB218460C37BD465DF8047B7047484A002080B485B000AF0346FB710023FB81FB79002B1BD0FB79082B18D8104AFB791B012A
:401AC00013441B78DBB29BB203F00F03FB81FB891B029AB20949FB791B010B445B78DBB29BB21343FB81FB89023BFB81FB8918461437BD465DF8047B704700BFFC5F0040B2
:401B0000B0B485B000AF03463960FB711346BB80FB79002B66D0FB79082B63D8B988FA79324813465B0013449B000344DB889BB2C3F5007399420BD9FA792C4913465B0073
:401B400013449B000B44DB889BB2C3F50073BB80274CF979BB881B0A9BB2D8B2FA79234D13465B0013449B002B44DB78DBB20343DAB20B0123441A701D4AFB79B988C9B2AC
:401B80001B0113440A465A703B68002B13D00023FB810CE01748FB79FA8939680A4412781B01034408331A70FB890133FB81FA89BB889A42EED3FA790C4913465B001344FB
:401BC0009B000B4400225A700948F979FA79074C13465B0013449B0023445B79DAB20B0103449A701437BD46B0BC7047484A0020FC5F00407060004080B584B000AF03468D
:401C00003960FB711346BB803B68002B30D0FB79002B2DD0FB79082B2AD8FB791846FFF73FFF03461A46BB88934205D9FB791846FFF736FF034600E0BB88BB800023FB8110
:401C40000DE0FB893A6813440D49FA7912010A4408321278D2B21A70FB890133FB81FA89BB889A42EDD3FB79184600F00BF801E00023BB80BB8818461037BD4680BD00BF7D
:401C80007060004090B482B000AF0346FB71FB79002B19D0FB79082B16D8FA790C4913465B0013449B000B4400225A700948F979FA79074C13465B0013449B0023445B790A
:401CC000DAB20B0103449A700837BD4690BC7047484A0020FC5F004080B582B000AF374B1B78BB71BB7903F01003002B63D00123FB71BB795BB2002B13DABB7903F00F0358
:401D0000012B02D00023FB711DE000F061F82C4B1B78DBB2DBB25BB2002B14DA0023FB7111E0BB7903F04003002B02D000F094F809E0BB7903F02003002B02D000F0B2F859
:401D400001E00023FB71FB79002B34D01B4B1B78BB71BB795BB2002B2DDB1A4B1B78DAB2194B1B78DBB21343BB71184ABB791370164B1B78DBB2BA799A421CD1104B1B78A9
:401D8000FB710E4B1B78DBB223F07F03BB71BB79002B0AD1094B0A4A1278D2B21A70074B1B78DBB203F00F03FB71054B1B78DBB2FA799A42E2D10837BD4680BD2860004067
:401DC000254A00203A4A0020B54A00202960004080B582B000AF1D4B1B78FB711B4AFB7913701A4B1B78FB71FB795BB2002B03DA174AFB79137025E0022000F043FA154BF6
:401E00001B78DBB203F06003202B08D0402B0BD0002B0ED100F0A0FC0346FB710CE004F063F90346FB7107E001F08EFB0346FB7102E00023FB7100BFFB79002B02D1044B80
:401E400003221A700837BD4680BD00BF28600040254A00200060004080B500AF104B1B78DBB2062B19D801A252F823F09B1E00009B1E0000891E00009B1E00008F1E00007E
:401E80009B1E0000951E000000F0FAF806E000F0A9F903E000F0D2F900E000BF80BD00BF3E4A002080B500AF124B1B78DBB2062B1DD801A252F823F0EF1E0000EF1E0000DA
:401EC000D51E0000EF1E0000DB1E0000EF1E0000E11E000000F0DAF80AE000F029F907E0032000F0CFF9044B03221A7000E000BF80BD00BF3E4A0020254A002080B483B026
:401F000000AF0023FB71294B1B78DBB29AB2284B1B889BB213449AB2254B1A8015E02549FB79254A52681278D2B2CA54224B5B680133214A5360FB790133FB711E4B1B88A5
:401F40009BB2013B9AB21C4B1A801B4B1B889BB2002B02D0FB79072BE1D9144B1B78DBB2082B02D0FB79002B0FD0144B1B78DBB283F07F03DB43DAB2104B1A70104B0F2247
:401F80001A70104B02221A7005E00D4B02221A700C4B02221A700C4AFB791370034AFB7913700C37BD465DF8047B7047B44A0020BA4A0020006000402C4A00203A4A002020
:401FC000254A00203E4A0020B54A002080B582B000AF164B1B889BB2002B02D100F02EF81EE0134B02221A70124B00221A7000F069F9114BDB79DBB29BB21B029AB20E4B5F
:402000009B79DBB29BB21343FB80084B1B889BB2FA889A4202D2054AFB881380FFF76EFF012318460837BD4680BD00BF2C4A00203E4A00203A4A00200060004080B400AF7F
:402040000A4B02221A700A4B80221A70094B0F221A70094B00221A70084B00221A7001231846BD465DF8047B704700BF3E4A00203A4A0020254A0020B44A0020B54A0020E7
:4020800080B500AFFFF73AFF80BD00BF80B500AF0A4B1B78DBB29AB2094B1B889BB213449AB2074B1A80074B00221A70012000F0E9F8054B03221A7080BD00BFB44A002090
:4020C000BA4A00203E4A0020254A002080B582B000AF124B04221A70114B80221A7000F0F1F8104BDB79DBB29BB21B029AB20D4B9B79DBB29BB21343FB800B4B1B889BB2B2
:40210000FA889A4202D2084AFB881380074B0B221A70012318460837BD4680BD3E4A00203A4A0020006000402C4A0020254A002080B483B000AF0023BB71234B1B78DBB2F7
:4021400003F00F03DBB2023BFB71FB799AB21F4B1B889BB213449AB21C4B1A8018E01C4B5B681C49BA798A5CD2B21A70184B5B680133174A5360BB790133BB71FB79013B06
:40218000FB71134B1B889BB2013B9AB2104B1A800F4B1B889BB2002B02D0FB79002BDED10D4AFB7913700D4B1B78DBB283F07F03DB43DAB2094B1A70094B0B221A700C37C2
:4021C000BD465DF8047B704729600040BA4A00202C4A002000600040B54A00203A4A0020254A002080B500AF044B00221A70012000F048F8024B03221A7080BD3E4A0020CB
:40220000254A002080B400AF084B06221A70084B06221A70074B80221A70074B00221A7001231846BD465DF8047B70473E4A0020254A00203A4A0020B54A002080B500AFB8
:402240000C4B1B78DBB2002B0AD00B4A094B1B78DBB263F07F03DBB21370064B00221A70064B00221A70012000F00CF8044B03221A7080BD244A0020086000403E4A00200C
:40228000254A002080B483B000AF0346FB710B4B9B68002B0CD0094B9B68FA791A70074B9B68074A128892B25A80044B00229A600C37BD465DF8047B704700BF2C4A002021
:4022C000BA4A002080B400AF094B00221A80094B9B68002B07D0074B9B6800221A70054B9B6800225A80BD465DF8047B704700BFBA4A00202C4A002080B400AF0D4B0122B9
:402300001A700D4B9B7C0D4B1B7BDBB203F00303012B08D0094BDB7BDBB283F07F03DB43DAB2064BDA73054B01225A73BD465DF8047B70470B600040FC5F0040484A0020F2
:4023400080B400AF0E4B02221A700E4B93F822300D4B1B7EDBB203F00303012B08D00A4BDB7EDBB283F07F03DB43DAB2064BDA76054B01225A76BD465DF8047B704700BFB7
:402380000B600040FC5F0040484A002080B400AFBD465DF8047B704780B500AFFFF700FB80BD00BF80B582B000AF0023FB716C4B1B79BB716A4B1B78DBB2DBB25BB2002B2D
:4023C0006DDA674B5B78DBB2013B052B65D801A252F823F0332400004D240000792400009B2400009B240000ED2300005C4BDB78DBB2212B0BD100F0BDF85A4B1B889BB2FF
:40240000002B15D0FFF7E2FD0346FB7146E0544BDB78DBB2222B0BD100F0EAF8514B1B889BB2002B04D0FFF7D1FD0346FB7135E034E000F025F94B4B1B889BB2002B04D0A2
:40244000FFF7C4FD0346FB7128E027E0BB79002B11D1434B9B78DBB2002B0CD1414B01221A80BB79404A13443E4A5360FFF7AEFD0346FB7112E011E0BB79002B0CD1394BD8
:4024800001221A80BB79394A1344364A5360FFF79DFD0346FB7101E000E000BF5AE0304B5B78DBB20A2B11D00B2B3FD0092B00D050E000F0E5F82B4B1B889BB2002B04D083
:4024C000FFF704FE0346FB7144E043E0BB79002B2BD1234B9B78DBB2002B26D1BB79204AD278D1B2204AD154BB791F4AD35CDAB2BB791F49CB5CDBB29A4204D2BB791C4A6F
:402500000021D1540CE0BB79194AD35CDBB2012B06D9BB79BA7914498A5CD1B2144AD154FFF770FE0346FB7114E013E0BB79002B0FD10B4B9B78DBB2012B0AD8BB79084A92
:402540009278D1B2094AD154FFF75CFE0346FB71FFE700BFFB7918460837BD4680BD00BF006000402C4A0020BC4A0020C44A0020C04A002080B584B000AF194B1B78DBB24C
:40258000013BDBB2184600F03FFEF860154B1B79FB72FB7A0233DB00FA681344FB60FB685B68FB60FB7A104AD35CDBB2DB00FA681344FB60FB685B68FB60FB682033FB60E8
:4025C000FB685B687B607B681B78DBB29AB2074B1A80064A7B6853601037BD4680BD00BF3D4A002000600040284A00202C4A002080B584B000AF1E4B1B78DBB2013BDBB29A
:40260000184600F001FEF8601A4B1B79FB72FB7A0233DB00FA681344FB60FB685B68FB60FB7A154AD35CDBB2DB00FA681344FB60FB685B68FB60FB681833FB60FB685B6846
:402640007B607B6801331B78DBB29BB21B029AB27B681B78DBB29BB213439AB2074B1A807B680233054A53601037BD4680BD00BF3D4A002000600040284A00202C4A0020E5
:4026800080B584B000AF2D4B00221A802C4B1B78DBB2013BDBB2184600F0B6FDF860294BDB78FB72274B1B79BB72BB7A0233DB00FA681344FB60FB685B68FB60BB7A002B74
:4026C00038D1BB7A204AD35CDBB2DB00FA681344FB60FB685B68FB60FB7A002B2AD0FB7A032B27D8FB7A03F10053013BDB00FA681344FB60134B9B78FB72FB681B78FA7A9B
:402700009A4217D8FB685B687B60FA7A13465B0013449B001A467B6813447B607B685B68064A53607B681A88044B1A807B689B68024A93601037BD4680BD00BF2C4A002026
:402740003D4A002000600040284A002080B500AF00F016FF80BD00BF80B586B000AF0023FB75A74B1B78FB7100233B61A54B00221A80FB795BB2002B80F2EC80A04B5B784A
:40278000DBB20A2B00F2E48001A252F823F000BFA92800005129000051290000512900005129000051290000BD270000512900001B2900005129000031290000904BDB786B
:4027C000DBB2012B0ED100F049FDB860BB685B688C4A53608B4B12221A80FFF7F7FB0346FB7560E0864BDB78DBB2022B24D1844B9B78DBB2184600F007FDB860BB68002B05
:4028000051D0BB685B687F4A53607E4B5B6803331B78DBB29BB21B029AB27A4B5B6802331B78DBB29BB213439AB2764B1A80FFF7CDFB0346FB758CE0714BDB78DBB2032BA9
:402840002CD10023FB73704B3B6109E03B691B78BB71BB793A6913443B61FB7B0133FB73674B9B78DBB2FA7B9A4204D23B691B78DBB2002BEAD13B691B78DBB2002B12D051
:402880003B691B78DBB29AB25E4B1A805D4A3B695360FFF79BFB0346FB755AE003F024FC0346FB7555E054E0FB7903F00303002B1FD0022B00D02FE0524B02221A80504B8A
:4028C0001B79DBB203F07F02504913465B0013449B000B449B78DAB24D4B1A704C4B00225A70484B4A4A5A60FFF770FB0346FB7512E0444B02221A80464B1B78DAB2444BF8
:402900001A70434B00225A703E4B414A5A60FFF75DFB0346FB7500BF1BE03A4B01221A80384B3D4A5A60FFF751FB0346FB7510E0344B01221A80324B1B79DBB21A46374B57
:402940001344304A5360FFF741FB0346FB7500E000BF16E12A4B5B78DBB2013B0A2B00F20F8101A252F823F06D2A0000812B0000F72A0000812B000095290000812B000010
:40298000812B0000812B0000A9290000812B0000292A00001A4B9B78DAB2214B1A70FFF731FC0346FB75ECE0154B9B787B717B79002B06D07B79013BDBB2184600F024FCCD
:4029C000B8607B79002B02D0BB68002B02D17B79002B13D1104B1B78DBB27A799A4208D00D4A7B7913700F4B01221A70012000F069F9FFF707FC0346FB75C2E0C1E000BF8C
:402A0000006000402C4A0020048C0000484A0020E081FF1F3B4A00203D4A0020284A0020244A00203C4A002000F056FD0346002B1BD0564B1B793B71544B1B79DAB2544BAC
:402A40001A703B79534AD35CDAB23B795249CB5CDBB29A4204D0514B01221A7000F0B6FAFFF7D0FB0346FB758BE08AE0FB7903F00303012B22D0012B0DD3022B00D039E028
:402A8000424B9B78DBB2002B04D100F08DFC0346FB752FE02EE03D4B9B78DBB2012B0CD13F4B1B78DBB223F00203DAB23C4B1A70FFF7A8FB0346FB751CE01BE0334B1B79AF
:402AC000DBB2002B15D1314B9B78DBB2DB43DBB22E4A1279D2B211461046324A125CD2B21340DAB22F4B5A54FFF78CFB0346FB75FFE700BF45E0FB7903F00303012B22D03D
:402B0000012B0DD3022B00D039E0204B9B78DBB2002B04D100F0DAFB0346FB752FE02EE01A4B9B78DBB2012B0CD11D4B1B78DBB243F00203DAB21A4B1A70FFF763FB0346E7
:402B4000FB751CE01BE0114B1B79DBB2002B15D10E4B9B78DBB2DB43DBB20C4A1279D2B2114610460F4A125CD2B21340DAB20D4B5A54FFF747FB0346FB75FFE700BF00E004
:402B800000BFFB7D18461837BD4680BD00600040394A0020B84A0020284A00203C4A00203B4A0020404A002090B482B000AF0123FB7174E03F4AFB791B0113440C221A70D4
:402BC000FA793D4913465B0013449B000B445B79DBB2002B1AD0FA79374913465B0013449B000B441B79DBB2DBB25BB2002B06DA324AFB791B0113440C229A700CE02F4AC3
:402C0000FB791B01134408229A7005E02B4AFB791B01134480229A702648F979FA79264C13465B0013449B002344DB889BB2DAB20B0103449A711F48F979FA791E4C134611
:402C40005B0013449B002344DB889BB21B0A9BB2DAB20B010344DA711648F979FA79164C13465B0013449B002344DB889BB2DAB20B0103441A710F48F979FA790E4C134699
:402C80005B0013449B002344DB889BB21B0A9BB2DAB20B0103445A71FB790133FB71FB79082B87D9064BFF221A700837BD4690BC704700BF70600040484A0020FC5F00401C
:402CC0000A60004080B588B000AF0346FB7100237B830023FB7743E0FA7FB64913465B0013449B000B4400221A70FA7FB14913465B0013449B000B4400229A70FA7FAD4964
:402D000013465B0013449B000B440022DA70FA7FA84913465B0013449B000B44083300221A80FA7FA34913465B0013449B000B44083300229A70FA7F9E4913465B001344B0
:402D40009B000B4400225A70FA7F9A4913465B0013449B000B4400225A71FB7F0133FB77FB7F082BB8D9FB79002B10D000237B770AE07B7F904A0021D1547B7F8F4A002155
:402D8000D1547B7F01337B777B7F002BF1D08C4B1B78DBB2002B00F00981894B1B78DBB2013BDBB2184600F02FFA38613B695B68FB60FB6807331B7803F04003002B08D054
:402DC000804B1B78DBB243F00103DAB27D4B1A7007E07C4B1B78DBB223F00103DAB2794B1A703B6908333B613B691B78FB7701237B7790E03B695B687B610023BB7782E070
:402E00007A7F7B699B7803F07F039A4275D17A7F684913465B0013449B000B4408331B889AB27B699B889A420BD27A7F7B699888604913465B0013449B000B440833024664
:402E40001A807B691B781A465B4B9B5CDAB27B695B789A4251D17A7F7B699878554913465B0013449B000B4402461A717A7F7B69D878504913465B0013449B000B440246AD
:402E80001A707B69DB7803F00303FB727B699B78DBB25BB2002B18DA7A7FFB7A012B01D1072000E00D20434913465B0013449B000B4402465A717A7F3E4913465B0013447E
:402EC0009B000B4401225A7017E07A7FFB7A012B01D1052000E00920364913465B0013449B000B4402465A717A7F324913465B0013449B000B4400225A707B6908337B6193
:402F0000BB7F0133BB77BA7FFB7F9A42FFF478AF7B7F01337B777B7F082B7FF66BAF3B695B687B6100237B7714E07B699B7803F07F027B6918781F4913465B0013449B0033
:402F40000B44083302469A707B6908337B617B7F01337B777A7FFB7F9A42E6D300F090F90246194B1A6000237B830123FB7718E0FA7F104913465B0013449B000B447A8B38
:402F8000DA80FA7F0B4913465B0013449B000B4408331B889AB27B8B13447B83FB7F0133FB77FB7F082BE3D9FFF7FEFD2037BD4680BD00BF484A0020284A0020B84A00203A
:402FC0003D4A00203B4A0020444A002090B585B000AF874B1B78DBB2002B00F00681844B1B78DBB2013BDBB2184600F00DF978607B6808337B607B681B78FB707B685B68B6
:40300000BB607C4B1B78BB700023FB73E8E0BB681B78BA789A4240F0DD80BB78764AD35CDAB2BB685B789A4240F0D480BB689B7803F07F037B70BB68DB7803F003033B7092
:403040007A786E4913465B0013449B000B440022DA707A78BB689878684913465B0013449B000B4402461A717A78BB68D878634913465B0013449B000B4402461A707A78DE
:40308000BB6898885D4913465B0013449B000B44083302461A80BB689B78DBB25BB2002B18DA7A783B78012B01D1072000E00D20524913465B0013449B000B4402465A71AE
:4030C0007A784E4913465B0013449B000B4401225A7017E07A783B78012B01D1052000E00920464913465B0013449B000B4402465A717A78414913465B0013449B000B4495
:4031000000225A703E4A7B781B01134401229A703B4879787A78394C13465B0013449B00234408331B889BB21B0A9BB2DAB20B0103441A70324879787A78304C13465B00FD
:4031400013449B00234408331B889BB2DAB20B0103445A702B4879787A78284C13465B0013449B002344DB889BB2DAB20B0103449A71244879787A78204C13465B001344EB
:403180009B002344DB889BB21B0A9BB2DAB20B010344DA711B4879787A78184C13465B0013449B002344DB889BB2DAB20B0103441A71144879787A78104C13465B0013444A
:4031C0009B002344DB889BB21B0A9BB2DAB20B0103445A71BB680833BB60FB7B0133FB73FA7BFB789A42FFF412AF1437BD4690BD3D4A0020394A0020284A0020484A0020CF
:40320000FC5F00407060004080B485B000AF0346FB71104B1B78DBB20F4ADB0013445B68FB60FB681033FB60FB681B78FA799A4202D30023FB6005E0FB79DB00FA6813446C
:403240005B68FB60FB6818461437BD465DF8047B704700BF384A0020808D000080B400AF054B1B78DBB2054ADB0013445B681846BD465DF8047B7047384A0020808D0000F6
:4032800080B584B000AF104B1B78DBB2013BDBB21846FFF7B9FFB860BB68002B0DD0BB685B681B79FB71FB790233DB00BA681344BB60BB685B68FB6001E00023FB60FB6862
:4032C00018461037BD4680BD3D4A002080B582B000AF0023FB71314B1B79DBB203F07F03BB71BB79002B53D0BB79082B50D8BA79B9792B480B465B000B449B0003449B7886
:40330000DBB243F00103D8B2254913465B0013449B000B4402469A70BA79214913465B0013449B000B440022DA70BA79B9791C480B465B000B449B0003445B78DBB243F053
:403340000203D8B2164913465B0013449B000B4402465A70BA79124913465B0013449B000B441B79DBB2DBB25BB2002B06DA0D4ABB791B0113448D229A7005E0094ABB79EC
:403380001B01134489229A70FEF73CFF0346FB71FB7918460837BD4680BD00BF00600040484A0020FC5F004080B582B000AF0023FB71464B1B79DBB203F07F03BB71BB79D7
:4033C000002B7DD0BB79082B7AD8BA79B97940480B465B000B449B0003449B78DBB223F00103D8B23A4913465B0013449B000B4402469A70BA79364913465B0013449B006F
:403400000B440022DA70334ABB791B0113447F221A70BA79B9792E480B465B000B449B0003445B78DBB223F00203D8B2284913465B0013449B000B4402465A70BA792449B0
:4034400013465B0013449B000B441B79DBB2DBB25BB2002B18DABA791D4913465B0013449B000B445B78DBB2012B06D1194ABB791B0113440C229A701EE0164ABB791B019E
:4034800013440D229A7017E0BA79114913465B0013449B000B445B78DBB2012B06D10D4ABB791B01134408229A7005E0094ABB791B01134409229A70FEF7A4FE0346FB710E
:4034C000FB7918460837BD4680BD00BF00600040484A0020FC5F004080B584B000AF0023FB73154B1B79BB73144B1B78DBB2013BDBB21846FFF788FEB860BB685B681B7950
:40350000FB71BA7BFB799A4202D9BB7B012B0ED8BB7BBA7B0A498A5CD1B20A4AD154BB7B054A9278D1B2064AD1540123FB73FB7B18461037BD4680BD006000403D4A00201C
:40354000284A0020B84A002080B483B000AF0023FB710A4B1B78DBB2DBB25BB2002B06DA064B5B78DBB2012B00D000E000BFFB7918460C37BD465DF8047B70470060004049
:4035800080B400AF054B1B78DBB203F040039B09DBB21846BD465DF8047B70478F45004080B483B000AF134B7F221A70124B80221A707F23FB710CE0FB79DB0003F1804329
:4035C00003F5F043FA79013AD2B21A70FB79013BFB71FB79002BEFD1FB79DB0003F1804303F5F04300221A700C37BD465DF8047B704700BF1581FF1F1481FF1F80B485B02C
:4036000000AF03460A46FB711346BB710123FB60FB79172B2FD8BB79002B0ED0FB791A01184B1344FA791101164A0A441278D2B242F02002D2B21A700DE0FB791A01114B14
:403640001344FA7911010F4A0A441278D2B222F02002D2B21A70FB791A010A4B1344FA791101084A0A441278D2B242F00102D2B21A700023FB60FB6818461437BD465DF8E4
:40368000047B70471070004080B485B000AF0346FB710123FB60FB79172B1DD8FB791A01114B1344FA7911010F4A0A441278D2B222F00102D2B21A70FB791A010A4B134443
:4036C000FA791101084A0A441278D2B222F02002D2B21A700023FB60FB6818461437BD465DF8047B704700BF1070004080B485B000AF03460A46FB711346BB710123FB609D
:40370000FB79172B18D8FB791A010F4B13441B78DBB223F00E03FB72FB791A010A4B1344BA7902F00702D2B25200D1B2FA7A0A43D2B21A700023FB60FB6818461437BD46D4
:403740005DF8047B704700BF1070004080B485B000AF0346FB710B46BB8013467B800123FB60BB8841F6FF72934202D14FF40053BB807B8841F6FF72934202D14FF40053C6
:403780007B80FB79172B17D8FB79DB0003F1804303F5EC430433BB60BB68BA881A80FB79DB0003F1804303F5EC430633BB60BB687A881A800023FB60FB6818461437BD461E
:4037C0005DF8047B704700BF80B485B000AF03460A46FB711346BB710123FB60FB79172B07D8FB791A01064B1344BA795A720023FB60FB6818461437BD465DF8047B70477B
:403800001070004090B484B000AF0446084611461A462346FB710346BB710B467B7113463B710123FB60FB79172B34D8FB79DB0003F1804303F5EC43BA7902F07F02D1B22F
:403840007A79D201D2B20A43D2B21A70FB79DB0003F1804303F5EC433A7E1201D1B23A7902F00F02D2B20A43D2B25A70FB79DB0003F1804303F5EC433A7F02F00F02D2B2E6
:403880009A70FB79DB0003F1804303F5EC430022DA700023FB60FB6818461037BD4690BC704700BF80B582B000AFFF23FB7102F013FC0346BB71104B1B78182B12D90F4B8A
:4038C0001B78FB710C4B1B78013BDAB20A4B1A70FB79DB0003F1804303F5F0431B78DAB2064B1A70BB79184602F0FAFBFB7918460837BD4680BD00BF1481FF1F1581FF1F1D
:4039000090B484B000AF0446084611461A462346FB710346BB800B46BB711346FB700123FB60FB795BB2002B23DBBB8823F47F6323F00F039BB2002B1BD1FB79DB0003F146
:40394000804303F5F043BB60BB68BA881A80FB79DB0003F1804303F5F043BA799A70FB79DB0003F1804303F5F043FA78DA700023FB60FB6818461037BD4690BC704700BF99
:4039800080B485B000AF0346FB710B46BB8013467B800123FB60FB795BB2002B17DBFB79DB0003F1804303F5F0430433BB60BB68BA881A80FB79DB0003F1804303F5F0438A
:4039C0000633BB60BB687A881A800023FB60FB6818461437BD465DF8047B704780B483B000AF0346FB7101BE0C37BD465DF8047B704700BF80B582B000AF786008E00C4B55
:403A00001B68184602F060FB7B68A3F500437B607B68B3F5004FF2D8064B1B687A6802FB03F3184602F050FB0837BD4680BD00BF2881FF1F2081FF1F80B582B000AF0346B4
:403A4000FB80FB88044A127802FB03F3184602F03BFB0837BD4680BD2481FF1F80B584B000AF03463960FB710F4B1B68FB60FB791F2B02D90020FFF7B1FFFB7903F01F032F
:403A800010339B00FA6813441B68BB60FB7903F01F0310339B00FA6813443A681A60BB6818461037BD4680BD08ED00E080B582B000AF03460A46FB711346BB71BB79072BB2
:403AC00002D90020FFF78AFFFB791F2B02D90020FFF784FFFB7903F01F0303F1604303F56443BA795201D2B21A700837BD4680BD80B500AF054B1B78002B04D100F008F891
:403B0000024B01221A7000F037F880BDE481FF1F80B582B000AF154B1B78DBB223F03F03FB71124AFB7943F02203DBB21370104A0F4B1B78DBB243F00103DBB213700D4AAB
:403B40000C4B1B78DBB243F00103DBB2137040F65F1000F031F840F65F1000F04DF84FF4966000F059F80837BD4680BD7B6400409A6400409B64004080B400AF054A054BD8
:403B80001B78DBB263F07F03DBB21370BD465DF8047B70477B64004080B400AF054A054B1B78DBB203F07F03DBB21370BD465DF8047B70477B64004080B483B000AF034620
:403BC000FB80044AFB8813800C37BD465DF8047B704700BF1468004080B400AF044B1B78044B1B889BB21846BD465DF8047B70471A640040B468004080B483B000AF034631
:403C0000FB80044AFB8813800C37BD465DF8047B704700BF9468004080B483B000AF0346FB80044AFB8813800C37BD465DF8047B704700BF5468004080B483B000AF054BA9
:403C40001B78FB71FB7918460C37BD465DF8047B704700BF7B64004080B483B000AF0346FB71044AFB7913700C37BD465DF8047B704700BF7B64004080B400AF034B1B8831
:403C80009BB21846BD465DF8047B70479468004080B500AFFFF7F0FF03461A46074B9A80FFF79AFF03461A46044B5A80FFF7C4FF03461A46014B9A7180BD00BFE881FF1F14
:403CC00080B500AF074B9B881846FFF795FF054B5B881846FFF770FF024B9B791846FFF7BBFF80BDE881FF1F80B500AF094B1B78DBB2DBB25BB2002B03DA074B01221A7061
:403D000002E0054B00221A70FFF746FFFFF7C0FF80BD00BF7B640040E881FF1F80B500AFFFF7CEFF034B1B78002B01D0FFF724FF80BD00BFE881FF1F80B582B000AF786005
:403D400000F04EF8786800F009F8012000F018F800F028F80837BD4680BD00BF80B485B000AF7860054B1B68FB60FB6850337A681A601437BD465DF8047B704708ED00E0BF
:403D800080B483B000AF0346FB71054AFB795B01DBB213700C37BD465DF8047B704700BF04E400E080B400AF034B10221A60BD465DF8047B704700BF00E100E080B400AFE3
:403DC000064B1B6803F01003002B01D0012300E000231846BD465DF8047B704700E100E080B400AF034B10221A60BD465DF8047B704700BF80E100E080B582B000AF7860C0
:403E000000F03CF8786800F009F8022000F018F800F028F80837BD4680BD00BF80B485B000AF7860054B1B68FB60FB6848337A681A601437BD465DF8047B704708ED00E017
:403E400080B483B000AF0346FB71054AFB795B01DBB213700C37BD465DF8047B704700BF02E400E080B400AF034B04221A60BD465DF8047B704700BF00E100E080B400AF30
:403E8000034B04221A60BD465DF8047B704700BF80E100E080B500AF032000F05FF880BD80B400AF0D4A0D4B1B78DBB243F06003DBB213700A4A0A4B1B78DBB243F00203A2
:403EC000DBB21370074A074B1B78DBB243F00203DBB21370BD465DF8047B704777580040A4430040B443004080B500AF054B1B78002B04D1034B01221A70FFF7CBFFFFF734
:403F0000CFFF80BDF081FF1F80B400AF104A104B1B78DBB223F00203DBB213700D4A0D4B1B78DBB223F00203DBB21370084B1B78DBB2002B07D1084A074B1B78DBB223F0C3
:403F40006003DBB21370BD465DF8047B704700BFA4430040B44300407758004080B483B000AF0346FB710C4A0B4B1B78DBB223F00303DBB213700849074B1B78DAB2FB791E
:403F800003F00303DBB21343DBB20B700C37BD465DF8047B704700BF5A58004080B400AFBD465DF8047B704780B400AFBD465DF8047B704780B500AF094B1B78DBB203F06E
:403FC0000203002B05D0074B01221A70FFF79CFF02E0044B00221A70FFF7E0FF80BD00BFA4430040F481FF1F80B500AFFFF7DCFF034B1B78012B01D1FFF752FF80BD00BFED
:40400000F481FF1F80B500AF094B02221A70094B0C221A70084B01221A70002000F078F8032000F097F8032000F056F880BD00BF08580040095800400A58004080B400AFB6
:404040000D4A0D4B1B78DBB243F00403DBB213700A4A0A4B1B78DBB243F00403DBB21370074A074B1B78DBB263F07F03DBB21370BD465DF8047B7047A9430040B943004076
:404080007758004080B500AF054B1B78002B04D1034B01221A70FFF7B5FFFFF7CFFF80BDF881FF1F80B400AF094A094B1B78DBB223F00403DBB21370064A064B1B78DBB258
:4040C00023F00403DBB21370BD465DF8047B7047A9430040B943004080B485B000AF0346FB710A4B1B78DBB223F00303FB73FB7903F00303DAB2FB7B1343FB73034AFB7BE1
:4041000013701437BD465DF8047B70470958004080B483B000AF0346FB71FB79072B11D80B4A0B4B1B78DBB223F07003DBB213700749074B1B78DAB2FB791B01DBB2134393
:40414000DBB20B700C37BD465DF8047B704700BF0A58004080B483B000AF0346FB71FB79032B11D80B4A0B4B1B78DBB223F00C03DBB213700749074B1B78DAB2FB799B00E2
:40418000DBB21343DBB20B700C37BD465DF8047B704700BF0A58004080B400AFBD465DF8047B704780B400AFBD465DF8047B704780B500AF094B1B78DBB203F00403002B83
:4041C00005D0074B01221A70FFF76CFF02E0044B00221A70FFF7E0FF80BD00BFA9430040FC81FF1F80B500AFFFF7DCFF034B1B78012B01D1FFF722FF80BD00BFFC81FF1FD3
:4042000080B500AF064B00221A70064B00221A70042000F071F8002000F04EF880BD00BF285800402958004080B400AF094A094B1B78DBB243F00403DBB21370064A064BBB
:404240001B78DBB243F00403DBB21370BD465DF8047B7047A8430040B843004080B500AF074B1B78002B04D1FFF7CAFF044B01221A70FFF7D9FF802000F05EF880BD00BFAC
:404280000082FF1F80B400AF094A094B1B78DBB223F00403DBB21370064A064B1B78DBB223F00403DBB21370BD465DF8047B7047A8430040B843004080B483B000AF03464C
:4042C000FB710C4A0B4B1B78DBB223F00203DBB213700849074B1B78DAB2FB7903F00203DBB21343DBB20B700C37BD465DF8047B704700BF2858004080B582B000AF034696
:40430000FB710C4A0B4B1B78DBB223F00C03DBB213700849074B1B78DAB2FB7903F00C03DBB21343DBB20B7000F016F80837BD4680BD00BF2858004080B483B000AF034695
:40434000FB71044AFB7913700C37BD465DF8047B704700BF825B004080B483B000AF0B4B1B78DBB203F00C039B08DBB20633FB71074AFB7903F1924303F594731B78DBB2CF
:4043800013700C37BD465DF8047B7047285800400A46004080B400AF074B1B78DBB203F02003002B04D1054B1B78DAB2044B5A70BD465DF8047B704729580040825B0040FA
:4043C0000482FF1F80B400AF154B1B78DBB203F02003002B1FD1134B1B78DBB203F00803002B14D00F4A0F4B1B78DBB223F00803DBB213700C4B0D4A52781A70094A094B50
:404400001B78DBB243F00803DBB2137003E0064B064A52781A70BD465DF8047B704700BF29580040975A0040825B00400482FF1F80B500AF094B1B78DBB203F00403002BB9
:4044400003D0074B01221A7002E0054B00221A70FFF718FFFFF79EFF80BD00BFA84300400482FF1F80B500AFFFF7ACFF064B1B78012B07D1FFF7D8FE044B1B78DBB218461B
:40448000FFF75AFF80BD00BF0482FF1F825B004080B582B002AF414B01221A70404B00221A70102000F0B0FE102000F093FF1D200721FFF7FBFA3B4B04221A703A4B0022BB
:4044C0001A703A4B00221A70394A394B1B78DBB243F01803DBB21370364B00221A70364B00221A70354B00221A70354B0A221A70344B00221A70344B00221A70334B1222B8
:404500001A70334B13221A70324B00221A70324B14221A7001230093042048F6B6514FF400420C2300F046FC02230093082049F249214FF400420C2300F03CFC032300932E
:40454000092049F29D114FF400420C2300F032FC042300930A2048F6D2714FF400420C2300F028FC1D4A0D4B1B78DBB2013B1C499B000B449B7813701A4A084B1B78DBB253
:40458000013B174931F823301380044B1B78DBB2184600F017FABD4680BD00BF2C81FF1F0882FF1F96580040975800409E580040075B004093580040885B0040895B004069
:4045C00080580040815800408358004088580040895800408D580040014E00400E4E00400C82FF1F0C4E004080B582B000AF01F073FD0346FB71444B1B78BB71434A434B03
:404600001B78DBB243F00103DBB213703F4A3F4B1B78DBB243F01003DBB213703C4A3C4B1B78DBB243F00103DBB21370384A384B1B78DBB243F01003DBB21370354A354B9C
:404640001B78DBB243F00203DBB21370324A324B1B78DBB243F00203DBB213702F4A2F4B1B78DBB243F00303DBB213700320FFF7E3F9284A274B1B78DBB223F00203DBB277
:404680001370254A244B1B78DBB223F00203DBB21370234A224B1B78DBB243F00603DBB21370204B7A221A701F4A1F4B1B78DBB243F00103DBB213701C4A1C4B1B78DBB253
:4046C00043F00103DBB21370194A194B1B78DBB243F00103DBB21370164A164B1B78DBB243F00103DBB21370134B4FF000521A60124B4FF000521A60FB79184601F0F0FC9D
:404700000837BD4680BD00BF2C81FF1FAA430040BA430040F8460040F9460040915800407758004082580040A1430040B1430040A2430040B243004080E200E000E100E002
:4047400080B500AF084B1B78002B09D1074B1B78DBB2002B01D1FFF79BFE034B01221A70FFF742FF80BD00BF0A82FF1F0B82FF1F80B582B000AF01F0AFFC0346FB714D4AEB
:404780004C4B1B78DBB223F00103DBB213704A4A494B1B78DBB243F00403DBB21370474A464B1B78DBB243F00203DBB21370444A434B1B78DBB243F00203DBB21370414AF0
:4047C000404B1B78DBB223F00303DBB213703E4A3D4B1B78DBB223F00803DBB213700320FFF72AF9354A354B1B78DBB223F00203DBB21370324A324B1B78DBB223F00203D3
:40480000DBB21370314A314B1B78DBB223F01003DBB213702D4A2D4B1B78DBB223F00103DBB213702A4A2A4B1B78DBB223F00103DBB21370264A264B1B78DBB223F010038E
:40484000DBB21370234A234B1B78DBB223F00603DBB21370204A204B1B78DBB223F00103DBB213701D4A1D4B1B78DBB223F00103DBB213701A4A1A4B1B78DBB223F00803C8
:40488000DBB21370174A174B1B78DBB223F00103DBB21370144A144B1B78DBB223F00103DBB21370FB79184601F01AFC0837BD4680BD00BF004E0040014E0040F846004028
:4048C000F94600409158004092580040AA430040BA43004077580040A1430040B143004082580040A2430040B243004080B485B000AF0346FB710B4B1B78DBB223F00C033C
:40490000FB73FB799B00DBB203F00C03DAB2FB7B1343FB73034AFB7B13701437BD465DF8047B70479B58004080B400AF054A054B1B78DBB243F00103DBB21370BD465DF812
:40494000047B7047004E004080B483B000AF174B1B78DBB203F003037B717B79012B03D8134B1B88FB8011E0114B1B78DBB2FB80104B1B78DBB29BB21B029AB2FB8813438D
:40498000FB807B79032B01D10B4B1B780B4B1B78DBB2002B02D00A4B00221A70FB881BB218460C37BD465DF8047B7047144E0040104E0040114E0040124E00400982FF1F84
:4049C0000882FF1F80B582B000AF0346FB71C14B00221A70FB79012B63D1BF4B38221A70BE4B06221A70BE4B09221A70BD4B00221A70BD4B00221A70BC4B1F221A70BC4B10
:404A000000221A70BB4B00221A70BB4B00221A70BA4B01221A70BA4B14221A70B94B09221A70B94B0A221A70B84B00221A70B84B11221A70B74B12221A70B74B01221A709E
:404A4000B64B02221A70B64B22221A70B54B28221A70B54BEB221A70442000F061FAB34B58221A70B24B00221A70B24B01221A70B14B01221A70B14B00221A70B04B0A22D1
:404A80001A70B04B4FF4FA621A600320012100F0FFFA0E20012100F0E1FB1D20AA49FEF7DDFFFB79022B63D18B4B38221A708B4B06221A708A4B09221A708A4B00221A70EB
:404AC000894B00221A70894B1F221A70884B00221A70884B00221A70874B00221A70874B01221A70864B14221A70864B1C221A70854B08221A70854B00221A70844B22225F
:404B00001A70844B23221A70834B06221A70834B01221A70824B11221A70824B19221A70814B97221A70442000F0FAF97F4B58221A707F4B00221A707E4B05221A707E4B59
:404B400001221A707D4B00221A707D4B0A221A707C4B4FF4FA521A601220012100F098FA4A20012100F07AFB1D207849FEF776FFFB79032B63D1584B38221A70574B062270
:404B80001A70574B09221A70564B00221A70564B00221A70554B1F221A70554B00221A70544B00221A70544B00221A70534B01221A70534B14221A70524B23221A70524B7B
:404BC00005221A70514B00221A70514B44221A70504B44221A70504B10221A704F4B01221A704F4B11221A704E4B19221A704E4B97221A70442000F093F94C4B58221A70FB
:404C00004B4B00221A704B4B05221A704A4B01221A704A4B00221A70494B0A221A70494B4FF47A521A601220012100F031FA4A20012100F013FB1D204549FEF70FFFFB79C6
:404C4000042B40F0A680244B38221A70234B06221A70234B09221A70224B00221A70224B00221A70214B1F221A70214B00221A70204B00221A70204B00221A701F4B0122DD
:404C80001A701F4B14221A701E4B39221A701E4B04221A701D4B00221A701D4B44221A701C4B43221A701C4B18221A701B4B01221A701B4B11221A701A4B19221A701A4B27
:404CC00097221A70442000F02BF9184B58221A7040E000BF0982FF1F004E0040024E0040034E0040044E0040054E0040064E0040084E0040094E00400A4E0040144E00403B
:404D0000845800408558004086580040875800408A5800408B5800408C5800408E5800408F580040905800409158004094580040955800409A5800409B5800409C58004004
:404D40009D580040CC4A0020615000006D50000079500000104B00221A70104B05221A700F4B01221A700F4B00221A700E4B0A221A700E4B4FF4FA421A601220012100F0CC
:404D800087F94A20012100F069FA1D200849FEF765FE0837BD4680BD955800409A5800409B5800409C5800409D580040CC4A00208550000090B587B000AF0446084611460F
:404DC0001A462346FB710346BB800B467B801346BB7197F82830002B00F08A8097F82830042B00F28580FB79013B092B4AD801A252F823F01D4E0000854E0000854E0000F9
:404E00001D4E0000854E0000854E0000374E0000514E0000854E00006B4E0000BB790F2B04D9364B1B78DBB2FB752EE0344B1B78DBB2FB7529E0BB790F2B04D9314B1B78D5
:404E4000DBB2FB7521E0304B1B78DBB2FB751CE0BB790F2B04D92D4B1B78DBB2FB7514E02B4B1B78DBB2FB750FE0BB790F2B04D9284B1B78DBB2FB7507E0274B1B78DBB22A
:404E8000FB7502E00023FB7500BFBA8897F917305B0113443B617B883A6902FB03F3FB60FB68DB0BBB82BB790D2B11D8BB8ABA79C2F10E021341BB8297F82830013BBA79F5
:404EC0000132D1B2154A9B0013440A469A7007E097F82830013B114A9B0013440F229A7097F82830013B0D49BA8A21F8232002E00020FEF773FD1C37BD4690BD180100493A
:404F00001C010049190100491D0100491A0100491E0100491B0100491F0100490C82FF1F80B584B000AF0346FB7101F0D5F80346FB73164A154B1B78DBB243F00303DBB213
:404F40001370134A124B1B78DBB243F00303DBB21370104AFB7913700320FEF76DFD0B4A0A4B1B78DBB223F00303DBB21370084A074B1B78DBB223F00303DBB21370FB7B62
:404F8000184601F0ADF81037BD4680BDF8460040F94600409258004080B400AF044B1B78DAB2044B5A70BD465DF8047B704700BF004E00403081FF1F80B400AF034B044ABC
:404FC00052781A70BD465DF8047B7047004E00403081FF1F80B500AF134B1B78DBB203F00103002B1AD0104B1B78DBB203F01003002B13D00D4B01221A700D4B1B78DBB2F8
:4050000003F00103002B06D0084B1B7843F00203DAB2064B1A70FFF7ABFB02E0034B00221A70FFF7B9FF80BDAA4300403081FF1F004E004080B500AFFFF7BEFF074B1B788A
:40504000002B09D0FFF7D0FA044B1B7803F00203002B01D0FFF768FC80BD00BF3081FF1F80B400AFBD465DF8047B704780B400AFBD465DF8047B704780B400AFBD465DF854
:40508000047B704780B400AFBD465DF8047B704780B584B000AF03460A46FB8013467B7100F0CCF80346FB7300F0A2F80346BB81FA88BB899A4200F08780454B1B78DBB215
:4050C00003F00103FB72FB7B002B20D1BB89002B02D0FB88002B1AD1BB89002B0BD13D4AFB8813803C4A3C4B1B78DBB223F04003DBB2137068E0384A374B1B78DBB243F0C6
:405100004003DBB21370334AFB8813805CE0FB7A002B33D0314B00221A70314B01221A70304B00221A70304A2F4B1B78DBB203F07F03DBB21370284B1B78DBB203F0080308
:40514000002B02D0FB88002B18D1284ABB891380224B07221A7000BF204B1B78DBB203F00103002BF8D11A4A194B1B78DBB223F00103DBB21370194B00221A70144B1B78EC
:40518000DBB203F00103002B13D0184AFB881380124A7B79002B01D0032300E00123137000BF0E4B1B78DBB203F00103002BF8D10AE0084AFB8813800549054B1B78DAB2BA
:4051C000FB7A1343DBB20B701037BD4680BD00BFA24300408040004082400040014000401040004014400040084000400240004080B400AF034B1B889BB21846BD465DF8E9
:40520000047B70478040004080B483B000AF0346FB71094B084A1278D2B2D1B2FA7922F00702D2B20A43D2B2D2B21A700C37BD465DF8047B704700BF8240004080B400AFD0
:40524000054B1B78DBB203F00703DBB21846BD465DF8047B704700BF8240004080B584B000AF03460A46FB8013467B7100F0CCF80346FB7300F0A2F80346BB81FA88BB89D6
:405280009A4200F08780454B1B78DBB203F00103FB72FB7B002B20D1BB89002B02D0FB88002B1AD1BB89002B0BD13D4AFB8813803C4A3C4B1B78DBB223F04003DBB2137020
:4052C00068E0384A374B1B78DBB243F04003DBB21370334AFB8813805CE0FB7A002B33D0314B00221A70314B01221A70304B00221A70304A2F4B1B78DBB203F07F03DBB2BC
:405300001370284B1B78DBB203F00803002B02D0FB88002B18D1284ABB891380224B07221A7000BF204B1B78DBB203F00103002BF8D11A4A194B1B78DBB223F00103DBB29B
:405340001370194B00221A70144B1B78DBB203F00103002B13D0184AFB881380124A7B79002B01D0032300E00123137000BF0E4B1B78DBB203F00103002BF8D10AE0084A46
:40538000FB8813800549054B1B78DAB2FB7A1343DBB20B701037BD4680BD00BFA14300400041004002410040014000401440004010400040084000400240004080B400AF47
:4053C000034B1B889BB21846BD465DF8047B70470041004080B483B000AF0346FB71094B084A1278D2B2D1B2FA7922F00702D2B20A43D2B2D2B21A700C37BD465DF8047BF5
:40540000704700BF0241004080B400AF054B1B78DBB203F00703DBB21846BD465DF8047B704700BF0241004080B500AF064B00221A70064B00221A70042000F071F80020ED
:4054400000F04EF880BD00BF245800402558004080B400AF094A094B1B78DBB243F00203DBB21370064A064B1B78DBB243F00203DBB21370BD465DF8047B7047A8430040CD
:40548000B843004080B500AF074B1B78002B04D1FFF7CAFF044B01221A70FFF7D9FF802000F05EF880BD00BF1C82FF1F80B400AF094A094B1B78DBB223F00203DBB21370EF
:4054C000064A064B1B78DBB223F00203DBB21370BD465DF8047B7047A8430040B843004080B483B000AF0346FB710C4A0B4B1B78DBB223F00203DBB213700849074B1B78DA
:40550000DAB2FB7903F00203DBB21343DBB20B700C37BD465DF8047B704700BF2458004080B582B000AF0346FB710C4A0B4B1B78DBB223F00C03DBB213700849074B1B783D
:40554000DAB2FB7903F00C03DBB21343DBB20B7000F016F80837BD4680BD00BF2458004080B483B000AF0346FB71044AFB7913700C37BD465DF8047B704700BF815B00408A
:4055800080B483B000AF0B4B1B78DBB203F00C039B08DBB20633FB71074AFB7903F1924303F598731B78DBB213700C37BD465DF8047B7047245800400946004080B400AF55
:4055C000074B1B78DBB203F02003002B04D1054B1B78DAB2044B5A70BD465DF8047B704725580040815B00402082FF1F80B400AF154B1B78DBB203F02003002B1FD1134B82
:405600001B78DBB203F00803002B14D00F4A0F4B1B78DBB223F00803DBB213700C4B0D4A52781A70094A094B1B78DBB243F00803DBB2137003E0064B064A52781A70BD464A
:405640005DF8047B704700BF255800408F5A0040815B00402082FF1F80B500AF094B1B78DBB203F00203002B03D0074B01221A7002E0054B00221A70FFF718FFFFF79EFF53
:4056800080BD00BFA84300402082FF1F80B500AFFFF7ACFF064B1B78012B07D1FFF7D8FE044B1B78DBB21846FFF75AFF80BD00BF2082FF1F815B004080B582B000AF00239D
:4056C000FB7106E0FB791846FBF7D8FEFB790133FB71FB79012BF5D9024BFF221A700837BD4680BD3481FF1F80B582B000AF0346FB71FFF7E1FFFB791846FBF789FE034AB9
:40570000FB7913700837BD4680BD00BF3481FF1F80B582B000AF0023FB7106E0FB791846FBF706FFFB790133FB71FB79012BF5D9024BFF221A700837BD4680BD3581FF1F40
:4057400080B582B000AF0346FB71FFF7E1FFFB791846FBF7CDFE034AFB7913700837BD4680BD00BF3581FF1F80B582B000AF0023FB7106E0FB791846FBF710FEFB7901339E
:40578000FB71FB79002BF5D0024BFF221A700837BD4680BD3681FF1F80B582B000AF0346FB71FFF7E1FFFB791846FBF7C1FD034AFB7913700837BD4680BD00BF3681FF1F53
:4057C00080B582B000AF0023FB7106E0FB791846FBF78CFDFB790133FB71FB79012BF5D9024BFF221A700837BD4680BD3781FF1F80B582B000AF0346FB71FFF7E1FFFB79ED
:405800001846FBF753FD034AFB7913700837BD4680BD00BF3781FF1F80B500AF00F01EF9034B1B78FF2B01D100F078F880BD00BF4881FF1F80B500AF054B1B78184601211E
:40584000FDF7DCFE00F008FA00F026F980BD00BF2582FF1F80B500AF054B1B78002B04D1FFF7DAFF024B01221A70FFF7E3FF80BD2482FF1F80B500AF00F008FA034B1B7878
:405880001846FDF701FF00F021F980BD2582FF1F80B584B000AF0346FB80FB88DBB203F00F03BB73FB881B099BB27B73FB88B3F57F6F02D90020FEF791F87B7BFF2B0DD1F9
:4058C0000023FB7306E0FB7B134AFF21D154FB7B0133FB73FB7B0F2BF5D919E00023FB7313E0FA7BBB7BC3F110039A4204DAFB7B09497A7BCA5405E0FB7B7A7B0132D1B2F9
:40590000054AD154FB7B0133FB73FB7B0F2BE8D91037BD4680BD00BF3881FF1F80B500AF0120012141F6FF724FF4804300F062F803461A46124B1A70FDF7B4FF03461A464E
:40594000104B1A700F4B1A780E4B1B78104610211A460123FDF7D4FF0A4B1A780A4B9BB21046194645F68332FEF70AF8044B1A78044B1B7810461946FDF726FF80BD00BFE6
:405980002582FF1F4881FF1F3881FF1F80B500AF094B1B78DBB203F00803002B03D0074B01221A7002E0054B00221A70FFF762FF00F014F880BD00BFA84300402882FF1FF1
:4059C00080B500AF00F010F8034B1B78012B01D1FFF730FF80BD00BF2882FF1F80B500AF00F0ECF880BD00BF80B500AF00F0FEF880BD00BF90B585B002AF0446084611466F
:405A00001A462346FB710346BB710B46BB8013467B80114B00221A700F4B1878F979BA7900230093002301930023FDF7EBFE0A4B1978BA887B88084611461A46FDF786FE30
:405A4000054B1B7818460221FDF750FE024B1B7818460C37BD4690BD4C81FF1F80B500AF0A4B00221A700A4B00221A70094A094B1B78DBB243F00803DBB21370042000F0B5
:405A80005FF8022000F03CF880BD00BF2C5800402D5800409F5A004080B400AF094A094B1B78DBB243F00803DBB21370064A064B1B78DBB243F00803DBB21370BD465DF82C
:405AC000047B7047A8430040B843004080B400AF094A094B1B78DBB223F00803DBB21370064A064B1B78DBB223F00803DBB21370BD465DF8047B7047A8430040B84300404F
:405B000080B483B000AF0346FB710C4A0B4B1B78DBB223F00203DBB213700849074B1B78DAB2FB7903F00203DBB21343DBB20B700C37BD465DF8047B704700BF2C58004039
:405B400080B582B000AF0346FB710C4A0B4B1B78DBB223F00C03DBB213700849074B1B78DAB2FB7903F00C03DBB21343DBB20B7000F006F80837BD4680BD00BF2C58004049
:405B800080B483B000AF0B4B1B78DBB203F00C039B08DBB20633FB71074AFB7903F1924303F59C731B78DBB213700C37BD465DF8047B70472C5800400B46004080B400AF41
:405BC000074B1B78DBB203F02003002B04D1054B1B78DAB2044B5A70BD465DF8047B70472D580040835B00402C82FF1F80B400AF154B1B78DBB203F02003002B1FD1134B66
:405C00001B78DBB203F00803002B14D00F4A0F4B1B78DBB223F00803DBB213700C4B0D4A52781A70094A094B1B78DBB243F00803DBB2137003E0064B064A52781A70BD4644
:405C40005DF8047B704700BF2D5800409F5A0040835B00402C82FF1F80B400AF094A094B1B78DBB243F00403DBB21370064A064B1B78DBB243F00403DBB21370BD465DF89B
:405C8000047B7047A2430040B243004080B400AF094A094B1B78DBB223F00403DBB21370064A064B1B78DBB223F00403DBB21370BD465DF8047B7047A2430040B2430040AD
:405CC00080B500AF00F0C4FA00F0D4FA80BD00BF80B500AFFFF7F4FF80BD00BF80B500AF00F00EFB80BD00BF80B584B000AF03460A46FB711346BB8000F04CFBBB88B3F5E3
:405D0000006F75D2BB881B097B817B891A461203D31A1B019AB2BB8813443B8100F070FC0346002B61D13A89FB1D402011461A46012300F07DFBF860FB68072B4CD14FF05D
:405D4000FF33FB6000BF2E4B1B78DBB203F00203002BF8D02A4B1B78DBB203F00203002B08D0274B1B78DBB29B08DBB2002B01D10023FB60FB68002B2AD1224B1A78214B92
:405D80005B787989402000F0BDFB0346072B1BD14FF0FF33FB6000BF194B1B78DBB203F00203002BF8D0164B1B78DBB203F00203002B17D0124B1B78DBB29B08DBB2002B42
:405DC00010D10023FB600DE04FF0FF33FB6009E04FF0FF33FB6005E0FB68012B02D04FF0FF33FB6000F040FC04E00423FB6001E00123FB60FB6818461037BD4680BD00BFCB
:405E000022470040D04A002080B584B000AF0346FB8000F061F90346FB7300F093FAFB8803F1804303F500431B78BB7300F0A2FAFB7B184600F054F9BB7B18461037BD4674
:405E400080BD00BF80B500AF00F002FA0346DBB2184680BD80B500AF084B10221A70084B00221A70064B064A1278D2B21A70022000F050F800F09EF880BD00BF2058004026
:405E80002158004080B400AF094A094B1B78DBB243F00103DBB21370064A064B1B78DBB243F00103DBB21370BD465DF8047B7047A8430040B843004080B500AF074B1B7873
:405EC000002B04D1FFF7C6FF044B01221A70FFF7D9FF782000F05EF880BD00BF3082FF1F80B400AF094A094B1B78DBB223F00103DBB21370064A064B1B78DBB223F00103CA
:405F0000DBB21370BD465DF8047B7047A8430040B843004080B483B000AF0346FB710C4A0B4B1B78DBB223F00203DBB213700849074B1B78DAB2FB7903F00203DBB213438D
:405F4000DBB20B700C37BD465DF8047B704700BF2058004080B582B000AF0346FB710C4A0B4B1B78DBB223F00403DBB213700849074B1B78DAB2FB7903F00403DBB21343FD
:405F8000DBB20B7000F016F80837BD4680BD00BF2158004080B483B000AF0346FB71044AFB7913700C37BD465DF8047B704700BF805B004080B483B000AF104B1B78DBB298
:405FC00003F00C035B08FB710D4B1B78DBB203F00403DBB2002B02D0FB790133FB71094AFB7903F1924303F590731B78DBB213700C37BD465DF8047B704700BF205800404A
:40600000215800400846004080B582B000AF786000F04EF8786800F009F8072000F018F800F028F80837BD4680BD00BF80B485B000AF7860054B1B68FB60FB684C337A68CD
:406040001A601437BD465DF8047B704708ED00E080B483B000AF0346FB71054AFB795B01DBB213700C37BD465DF8047B704700BF03E400E080B400AF034B08221A60BD46CF
:406080005DF8047B704700BF00E100E080B400AF064B1B6803F00803002B01D0012300E000231846BD465DF8047B704700E100E080B400AF034B08221A60BD465DF8047BA4
:4060C000704700BF80E100E00230800803D000BF01380046FCD17047EFF3108072B6704780F31088704700BF80B582B000AF1A4B1B78DBB203F00303012B02D0022B04D035
:4061000012E0154B1B79BB7111E0134B1B79DBB203F07F02114913465B0013449B000B4408339B78BB7102E00023BB7100BF0C4B1A68BB7913441B78032B04D1FCF732F998
:406140000346FB7102E00023FB7100BFFB7918460837BD4680BD00BF00600040484A0020444A002080B582B000AF00F013F94FF0FF337B6000F044FA0346002B24D1012014
:4061800000F00CFA0346072B1BD11348022100F023F90346022B0DD100237B6002E00120FDF74AFC0D4B1B78DBB203F00203002BF5D006E0094B1B78DBB203F00203002B8C
:4061C000E3D000F051FA01E004237B607B6818460837BD4680BD00BFD04A00202247004080B582B000AF00F0D5F800F009FA0346002B23D100F060FA78607B68072B1AD11C
:4062000002E00120FDF718FC104B1B78DBB203F00203002BF5D00D4B1B78DBB203F00203002B08D0094B1B78DBB29B08DBB2002B01D100237B6000F017FA01E004237B60FA
:406240007B6818460837BD4680BD00BF2247004080B582B000AFFFF7C3FF78607B68002B02D1FFF77FFF78607B6818460837BD4680BD00BF80B582B000AFFFF72DFF034623
:40628000FB71194A184B1B78DBB243F00803DBB21370164A154B1B78DBB243F00803DBB21370134BC8221A70124A124B1B78DBB243F01003DBB213700F4A0F4B1B78DBB23C
:4062C00043F01003DBB2137000BF0C4B1B78DBB203F02003002BF8D0FB791846FFF700FF0837BD4680BD00BFA0430040B043004001470040AC430040BC4300400047004031
:4063000080B582B000AFFFF7E7FE0346FB710B4A0A4B1B78DBB223F01003DBB21370084A074B1B78DBB223F01003DBB21370FB791846FFF7D5FE0837BD4680BDAC43004074
:40634000BC43004080B400AF094A094B1B78DBB243F00103DBB2137000BF054B1B78DBB203F00203002BF8D0BD465DF8047B70470247004080B400AF054A054B1B78DBB21A
:4063800023F00103DBB21370BD465DF8047B70470247004080B582B000AFFFF79DFE0346FB710B4A0A4B1B78DBB243F00803DBB21370084A074B1B78DBB243F00803DBB29C
:4063C0001370FB791846FFF78BFE0837BD4680BDA0430040B043004080B584B000AF78600B46FB700023FB7314E002E00120FDF723FB0D4B1B78DBB203F00103002BF5D04F
:40640000FB7B7A681344094A1278D2B21A70FB7B0133FB73FA7BFB789A42E6D3FB7B18461037BD4680BD00BF224700402047004080B485B000AF3A601A460346FB710B46AB
:40644000BB801346BB710723FB60FB793E2B02D8BB791F2B05D9FB793F2B46D9BB790F2B43D8264B1B78DBB203F00203002B38D0234BB6221A70224BD4221A70204B012237
:406480001A701E4B1B78DBB203F00203002B25D11B4AFB7913701A4ABB881B0A9BB2DBB203F00103DBB21370154BBA88D2B21A70134ABB79013BDBB213700023FB7208E0A2
:4064C0000F49FB7A3A6813441B780B70FB7A0133FB72FA7ABB799A42F2D305E00923FB6005E00423FB6002E001E00123FB60FB6818461437BD465DF8047B70472247004011
:406500002047004090B484B000AF0446084611461A462346FB710346BB800B46BB711346FB700723FB601B4B1B78DBB203F00203002B26D0184BB6221A70174BD8221A70D5
:40654000154B05221A70134B1B78DBB203F00203002B13D1104AFB7913700F4ABB881B0A9BB2DBB213700C4BBA88D2B21A700A4ABB791370084AFB78137004E00923FB60B1
:4065800001E00423FB60FB6818461037BD4690BC704700BF224700402047004080B485B000AF0346FB710723FB60134B1B78DBB203F00203002B16D0104BB6221A700F4B6B
:4065C000E1221A700D4B0E221A700B4B1B78DBB203F00203002B03D1084AFB79137004E00923FB6001E00423FB60FB6818461437BD465DF8047B704722470040204700408E
:4066000080B582B000AF04237B60FFF765FD0346FB70124B1B78002B16D1104B01221A7000237B600E4B1B6803F00103002B0BD00B4A0B4B1B6823F00103136000BF00BF1F
:4066400000BF084B01221A60FB781846FFF748FD7B6818460837BD4680BD00BF3482FF1F040008403882FF1F80B582B000AFFFF733FD0346FB710D4B00221A700C4B1B6819
:40668000012B0BD10B4A0B4B1B6843F00103136000BF00BF00BF064B00221A60FB791846FFF71EFD0837BD4680BD00BF3482FF1F3882FF1F0400084080B483B000AF072377
:4066C0007B600D4B1B78DBB203F00203002B09D00A4BB6221A70094BE0221A70074B0D221A7001E004237B607B6818460C37BD465DF8047B704700BF2247004020470040A5
:406700002DE9F04F8BB01F4680468946164600F06FF9DFF8D8A204469AF900300D46013304D03046394600F083FF20B9204629460BB0BDE8F08F4046494600F079FF834628
:4067400060BB304639460022002301F0D5FC0028ECD09AF900309E4C01229E4900208DE814005A1CCDF820B0CDE90289CDE90467CDE906010DD0022B0BD0684600F084FF8E
:40678000002800F09380089B1BB101F07DFD089B0360DDE906010BB0BDE8F08F404649460022002301F0A8FCF8B1304639460022002301F0A1FC834600284ED084489AF954
:4067C00000300121002200240025CDE90289CDE90467CDE90645019000910892002BCCD07C4B0022CDE90623D3E72046294600F019FF834600285ED020462946002200235E
:4068000001F07AFC002891D04046494600F00AFF00288BD03046394600F004FF002885D09AF900306A480421002200240025022BCDE90289CDE90467CDE9064501900091BB
:40684000089200F08880684600F01EFF002800F08280089B002B9CD097E73046394600F0E1FE00283FF462AF304639460022002301F04CFC00283FF459AF55499AF8003093
:406880000122CDF820B0CDE90289CDE9046701910092002B3CD050490020022BCDE9060130D101F0F1FC21230360D2E701F0ECFC2123036067E74046494600F0B3FE0028D5
:4068C0009AD03046394600F0ADFE002894D02046294600F0ADFE00BB3D4A9AF8004001230890CDE90289CDE90467019200937CB10020002102460B4601F0C0FA022CCDE9B4
:406900000601CED0684600F0BFFE0028A1D1C8E700220023CDE90623F4E72D499AF900300322CDF820B0CDE90289CDE9046701910092ABB9294D4FF06044404649460022A2
:406940000023CDE9064501F0E1FB50BB9AF90030022B7FF478AF01F097FC2223036078E71F4D00244046494600220023CDE9064501F0CCFB0028E9D000221A4B3046394606
:4069800001F052F904460D4600F086FE22462B4601F0B2FB0028D9D10F4B0022CDE90623D4E700220F4B3046394601F03DF904460D4600F071FE22462B4601F09DFB00280D
:4069C000C4D1094B4FF06042CDE90623BEE700BF888D00000000F03F0000F0FFFFFFEF470000F07F0000E03FFFFFEFC74D81FF1F2DE9F04F144623F00047024657EA04005F
:406A00000E468FB01D469C46214634D06E4B26F0004A9A459346B14626DC24D09F4223DC694B9F4200F08F80B9F1000FC0F28F804FF0000879BB644B9F4200F0A580634B99
:406A40009F4267D0BCF1804F00F0E283604B9C4521D1B9F1000F1EDB104631460FB0BDE8F04F00F015BD62B10AF1404000F5801050EA0B0007D10346544918460FB0BDE8F3
:406A8000F08F5745CCDD53480FB0BDE8F04F00F0FDBD4FF0000810463146CDF808C0009200F0BCFD009ADDF808C0BBF1000F20D04FEAD97909F1FF3958EA09037AD0464B86
:406AC0009F4240F38F8003F104739F4240F31084424B9A4540F39283BCF1000F40F3928337A1D1E900010B46024601F09DF80346C3E7BAF1000F04D0344B29F0404E9E456C
:406B0000D6D1BCF1000FC0F2B683B9F1000F08DB0346B2E7BCF1000FC0F2528413463146ABE70AF1404A0AF5801A58EA0A0340F05E8402460B4600F0C3FE0B46024601F090
:406B40009DF9034699E700293FF46EAF8CE7244B9F422CDCA3F154739F427FF769AF40F213403B15834240F34B84C3F58663033321FA03F000FA03F38B427FF459AF00F0FF
:406B80000100C0F1020855E70AF1404303F5801353EA0B0300F03983104B9A4540F36483BCF1000FC0F22E832346294665E74FF002083FE7104631463346BCE7AFF30080CC
:406BC0009C7500883CE4377E0000F07F0000F03F0000E03FC08D00000000E041FFFFEF3FFFFF3F43BAF5801F4FF0000205DACA4B01F01AF88A466FF034024FEA2A53C74E9A
:406C0000CAF3130AA3F2FF334AF07F571344B2450C9347F4401740F3D083C14B9A4540F307840026B4460C9BA7F5801701330C933946BC4B4FEACC0C6344D3E900AB5246EB
:406C40005B46CDF834C0CDE9060100F039FE52465B46CDE90801DDE9060100F033FE02460B460020B04901F009F902460B46DDE90801CDE90A2300F0D7FF02460B46CDE9EB
:406C80000223CDE904237B1043F0005303F5002399190020002306460F460293DDE902231046194632463B46CDE9000100F0BCFF02460B46DDE9080100F002FE5246CDE9DA
:406CC00008015B463046394600F0FAFD02460B46DDE9060100F0F4FD02460B46DDE9000100F0A2FF02460B46DDE9080100F0E8FDDDE90A2300F098FFDDE90423CDE9060175
:406D00001046194600F090FF02460B4606460F4600F08AFF6EA3D3E9002382468B463046394600F081FF6CA3D3E9002300F0CAFD32463B4600F078FF69A3D3E9002300F09E
:406D4000C1FD32463B4600F06FFF67A3D3E9002300F0B8FD32463B4600F066FF64A3D3E9002300F0AFFD32463B4600F05DFF62A3D3E9002300F0A6FD02460B465046594616
:406D800000F052FFDDE9042306460F46DDE9000100F098FDDDE9062300F046FF32463B4600F090FDDDE9006782468B4632463B463046394600F038FF00225C4BCDE90801BB
:406DC00000F080FD52465B4600F07CFD02980F460646DDE9000132463B4600F025FF32463B46CDE90001DDE9060100F01DFF0022CDE906014D4B3046394600F061FDDDE96C
:406E0000082300F05DFD02460B465046594600F057FDDDE9042300F007FF02460B46DDE9060100F04FFD82468B46DDE9000152465B4600F047FD32A3D3E9002302980F46D6
:406E4000064600F0F1FE30A3D3E90023CDE904013046394600F0E8FEDDE90023CDE906013046394600F02CFD02460B465046594600F026FD26A3D3E9002300F0D5FE024667
:406E80000B46DDE9060100F01DFDDDF834C0284BCDF818C06344D3E9002300F013FDCDE900010C9800F05AFE06460F46DDE90401204BDDF818C09C44DDE90023DCE900ABEB
:406EC00000F000FD52465B4636E000BFAFF30080EF4E454A287ECA3F65DBC9934A86CD3F01411DA96074D13F4D268F515555D53FFFAB6FDBB66DDB3F033333333333E33F30
:406F0000000000E009C7EE3FF5015B14E02F3EBEFD033ADC09C7EE3F000040438E98030079B60B00B08D00000000F03F00000840A08D0000908D0000CDE906AB00F0C2FCF8
:406F400032463B4600F0BEFC029832463B4682468B4600F0B5FCDDE9062300F0B1FCDDE9042300F0ADFC02460B46DDE9000100F0A7FCCDE9020108F1FF3858EA09030CBF9A
:406F8000D54BD64B0022CDE904230023CDE900450093DDE90067204632463B46294600F08FFC52465B4600F03FFEDDE90223804689462046294600F037FE02460B4640466B
:406FC000494600F07FFC04460D465246304639465B46CDE9024500F027FE06460F4620463B462946324600F06DFCBD4B824699428946884640F3138101F13F4303F5E00394
:40700000034340F0E581A0A3D3E90023DDE9020100F058FC324604460D463B465046494600F04EFC02460B462046294601F08CF8002840F0CD814C462015A0F2FE304FF4FD
:40704000801101414144C1F30A50A64CA0F2FF35C1F3130BC0F5826003302C414BF4801B21EA040300224BFA00FB3946304600F027FC06460F46DDE902018BEAE87B0BEB5B
:40708000D87B32463B464FEA0B5A00F01BFC80A3D3E90023002420460D4600F0C5FD3246804689463B462046294600F009FC02460B46DDE9020100F003FC77A3D3E90023AC
:4070C00000F0B2FD76A3D3E9002306460F462046294600F0A9FD02460B463046394600F0F1FB06460F4632463B464046494600F0E9FB42464B4604460D4600F0E1FB024636
:407100000B463046394600F0DBFB2246804689462B462046294600F087FD63A3D3E9002306460F4600F080FD61A3D3E9002300F0C7FB32463B4600F077FD5FA3D3E90023C6
:4071400000F0C0FB32463B4600F06EFD5CA3D3E9002300F0B5FB32463B4600F065FD5AA3D3E9002300F0AEFB32463B4600F05CFD02460B462046294600F0A2FB06460F46F4
:4071800032463B462046294600F04EFD0022CDE900014FF080433046394600F091FB02460B46DDE9000100F069FE424606460F464B462046294600F037FD42464B4600F007
:4071C00081FB02460B463046394600F079FB22462B4600F075FB02460B4600203F4900F06FFB8A44BAF5801F0246C0F227815346DDE9040100F018FD03463EE4BCF1000FFF
:40720000FFF66EAC0023194637E40B46334934E433461046314600F007FD03462DE4324B21F000449C4240F3FA80304B0B4403430CD132463B4600F043FB02460B46DDE959
:40724000020100F06DFF00283FF4F6AE20A3D3E90023DDE9040100F0E7FC1DA3D3E9002300F0E2FC034608E4BCF1000FCADA234605F1004101E402460B460020174900F0E0
:40728000FDFD42E4AFF30080FE822B654715973C00000000432EE63FEF39FAFE422EE63F396CA80C615C20BED0A4BE726937663EF16BD2C541BDBB3E2CDE25AF6A56113F4E
:4072C00093BDBE166CC1663F3E5555555555C53F59F3F8C21F6EA5010000F0BF0000F03FFFFF8F40FFFF0F00FFCB904000346F3F634B9A4582DD634B9A453FF7EDAB0022D7
:40730000604B00F0DDFA54A3D3E9002306460F4600F08AFC52A3D3E90023CDE900013046394600F081FC3246CDE902013B463046394600F079FC002282468B463046394645
:40734000514B00F071FC02460B4647A1D1E9000100F0B6FA32463B4600F066FC02460B4600204A4900F0ACFA02460B465046594600F05AFC3EA3D3E9002300F055FC0246AE
:407380000B46DDE9020100F09BFA06460F46DDE9000132463B4600F095FADDE90023002082468B4600F08CFA02460B463046394600F086FACDE90201DDE50026B44637E482
:4073C000334600202F4900F059FD0346FFF755BB29A3D3E90023DDE9040100F025FC26A3D3E9002300F020FC0346FFF746BBB8F1010F03467FF441AB01F10041FFF73DBBEA
:4074000000297FF446ABC3F58263033347FA03F000FA03F3BB4217D08846FFF710BB1B4B9C423FF709AEDDE90023924693462EE64FF480264FF0010CFFF7FABB5A4600F006
:40744000BBF902460B46D3E600F00100C0F10208FFF7F5BAAFF30080000000604715F73F44DF5DF80BAE543E555555555555D53FFE822B654715F73F9C7500883CE4377EBC
:40748000FEFFEF3F0000F03F0000D03F0000E03F2DE9F041604E0C46B6460E40764505460B4600F098800029024676DD5FEA215E00F08180AEF2FF3EC3F313031EF0010F10
:4074C00043F480135ED100273C46D10F01EB43034FEA6E0E520016204FF4001165189D424FEAD2764FEA420202DC5B1B6C180F44013806EB43034FEA5101EFD184462026F7
:407500004FF000410AE0A34220D0D50F013E4FEA510105EB43034FEA420220D09C420CEB0105F0DA002D05EB010C09DBA0461B1B954288BF03F1FF334446521B0844E4E79A
:40754000BCF1000FF2DB04F10108F0E7954217D8002D05EB010C48DB98460023ECE7134315D140087B1003F17F5303F50013FA0703EB0E57394648BF40F00040BDE8F08186
:407580001C46C2E7D10F01EB430352009BE7411C31D000F001031844E3E721F000460643ECD079BB8E46D30AAEF1150E5205002BF9D0DC0222D400215B00D80201F10101F6
:4075C000FAD5C1F10100C1F1200422FA04F4234386448A406EE702460B4600F025FB2A46234600F06FF9BDE8F081BCF1000FAADAA0460023A0E701373046B3E72024012063
:407600000021E2E702460B4600F05AF902460B4600F034FCB2E700BF0000F07F21F00041704700BF41F0004101F58010C00F704710B431F0004408D0114BA1F580129A425D
:4076400008D804205DF8044B704718B902205DF8044B704701F1FF41094B01F5E0019942EFD9B4F5801F01D20320EBE7054B9C4201D00020E6E7B0FA80F04009E2E700BF76
:40768000FFFFDF7F0000F07F0020704700200149704700BF0000F87FF0B5C1F30A5EAEF2FF35132D83B002460B460C464FEAD17607462EDC002D48DB3C49294101EA0300DA
:4076C00010432BD049080B4053EA02070CD04FF48023132D24EA010143FA05F444EA01040CBF4FF0004700273149234601EBC606D6E900453A462046294600F0E3F8CDE9F2
:407700000001DDE9000122462B4600F0D9F803B0F0BD332D06DDB5F5806F43D01046194603B0F0BDAEF2134E4FF0FF3121FA0EF10142F3D049080142D6D04FF0804320EAAD
:40774000010143FA0EF70F43CEE721F000410143E4D0C3F3130141EA000CCCF1000141EA0C0C13495C0C4FEA1C3C0CF4002C640401EBC6014CEA0403D1E9004520462946C5
:4077800000F0A0F8CDE90001DDE9000122462B4600F096F8024621F0004141EAC67310461946BDE700F08EF8BAE700BFFFFF0F00C88D000000000000F8B5C1F30A560446D2
:4077C0000D460B46174616BB21F00043034332D00022314B00F028FA304A044697420D460B4637DB40F2FE72C1F30A56363E3E44964215DD24A1D1E9000122462B4600F059
:4078000053F821A3D3E9002300F00EFAF8BD40F2FF72964224D040F2FE723E449642E9DC002E09DD23F0FF4323F4E00343EA065520462946F8BDF8BD16F1350F15DA4CF2DB
:4078400050339F42D6DC12A1D1E9000122462B4600F02AF80EA3D3E9002300F0E5F9F8BD02460B4600F02EF8F8BD23F0FF4323F4E003363643EA0655204629460022084B95
:4078800000F0D2F9F8BD00BF9C7500883CE4377E59F3F8C21F6EA50100005043B03CFFFF0000903CAFF3008003F0004321F0004243EA0201704700BF81F0004102E000BF05
:4078C00083F0004330B54FEA41044FEA430594EA050F08BF90EA020F1FBF54EA000C55EA020C7FEA645C7FEA655C00F0E2804FEA5454D4EB5555B8BF6D420CDD2C4480EABD
:40790000020281EA030382EA000083EA010180EA020281EA0303362D88BF30BD11F0004F4FEA01314FF4801C4CEA113102D0404261EB410113F0004F4FEA03334CEA133350
:4079400002D0524263EB430394EA050F00F0A780A4F10104D5F1200E0DDB02FA0EFC22FA05F2801841F1000103FA0EF2801843FA05F359410EE0A5F120050EF1200E012AA5
:4079800003FA0EFC28BF4CF0020C43FA05F3C01851EBE37101F0004507D54FF0000EDCF1000C7EEB00006EEB0101B1F5801F1BD3B1F5001F0CD349085FEA30004FEA3C0CD4
:4079C00004F101044FEA445212F5800F80F09A80BCF1004F08BF5FEA500C50F1000041EB045141EA050130BD5FEA4C0C404141EB010111F4801FA4F10104E9D191F0000F7E
:407A000004BF01460020B1FA81F308BF2033A3F10B03B3F120020CDA0C3208DD02F1140CC2F10C0201FA0CF021FA02F10CE002F11402D8BFC2F1200C01FA02F120FA0CFC1E
:407A4000DCBF41EA0C019040E41AA2BF01EB0451294330BD6FEA04041F3C1CDA0C340EDC04F11404C4F1200220FA04F001FA02F340EA030021FA04F345EA030130BDC4F198
:407A80000C04C4F1200220FA02F001FA04F340EA0300294630BD21FA04F0294630BD94F0000F83F4801306BF81F480110134013D4EE77FEA645C18BF7FEA655C29D094EA3C
:407AC000050F08BF90EA020F05D054EA000C04BF1946104630BD91EA030F1EBF0021002030BD5FEA545C05D14000494128BF41F0004130BD14F580043CBF01F5801130BD29
:407B000001F0004545F0FE4141F470014FF0000030BD7FEA645C1ABF194610467FEA655C1CBF0B46024650EA013406BF52EA033591EA030F41F4002130BD00BF90F0000FAE
:407B400004BF0021704730B54FF4806404F132044FF000054FF0000150E700BF90F0000F04BF0021704730B54FF4806404F1320410F0004548BF40424FF000013EE700BF66
:407B800042004FEAE2014FEA31014FEA02701FBF12F07F4393F07F4F81F06051704792F0000F14BF93F07F4F704730B54FF4607401F0004521F0004120E700BF50EA010292
:407BC00008BF704730B54FF000050AE050EA010208BF704730B511F0004502D5404261EB41014FF4806404F132045FEA915C3FF4DCAE4FF003025FEADC0C18BF03325FEA18
:407C0000DC0C18BF033202EBDC02C2F1200300FA03FC20FA02F001FA03FE40EA0E0021FA02F11444C1E600BF70B54FF0FF0C4CF4E06C1CEA11541DBF1CEA135594EA0C0F61
:407C400095EA0C0F00F0DEF82C4481EA030621EA4C5123EA4C5350EA013518BF52EA033541F4801143F4801338D0A0FB02CE4FF00005E1FB02E506F00042E0FB03E54FF06D
:407C80000006E1FB03569CF0000F18BF4EF0010EA4F1FF04B6F5007F64F5407404D25FEA4E0E6D4146EB060642EAC62141EA55514FEAC52040EA5E504FEACE2EB4F1FD0CD8
:407CC00088BFBCF5E06F1ED8BEF1004F08BF5FEA500E50F1000041EB045170BD06F0004646EA010140EA020081EA0301B4EB5C04C2BFD4EB0C0541EA045170BD41F4801120
:407D00004FF0000E013C00F3AB8014F1360FDEBF002001F0004170BDC4F10004203C35DA0C341BDC04F11404C4F1200500FA05F320FA04F001FA05F240EA020001F00042A2
:407D400021F0004110EBD37021FA04F642EB06015EEA430E08BF20EAD37070BDC4F10C04C4F1200500FA04F320FA05F001FA04F240EA020001F0004110EBD37041F10001F1
:407D80005EEA430E08BF20EAD37070BDC4F1200500FA05F24EEA020E20FA04F301FA05F243EA020321FA04F001F0004121FA04F220EA020000EBD3705EEA430E08BF20EAAB
:407DC000D37070BD94F0000F0FD101F00046400041EB010111F4801F08BF013CF7D041EA060195F0000F18BF704703F00046520043EB030313F4801F08BF013DF7D043EADA
:407E00000603704794EA0C0F0CEA135518BF95EA0C0F0CD050EA410618BF52EA4306D1D181EA030101F000414FF0000070BD50EA410606BF1046194652EA430619D094EACB
:407E40000C0F02D150EA013613D195EA0C0F05D152EA03361CBF104619460AD181EA030101F0004141F0FE4141F470014FF0000070BD41F0FE4141F4780170BD70B54FF09D
:407E8000FF0C4CF4E06C1CEA11541DBF1CEA135594EA0C0F95EA0C0F00F0A7F8A4EB050481EA030E52EA03354FEA013100F088804FEA03334FF0805545EA131343EA12634F
:407EC0004FEA022245EA111545EA10654FEA00260EF000419D4208BF964244F1FD0404F5407402D25B084FEA3202B61A65EB03055B084FEA32024FF480104FF4002CB6EBAE
:407F0000020E75EB030E22BFB61A754640EA0C005B084FEA3202B6EB020E75EB030E22BFB61A754640EA5C005B084FEA3202B6EB020E75EB030E22BFB61A754640EA9C0016
:407F40005B084FEA3202B6EB020E75EB030E22BFB61A754640EADC0055EA060E18D04FEA051545EA16754FEA06164FEAC30343EA52734FEAC2025FEA1C1CC0D111F4801F5C
:407F80000BD141EA00014FF000004FF0004CB6E711F4801F04BF01430020B4F1FD0C88BFBCF5E06F3FF6AFAEB5EB030C04BFB6EB020C5FEA500C50F1000041EB045170BD4B
:407FC0000EF0004E4EEA113114EB5C04C2BFD4EB0C0541EA045170BD41F480114FF0000E013C90E645EA060E8DE60CEA135594EA0C0F08BF95EA0C0F3FF43BAF94EA0C0FD4
:408000000AD150EA01347FF434AF95EA0C0F7FF425AF104619462CE795EA0C0F06D152EA03353FF4FDAE1046194622E750EA410618BF52EA43067FF4C5AE50EA41047FF4C1
:408040000DAF52EA43057FF4EBAE12E74FF0FF3C06E000BF4FF0010C02E000BF4FF0010C4DF804CD4FEA410C7FEA6C5C4FEA430C18BF7FEA6C5C1BD001B050EA410C0CBF18
:4080800052EA430C91EA030F02BF90EA020F0020704710F1000F91EA030F58BF994208BF90422CBFD8176FEAE37040F0010070474FEA410C7FEA6C5C02D150EA013C07D116
:4080C0004FEA430C7FEA6C5CD6D152EA033CD3D05DF8040B704700BF8446104662468C461946634600E000BF01B5FFF7B7FF002848BF10F1000F01BD4DF808EDFFF7F4FF65
:408100000CBF012000205DF808FB00BF4DF808EDFFF7EAFF34BF012000205DF808FB00BF4DF808EDFFF7E0FF94BF012000205DF808FB00BF4DF808EDFFF7CEFF94BF01208D
:4081400000205DF808FB00BF4DF808EDFFF7C4FF34BF012000205DF808FB00BF4A0011D212F5001211D20DD56FF47873B3EB62520ED44FEAC12343F0004343EA505323FA7D
:4081800002F070474FF00000704750EA013002D14FF0FF3070474FF0000070474FEA4102B2F1E04324BFB3F5001CDCF1FE5C0DD901F0004C4FEAC0024CEA5070B2F1004FB1
:4081C00040EB830008BF20F00100704711F0804F21D113F13872BCBF01F00040704741F480114FEA5252C2F11802C2F1200C10FA0CF320FA02F018BF40F001004FEAC123E6
:408200004FEAD32303FA0CFC40EA0C0023FA02F34FEA4303CCE77FEA625307D150EA01331EBF4FF0FE4040F44000704701F0004040F0FE4040F40000704700BF4FEA4002E3
:40824000B2F1FE4F0FD34FF09E03B3EB12620DD94FEA002343F0004310F0004F23FA02F018BF404270474FF00000704712F1610F01D1420205D110F0004008BF6FF0004019
:4082800070474FF000007047014B1868704700BFB081FF1F0E4B70B51E460E4C0025E41AA410A54204D056F8253098470135F8E700F0AEFD084B094C1E46E41AA41000259D
:4082C000A54204D056F8253098470135F8E770BD1C8E00001C8E00001C8E0000248E000010B5431E0A44914204D011F8014B03F8014FF8E710BD03460244934202D003F8B7
:40830000011BFAE7704700000EB400B54FF402719CB0ADF814106FF00041049107914FF6FF711DABADF81610084953F8042B02900690086802A9019300F064F8029B002285
:408340001A701CB05DF804EB03B07047B081FF1F2DE9F0478E688246B3420C469046994640D38A8912F4906F3AD02568096902236F1A656905EB450595FBF3F57B1C4B441B
:408380009D4238BF1D4653050FD5294600F030FB064698B121693A46FFF7A2FFA38923F4906343F08003A38113E02A4600F076FB064670B95046216900F0D6FA0C23CAF86E
:4083C0000030A3894FF0FF3043F04003A381BDE8F08726613E4426604E466561ED1BA560B14500D24E4632462068414600F0A0FAA36800209B1BA36023681E442660BDE89E
:40840000F08700002DE9F0439DB003938B8906461C060D4690460CD50B6953B9402100F0E7FA2860286110B90C233360CCE040236B610023099320238DF8293030238DF82C
:408440002A3043461C4613F8012B1AB9B4EB08090FD002E0252AF5D1F8E73046294642464B46FFF775FF013000F0A980099B4B4409932378002B00F0A28000234FF0FF325C
:4084800004930793059206938DF853301A9304F101084446DFF8489121784846052200F039FA08F10108049B30B1C9EB00000122824013430493ECE7D80644BF20228DF87A
:4084C0005320190744BF2B228DF8532022782A2A02D0079923460EE0039A0134111D12680391002ABBBF524243F0020307920792B8BF04930AE01C4622780133303A092A75
:4085000003D80A2000FB0121F5E7079123782E2B1AD163782A2B0AD1039B02341A1D1B680392002BB8BF4FF0FF3305930CE0611C00220C4623780131303B092B03D80A209F
:4085400000FB0232F5E70592DFF8988021784046032200F0DFF938B1049AC8EB00004023834013430493013421781A48062204F101088DF8281000F0CDF988B1164B33B9C2
:40858000039B073323F007030833039313E003AB0093304604A92A46104BAFF3008007E003AB0093304604A92A460C4B00F092F8421C074603D0099B3B44099341E7AB898C
:4085C0005B0601D4099801E04FF0FF301DB0BDE8F08300BFE48D00000000000051830000DA8D0000E08D00002DE9F84391461F468A680B6906469342B8BF1346C9F80030C3
:4086000091F843200C46DDF8208012B10133C9F800302368990642BFD9F800300233C9F80030256815F006051CD094F843302268003318BF012392061FD5E118302081F8BF
:4086400043005A1C94F845102244023382F8431013E03046394604F119020123C047013007D00135E368D9F800209B1A9D42F0DBDBE74FF0FF30BDE8F8833046394604F1C2
:408680004302C0470130F4D02268D9F80050E36802F00602042A08BF5D1B2269A3680CBF25EAE57500259342C4BF9B1AED184FF00009A9450ADA3046394604F11A020123D7
:4086C000C0470130D5D009F10109F2E70020BDE8F88300002DE9FF410C461746227E98466E2A06460A9B01F1430100F0B08012D8632A23D00AD8002A00F0BD80582A40F0C9
:40870000CC8084F84520DFF804E257E0642A1ED0692A1CD0C1E0732A00F0B18009D86F2A2ED0702A40F0B980226842F0200222603FE0752A24D0782A3BD0AEE01A6804F17F
:408740004205111D1960136884F84230A9E020681A6810F0800F02D0101D186008E010F0400F02F10400186002D0B2F9003000E01368002B3EDA2D225B4284F8432039E034
:4087800020681A6810F0800F02D0101D186007E010F0400F02F10400186001D0138800E01368227EDFF864E16F2A0CBF08220A221CE07822DFF858E184F845202268186836
:4087C00012F0800F00F104051D6003D1550601D5038800E00368D00744BF42F0200222601BB9226822F0200222601022002084F8430002E0DFF814E10A226568002DA8BF86
:408800002068A560A4BF20F00400206003B965B10D46B3FBF2F002FB10331EF8033005F8013D03460028F4D100E00D46082A0BD12368DA0708D5236962689A42DEBF302359
:4088400005F8013C05F1FF35491B21612EE025681A6815F0800F606903D0151D1D60136808E015F0400F02F104051D60136801D0188000E01860002323610D4616E01A68D4
:40888000111D1960156800212846626800F042F808B1401B6060636804E004F1420584F8422001232361002384F84330CDF800803046214603AA3B46FFF796FE013002D1DC
:4088C0004FF0FF301FE0304639462A462369C0470130F5D023689B0705D4E068039B9842B8BF18460FE00025E368039A9B1A9D42F3DA3046394604F119020123C0470130C4
:40890000DED00135F0E704B0BDE8F081EB8D0000FC8D000010B5C9B202449042034605D01C7801308C42F8D1184610BD002010BD814210B501EB020301D3421E0BE0984255
:40894000FBD28118D21AD34204D013F8014D01F8014DF8E710BD994204D011F8014B02F8014FF8E710BD000030B500293CD051F8042C0B1F1D49002AB8BF9B180A680C463B
:4089800012B95A600B6030BD93420DD219685818904201BF5A5852181A60426823605A6030BD994203D80A4651680029F9D1146815199D420AD11B682344D0188842136014
:4089C00012D10868034413604B680CE002D90C23036030BD1C681819884201BF08684968001918605960536030BD00BF4082FF1F70B5CC1C24F0030408340C2C38BF0C24C5
:408A0000002C064603DA0C233360002070BD8C42F9D3204A136810461946A1B10A68121B0ED40B2A03D90A608B188C501FE08B420BBF5A684A6802605A6018BF0B4616E08D
:408A40000B464968E9E7144D2B681BB9304600F04BF828603046214600F046F8421C0346D1D0C51C25F0030585420AD11C6003F10B001A1D20F00700821A0AD0514299507D
:408A800070BD3046E91A00F02FF80130BBD02B46ECE770BD4082FF1F3C82FF1FF8B5074615460E4621B91146BDE8F840FFF7A0BF1AB9FFF759FF2846F8BD00F025F8A842C9
:408AC0000ED238462946FFF793FF044650B131462A46FFF705FC38463146FFF745FF01E03046F8BD2046F8BD38B5064C0023054608462360F8F7B6F9431C02D1236803B115
:408B00002B6038BDD44A002051F8040C0028BEBF091851F8043CC0180438704700000000446F6E6500000000446F6E65256400004572726F72204578706F7274696E670085
:408B400014001E00280050007800FA00F401E8034572726F723100005553422054657374202D207630340000835A00400C51004010010000005B00400D51004010100000A9
:408B80008B5A00403C5100403D5100402443004001202000435B0040435B004001020000205100401000405100403000C0510040100000000140001000140140000800403D
:408BC0000140000A004C014000020050014020001201000200000008B40477E100010502000100000902200001010480320904000002FF00000407058102400000070502E2
:408C00000320000A040309042C0343007900700072006500730073002000530065006D00690063006F006E0064007500630074006F007200180341006D007000650072004C
:408C40006F006D0065007400720079001803470065006E0065007200690063002000480049004400260355005300420020004400610074006100200049006E00740065002A
:408C80007200660061006300650006034E0055001E0344006100740061002000530074007200650061006D0069006E0067001C035A00650072006F00620061006E0064004E
:408CC0007700690064007400680020035A00650072006F00620061006E006400530065007400740069006E0067001A034400610074006100530074007200650061006D001B
:408D0000650072000000000026000600FF0900A10119012920150026FF0075089520910019012920150026FF00750895208100C000000000000081024000FF00000002034F
:408D40002000FF00FF00000001000000E48B000002000000348D0000000000000000000000000000448D000001000000D08B0000000000000000000001000000488D00009F
:408D800001000000688D0000706F77000000000000000000000000000000004003B8E23F000000000000000006D0CF43EBFD4C3E000000000000F03F000000000000F83F8B
:408DC0000000000000000000000000000000304300000000000030C34300232D302B2000686C4C006566674546470030313233343536373839414243444546003031323373
:408E000034353637383961626364656600000000F8B500BFF8BC08BC9E4670474D0000004D0F0000F8B500BFF8BC08BC9E46704729000000488E00000881FF1FB000000099
:408E400020C900000000000000000000B80BA00FD84A0020807F00000100000000366E01C05D0000180000000000E02E0100000000380000FFFFFFFF808080808080808038
:408E80008080808080808080FF000000FF0100000000000000000000000000000000000000000000000000000000000000000000D88D00000000000000000000000000004E
:408EC0000000000000000000000000000000000000000000000000000000000000000000000000000000000000000000000000005081FF1F00000000000000000000000083
:408F00000000000000000000000000000000000000000000000000000000000000000000000000000000000000000000000000000000000000000000000000000000000031
:408F400000000000000000000000000000000000000000000000000000000000000000000000000000000000000000000000000000000000000000000000000000000000F1
:408F800000000000000000000000000000000000000000000000000000000000000000000000000000000000000000000000000000000000000000000000000000000000B1
:408FC0000000000000000000000000000000000000000000000000000000000000000000000000000000000000000000000000000000000000000000000000000000000071
:409000000000000000000000000000000000000000000000000000000000000000000000000000000000000000000000000000000000000000000000000000000000000030
:4090400000000000000000000000000000000000000000000000000000000000000000000000000000000000000000000000000000000000000000000000000000000000F0
:4090800000000000000000000000000000000000000000000000000000000000000000000000000000000000000000000000000000000000000000000000000000000000B0
:4090C0000000000000000000000000000000000000000000000000000000000000000000000000000000000000000000000000000000000000000000000000000000000070
:40910000000000000000000000000000000000000000000000000000000000000000000000000000000000000000000000000000000000000000000000000000000000002F
:4091400000000000000000000000000000000000000000000000000000000000000000000000000000000000000000000000000000000000000000000000000000000000EF
:4091800000000000000000000000000000000000000000000000000000000000000000000000000000000000000000000000000000000000000000000000000000000000AF
:4091C000000000000000000000000000000000000000000000000000000000000000000000000000000000000000000000000000000000000000000000000000000000006F
:40920000000000000000000000000000000000000000000000000000000000000000000000000000000000000000000000000000000000000000000000000000000000002E
:4092400000000000000000000000000000000000000000000000000000000000000000000000000000000000000000000000000000000000000000000000000000000000EE
:4092800000000000000000000000000000000000000000000000000000000000000000000000000000000000000000000000000000000000000000000000000000000000AE
:4092C000000000000000000000000000000000000000000000000000000000000000000000000000000000000000000000000000000000000000000000000000000000006E
:40930000000000000000000000000000000000000000000000000000000000000000000000000000000000000000000000000000000000000000000000000000000000002D
:4093400000000000000000000000000000000000000000000000000000000000000000000000000000000000000000000000000000000000000000000000000000000000ED
:4093800000000000000000000000000000000000000000000000000000000000000000000000000000000000000000000000000000000000000000000000000000000000AD
:4093C000000000000000000000000000000000000000000000000000000000000000000000000000000000000000000000000000000000000000000000000000000000006D
:40940000000000000000000000000000000000000000000000000000000000000000000000000000000000000000000000000000000000000000000000000000000000002C
:4094400000000000000000000000000000000000000000000000000000000000000000000000000000000000000000000000000000000000000000000000000000000000EC
:4094800000000000000000000000000000000000000000000000000000000000000000000000000000000000000000000000000000000000000000000000000000000000AC
:4094C000000000000000000000000000000000000000000000000000000000000000000000000000000000000000000000000000000000000000000000000000000000006C
:40950000000000000000000000000000000000000000000000000000000000000000000000000000000000000000000000000000000000000000000000000000000000002B
:4095400000000000000000000000000000000000000000000000000000000000000000000000000000000000000000000000000000000000000000000000000000000000EB
:4095800000000000000000000000000000000000000000000000000000000000000000000000000000000000000000000000000000000000000000000000000000000000AB
:4095C000000000000000000000000000000000000000000000000000000000000000000000000000000000000000000000000000000000000000000000000000000000006B
:40960000000000000000000000000000000000000000000000000000000000000000000000000000000000000000000000000000000000000000000000000000000000002A
:4096400000000000000000000000000000000000000000000000000000000000000000000000000000000000000000000000000000000000000000000000000000000000EA
:4096800000000000000000000000000000000000000000000000000000000000000000000000000000000000000000000000000000000000000000000000000000000000AA
:4096C000000000000000000000000000000000000000000000000000000000000000000000000000000000000000000000000000000000000000000000000000000000006A
:409700000000000000000000000000000000000000000000000000000000000000000000000000000000000000000000000000000000000000000000000000000000000029
:4097400000000000000000000000000000000000000000000000000000000000000000000000000000000000000000000000000000000000000000000000000000000000E9
:4097800000000000000000000000000000000000000000000000000000000000000000000000000000000000000000000000000000000000000000000000000000000000A9
:4097C0000000000000000000000000000000000000000000000000000000000000000000000000000000000000000000000000000000000000000000000000000000000069
:409800000000000000000000000000000000000000000000000000000000000000000000000000000000000000000000000000000000000000000000000000000000000028
:4098400000000000000000000000000000000000000000000000000000000000000000000000000000000000000000000000000000000000000000000000000000000000E8
:4098800000000000000000000000000000000000000000000000000000000000000000000000000000000000000000000000000000000000000000000000000000000000A8
:4098C0000000000000000000000000000000000000000000000000000000000000000000000000000000000000000000000000000000000000000000000000000000000068
:409900000000000000000000000000000000000000000000000000000000000000000000000000000000000000000000000000000000000000000000000000000000000027
:4099400000000000000000000000000000000000000000000000000000000000000000000000000000000000000000000000000000000000000000000000000000000000E7
:4099800000000000000000000000000000000000000000000000000000000000000000000000000000000000000000000000000000000000000000000000000000000000A7
:4099C0000000000000000000000000000000000000000000000000000000000000000000000000000000000000000000000000000000000000000000000000000000000067
:409A00000000000000000000000000000000000000000000000000000000000000000000000000000000000000000000000000000000000000000000000000000000000026
:409A400000000000000000000000000000000000000000000000000000000000000000000000000000000000000000000000000000000000000000000000000000000000E6
:409A800000000000000000000000000000000000000000000000000000000000000000000000000000000000000000000000000000000000000000000000000000000000A6
:409AC0000000000000000000000000000000000000000000000000000000000000000000000000000000000000000000000000000000000000000000000000000000000066
:409B00000000000000000000000000000000000000000000000000000000000000000000000000000000000000000000000000000000000000000000000000000000000025
:409B400000000000000000000000000000000000000000000000000000000000000000000000000000000000000000000000000000000000000000000000000000000000E5
:409B800000000000000000000000000000000000000000000000000000000000000000000000000000000000000000000000000000000000000000000000000000000000A5
:409BC0000000000000000000000000000000000000000000000000000000000000000000000000000000000000000000000000000000000000000000000000000000000065
:409C00000000000000000000000000000000000000000000000000000000000000000000000000000000000000000000000000000000000000000000000000000000000024
:409C400000000000000000000000000000000000000000000000000000000000000000000000000000000000000000000000000000000000000000000000000000000000E4
:409C800000000000000000000000000000000000000000000000000000000000000000000000000000000000000000000000000000000000000000000000000000000000A4
:409CC0000000000000000000000000000000000000000000000000000000000000000000000000000000000000000000000000000000000000000000000000000000000064
:409D00000000000000000000000000000000000000000000000000000000000000000000000000000000000000000000000000000000000000000000000000000000000023
:409D400000000000000000000000000000000000000000000000000000000000000000000000000000000000000000000000000000000000000000000000000000000000E3
:409D800000000000000000000000000000000000000000000000000000000000000000000000000000000000000000000000000000000000000000000000000000000000A3
:409DC0000000000000000000000000000000000000000000000000000000000000000000000000000000000000000000000000000000000000000000000000000000000063
:409E00000000000000000000000000000000000000000000000000000000000000000000000000000000000000000000000000000000000000000000000000000000000022
:409E400000000000000000000000000000000000000000000000000000000000000000000000000000000000000000000000000000000000000000000000000000000000E2
:409E800000000000000000000000000000000000000000000000000000000000000000000000000000000000000000000000000000000000000000000000000000000000A2
:409EC0000000000000000000000000000000000000000000000000000000000000000000000000000000000000000000000000000000000000000000000000000000000062
:409F00000000000000000000000000000000000000000000000000000000000000000000000000000000000000000000000000000000000000000000000000000000000021
:409F400000000000000000000000000000000000000000000000000000000000000000000000000000000000000000000000000000000000000000000000000000000000E1
:409F800000000000000000000000000000000000000000000000000000000000000000000000000000000000000000000000000000000000000000000000000000000000A1
:409FC0000000000000000000000000000000000000000000000000000000000000000000000000000000000000000000000000000000000000000000000000000000000061
:40A000000000000000000000000000000000000000000000000000000000000000000000000000000000000000000000000000000000000000000000000000000000000020
:40A0400000000000000000000000000000000000000000000000000000000000000000000000000000000000000000000000000000000000000000000000000000000000E0
:40A0800000000000000000000000000000000000000000000000000000000000000000000000000000000000000000000000000000000000000000000000000000000000A0
:40A0C0000000000000000000000000000000000000000000000000000000000000000000000000000000000000000000000000000000000000000000000000000000000060
:40A10000000000000000000000000000000000000000000000000000000000000000000000000000000000000000000000000000000000000000000000000000000000001F
:40A1400000000000000000000000000000000000000000000000000000000000000000000000000000000000000000000000000000000000000000000000000000000000DF
:40A18000000000000000000000000000000000000000000000000000000000000000000000000000000000000000000000000000000000000000000000000000000000009F
:40A1C000000000000000000000000000000000000000000000000000000000000000000000000000000000000000000000000000000000000000000000000000000000005F
:40A20000000000000000000000000000000000000000000000000000000000000000000000000000000000000000000000000000000000000000000000000000000000001E
:40A2400000000000000000000000000000000000000000000000000000000000000000000000000000000000000000000000000000000000000000000000000000000000DE
:40A28000000000000000000000000000000000000000000000000000000000000000000000000000000000000000000000000000000000000000000000000000000000009E
:40A2C000000000000000000000000000000000000000000000000000000000000000000000000000000000000000000000000000000000000000000000000000000000005E
:40A30000000000000000000000000000000000000000000000000000000000000000000000000000000000000000000000000000000000000000000000000000000000001D
:40A3400000000000000000000000000000000000000000000000000000000000000000000000000000000000000000000000000000000000000000000000000000000000DD
:40A38000000000000000000000000000000000000000000000000000000000000000000000000000000000000000000000000000000000000000000000000000000000009D
:40A3C000000000000000000000000000000000000000000000000000000000000000000000000000000000000000000000000000000000000000000000000000000000005D
:40A40000000000000000000000000000000000000000000000000000000000000000000000000000000000000000000000000000000000000000000000000000000000001C
:40A4400000000000000000000000000000000000000000000000000000000000000000000000000000000000000000000000000000000000000000000000000000000000DC
:40A48000000000000000000000000000000000000000000000000000000000000000000000000000000000000000000000000000000000000000000000000000000000009C
:40A4C000000000000000000000000000000000000000000000000000000000000000000000000000000000000000000000000000000000000000000000000000000000005C
:40A50000000000000000000000000000000000000000000000000000000000000000000000000000000000000000000000000000000000000000000000000000000000001B
:40A5400000000000000000000000000000000000000000000000000000000000000000000000000000000000000000000000000000000000000000000000000000000000DB
:40A58000000000000000000000000000000000000000000000000000000000000000000000000000000000000000000000000000000000000000000000000000000000009B
:40A5C000000000000000000000000000000000000000000000000000000000000000000000000000000000000000000000000000000000000000000000000000000000005B
:40A60000000000000000000000000000000000000000000000000000000000000000000000000000000000000000000000000000000000000000000000000000000000001A
:40A6400000000000000000000000000000000000000000000000000000000000000000000000000000000000000000000000000000000000000000000000000000000000DA
:40A68000000000000000000000000000000000000000000000000000000000000000000000000000000000000000000000000000000000000000000000000000000000009A
:40A6C000000000000000000000000000000000000000000000000000000000000000000000000000000000000000000000000000000000000000000000000000000000005A
:40A700000000000000000000000000000000000000000000000000000000000000000000000000000000000000000000000000000000000000000000000000000000000019
:40A7400000000000000000000000000000000000000000000000000000000000000000000000000000000000000000000000000000000000000000000000000000000000D9
:40A780000000000000000000000000000000000000000000000000000000000000000000000000000000000000000000000000000000000000000000000000000000000099
:40A7C0000000000000000000000000000000000000000000000000000000000000000000000000000000000000000000000000000000000000000000000000000000000059
:40A800000000000000000000000000000000000000000000000000000000000000000000000000000000000000000000000000000000000000000000000000000000000018
:40A8400000000000000000000000000000000000000000000000000000000000000000000000000000000000000000000000000000000000000000000000000000000000D8
:40A880000000000000000000000000000000000000000000000000000000000000000000000000000000000000000000000000000000000000000000000000000000000098
:40A8C0000000000000000000000000000000000000000000000000000000000000000000000000000000000000000000000000000000000000000000000000000000000058
:40A900000000000000000000000000000000000000000000000000000000000000000000000000000000000000000000000000000000000000000000000000000000000017
:40A9400000000000000000000000000000000000000000000000000000000000000000000000000000000000000000000000000000000000000000000000000000000000D7
:40A980000000000000000000000000000000000000000000000000000000000000000000000000000000000000000000000000000000000000000000000000000000000097
:40A9C0000000000000000000000000000000000000000000000000000000000000000000000000000000000000000000000000000000000000000000000000000000000057
:40AA00000000000000000000000000000000000000000000000000000000000000000000000000000000000000000000000000000000000000000000000000000000000016
:40AA400000000000000000000000000000000000000000000000000000000000000000000000000000000000000000000000000000000000000000000000000000000000D6
:40AA80000000000000000000000000000000000000000000000000000000000000000000000000000000000000000000000000000000000000000000000000000000000096
:40AAC0000000000000000000000000000000000000000000000000000000000000000000000000000000000000000000000000000000000000000000000000000000000056
:40AB00000000000000000000000000000000000000000000000000000000000000000000000000000000000000000000000000000000000000000000000000000000000015
:40AB400000000000000000000000000000000000000000000000000000000000000000000000000000000000000000000000000000000000000000000000000000000000D5
:40AB80000000000000000000000000000000000000000000000000000000000000000000000000000000000000000000000000000000000000000000000000000000000095
:40ABC0000000000000000000000000000000000000000000000000000000000000000000000000000000000000000000000000000000000000000000000000000000000055
:40AC00000000000000000000000000000000000000000000000000000000000000000000000000000000000000000000000000000000000000000000000000000000000014
:40AC400000000000000000000000000000000000000000000000000000000000000000000000000000000000000000000000000000000000000000000000000000000000D4
:40AC80000000000000000000000000000000000000000000000000000000000000000000000000000000000000000000000000000000000000000000000000000000000094
:40ACC0000000000000000000000000000000000000000000000000000000000000000000000000000000000000000000000000000000000000000000000000000000000054
:40AD00000000000000000000000000000000000000000000000000000000000000000000000000000000000000000000000000000000000000000000000000000000000013
:40AD400000000000000000000000000000000000000000000000000000000000000000000000000000000000000000000000000000000000000000000000000000000000D3
:40AD80000000000000000000000000000000000000000000000000000000000000000000000000000000000000000000000000000000000000000000000000000000000093
:40ADC0000000000000000000000000000000000000000000000000000000000000000000000000000000000000000000000000000000000000000000000000000000000053
:40AE00000000000000000000000000000000000000000000000000000000000000000000000000000000000000000000000000000000000000000000000000000000000012
:40AE400000000000000000000000000000000000000000000000000000000000000000000000000000000000000000000000000000000000000000000000000000000000D2
:40AE80000000000000000000000000000000000000000000000000000000000000000000000000000000000000000000000000000000000000000000000000000000000092
:40AEC0000000000000000000000000000000000000000000000000000000000000000000000000000000000000000000000000000000000000000000000000000000000052
:40AF00000000000000000000000000000000000000000000000000000000000000000000000000000000000000000000000000000000000000000000000000000000000011
:40AF400000000000000000000000000000000000000000000000000000000000000000000000000000000000000000000000000000000000000000000000000000000000D1
:40AF80000000000000000000000000000000000000000000000000000000000000000000000000000000000000000000000000000000000000000000000000000000000091
:40AFC0000000000000000000000000000000000000000000000000000000000000000000000000000000000000000000000000000000000000000000000000000000000051
:40B000000000000000000000000000000000000000000000000000000000000000000000000000000000000000000000000000000000000000000000000000000000000010
:40B0400000000000000000000000000000000000000000000000000000000000000000000000000000000000000000000000000000000000000000000000000000000000D0
:40B080000000000000000000000000000000000000000000000000000000000000000000000000000000000000000000000000000000000000000000000000000000000090
:40B0C0000000000000000000000000000000000000000000000000000000000000000000000000000000000000000000000000000000000000000000000000000000000050
:40B10000000000000000000000000000000000000000000000000000000000000000000000000000000000000000000000000000000000000000000000000000000000000F
:40B1400000000000000000000000000000000000000000000000000000000000000000000000000000000000000000000000000000000000000000000000000000000000CF
:40B18000000000000000000000000000000000000000000000000000000000000000000000000000000000000000000000000000000000000000000000000000000000008F
:40B1C000000000000000000000000000000000000000000000000000000000000000000000000000000000000000000000000000000000000000000000000000000000004F
:40B20000000000000000000000000000000000000000000000000000000000000000000000000000000000000000000000000000000000000000000000000000000000000E
:40B2400000000000000000000000000000000000000000000000000000000000000000000000000000000000000000000000000000000000000000000000000000000000CE
:40B28000000000000000000000000000000000000000000000000000000000000000000000000000000000000000000000000000000000000000000000000000000000008E
:40B2C000000000000000000000000000000000000000000000000000000000000000000000000000000000000000000000000000000000000000000000000000000000004E
:40B30000000000000000000000000000000000000000000000000000000000000000000000000000000000000000000000000000000000000000000000000000000000000D
:40B3400000000000000000000000000000000000000000000000000000000000000000000000000000000000000000000000000000000000000000000000000000000000CD
:40B38000000000000000000000000000000000000000000000000000000000000000000000000000000000000000000000000000000000000000000000000000000000008D
:40B3C000000000000000000000000000000000000000000000000000000000000000000000000000000000000000000000000000000000000000000000000000000000004D
:40B40000000000000000000000000000000000000000000000000000000000000000000000000000000000000000000000000000000000000000000000000000000000000C
:40B4400000000000000000000000000000000000000000000000000000000000000000000000000000000000000000000000000000000000000000000000000000000000CC
:40B48000000000000000000000000000000000000000000000000000000000000000000000000000000000000000000000000000000000000000000000000000000000008C
:40B4C000000000000000000000000000000000000000000000000000000000000000000000000000000000000000000000000000000000000000000000000000000000004C
:40B50000000000000000000000000000000000000000000000000000000000000000000000000000000000000000000000000000000000000000000000000000000000000B
:40B5400000000000000000000000000000000000000000000000000000000000000000000000000000000000000000000000000000000000000000000000000000000000CB
:40B58000000000000000000000000000000000000000000000000000000000000000000000000000000000000000000000000000000000000000000000000000000000008B
:40B5C000000000000000000000000000000000000000000000000000000000000000000000000000000000000000000000000000000000000000000000000000000000004B
:40B60000000000000000000000000000000000000000000000000000000000000000000000000000000000000000000000000000000000000000000000000000000000000A
:40B6400000000000000000000000000000000000000000000000000000000000000000000000000000000000000000000000000000000000000000000000000000000000CA
:40B68000000000000000000000000000000000000000000000000000000000000000000000000000000000000000000000000000000000000000000000000000000000008A
:40B6C000000000000000000000000000000000000000000000000000000000000000000000000000000000000000000000000000000000000000000000000000000000004A
:40B700000000000000000000000000000000000000000000000000000000000000000000000000000000000000000000000000000000000000000000000000000000000009
:40B7400000000000000000000000000000000000000000000000000000000000000000000000000000000000000000000000000000000000000000000000000000000000C9
:40B780000000000000000000000000000000000000000000000000000000000000000000000000000000000000000000000000000000000000000000000000000000000089
:40B7C0000000000000000000000000000000000000000000000000000000000000000000000000000000000000000000000000000000000000000000000000000000000049
:40B800000000000000000000000000000000000000000000000000000000000000000000000000000000000000000000000000000000000000000000000000000000000008
:40B8400000000000000000000000000000000000000000000000000000000000000000000000000000000000000000000000000000000000000000000000000000000000C8
:40B880000000000000000000000000000000000000000000000000000000000000000000000000000000000000000000000000000000000000000000000000000000000088
:40B8C0000000000000000000000000000000000000000000000000000000000000000000000000000000000000000000000000000000000000000000000000000000000048
:40B900000000000000000000000000000000000000000000000000000000000000000000000000000000000000000000000000000000000000000000000000000000000007
:40B9400000000000000000000000000000000000000000000000000000000000000000000000000000000000000000000000000000000000000000000000000000000000C7
:40B980000000000000000000000000000000000000000000000000000000000000000000000000000000000000000000000000000000000000000000000000000000000087
:40B9C0000000000000000000000000000000000000000000000000000000000000000000000000000000000000000000000000000000000000000000000000000000000047
:40BA00000000000000000000000000000000000000000000000000000000000000000000000000000000000000000000000000000000000000000000000000000000000006
:40BA400000000000000000000000000000000000000000000000000000000000000000000000000000000000000000000000000000000000000000000000000000000000C6
:40BA80000000000000000000000000000000000000000000000000000000000000000000000000000000000000000000000000000000000000000000000000000000000086
:40BAC0000000000000000000000000000000000000000000000000000000000000000000000000000000000000000000000000000000000000000000000000000000000046
:40BB00000000000000000000000000000000000000000000000000000000000000000000000000000000000000000000000000000000000000000000000000000000000005
:40BB400000000000000000000000000000000000000000000000000000000000000000000000000000000000000000000000000000000000000000000000000000000000C5
:40BB80000000000000000000000000000000000000000000000000000000000000000000000000000000000000000000000000000000000000000000000000000000000085
:40BBC0000000000000000000000000000000000000000000000000000000000000000000000000000000000000000000000000000000000000000000000000000000000045
:40BC00000000000000000000000000000000000000000000000000000000000000000000000000000000000000000000000000000000000000000000000000000000000004
:40BC400000000000000000000000000000000000000000000000000000000000000000000000000000000000000000000000000000000000000000000000000000000000C4
:40BC80000000000000000000000000000000000000000000000000000000000000000000000000000000000000000000000000000000000000000000000000000000000084
:40BCC0000000000000000000000000000000000000000000000000000000000000000000000000000000000000000000000000000000000000000000000000000000000044
:40BD00000000000000000000000000000000000000000000000000000000000000000000000000000000000000000000000000000000000000000000000000000000000003
:40BD400000000000000000000000000000000000000000000000000000000000000000000000000000000000000000000000000000000000000000000000000000000000C3
:40BD80000000000000000000000000000000000000000000000000000000000000000000000000000000000000000000000000000000000000000000000000000000000083
:40BDC0000000000000000000000000000000000000000000000000000000000000000000000000000000000000000000000000000000000000000000000000000000000043
:40BE00000000000000000000000000000000000000000000000000000000000000000000000000000000000000000000000000000000000000000000000000000000000002
:40BE400000000000000000000000000000000000000000000000000000000000000000000000000000000000000000000000000000000000000000000000000000000000C2
:40BE80000000000000000000000000000000000000000000000000000000000000000000000000000000000000000000000000000000000000000000000000000000000082
:40BEC0000000000000000000000000000000000000000000000000000000000000000000000000000000000000000000000000000000000000000000000000000000000042
:40BF00000000000000000000000000000000000000000000000000000000000000000000000000000000000000000000000000000000000000000000000000000000000001
:40BF400000000000000000000000000000000000000000000000000000000000000000000000000000000000000000000000000000000000000000000000000000000000C1
:40BF80000000000000000000000000000000000000000000000000000000000000000000000000000000000000000000000000000000000000000000000000000000000081
:40BFC0000000000000000000000000000000000000000000000000000000000000000000000000000000000000000000000000000000000000000000000000000000000041
:40C000000000000000000000000000000000000000000000000000000000000000000000000000000000000000000000000000000000000000000000000000000000000000
:40C0400000000000000000000000000000000000000000000000000000000000000000000000000000000000000000000000000000000000000000000000000000000000C0
:40C080000000000000000000000000000000000000000000000000000000000000000000000000000000000000000000000000000000000000000000000000000000000080
:40C0C0000000000000000000000000000000000000000000000000000000000000000000000000000000000000000000000000000000000000000000000000000000000040
:40C1000000000000000000000000000000000000000000000000000000000000000000000000000000000000000000000000000000000000000000000000000000000000FF
:40C1400000000000000000000000000000000000000000000000000000000000000000000000000000000000000000000000000000000000000000000000000000000000BF
:40C18000000000000000000000000000000000000000000000000000000000000000000000000000000000000000000000000000000000000000000000000000000000007F
:40C1C000000000000000000000000000000000000000000000000000000000000000000000000000000000000000000000000000000000000000000000000000000000003F
:40C2000000000000000000000000000000000000000000000000000000000000000000000000000000000000000000000000000000000000000000000000000000000000FE
:40C2400000000000000000000000000000000000000000000000000000000000000000000000000000000000000000000000000000000000000000000000000000000000BE
:40C28000000000000000000000000000000000000000000000000000000000000000000000000000000000000000000000000000000000000000000000000000000000007E
:40C2C000000000000000000000000000000000000000000000000000000000000000000000000000000000000000000000000000000000000000000000000000000000003E
:40C3000000000000000000000000000000000000000000000000000000000000000000000000000000000000000000000000000000000000000000000000000000000000FD
:40C3400000000000000000000000000000000000000000000000000000000000000000000000000000000000000000000000000000000000000000000000000000000000BD
:40C38000000000000000000000000000000000000000000000000000000000000000000000000000000000000000000000000000000000000000000000000000000000007D
:40C3C000000000000000000000000000000000000000000000000000000000000000000000000000000000000000000000000000000000000000000000000000000000003D
:40C4000000000000000000000000000000000000000000000000000000000000000000000000000000000000000000000000000000000000000000000000000000000000FC
:40C4400000000000000000000000000000000000000000000000000000000000000000000000000000000000000000000000000000000000000000000000000000000000BC
:40C48000000000000000000000000000000000000000000000000000000000000000000000000000000000000000000000000000000000000000000000000000000000007C
:40C4C000000000000000000000000000000000000000000000000000000000000000000000000000000000000000000000000000000000000000000000000000000000003C
:40C5000000000000000000000000000000000000000000000000000000000000000000000000000000000000000000000000000000000000000000000000000000000000FB
:40C5400000000000000000000000000000000000000000000000000000000000000000000000000000000000000000000000000000000000000000000000000000000000BB
:40C58000000000000000000000000000000000000000000000000000000000000000000000000000000000000000000000000000000000000000000000000000000000007B
:40C5C000000000000000000000000000000000000000000000000000000000000000000000000000000000000000000000000000000000000000000000000000000000003B
:40C6000000000000000000000000000000000000000000000000000000000000000000000000000000000000000000000000000000000000000000000000000000000000FA
:40C6400000000000000000000000000000000000000000000000000000000000000000000000000000000000000000000000000000000000000000000000000000000000BA
:40C68000000000000000000000000000000000000000000000000000000000000000000000000000000000000000000000000000000000000000000000000000000000007A
:40C6C000000000000000000000000000000000000000000000000000000000000000000000000000000000000000000000000000000000000000000000000000000000003A
:40C7000000000000000000000000000000000000000000000000000000000000000000000000000000000000000000000000000000000000000000000000000000000000F9
:40C7400000000000000000000000000000000000000000000000000000000000000000000000000000000000000000000000000000000000000000000000000000000000B9
:40C780000000000000000000000000000000000000000000000000000000000000000000000000000000000000000000000000000000000000000000000000000000000079
:40C7C0000000000000000000000000000000000000000000000000000000000000000000000000000000000000000000000000000000000000000000000000000000000039
:40C8000000000000000000000000000000000000000000000000000000000000000000000000000000000000000000000000000000000000000000000000000000000000F8
:40C8400000000000000000000000000000000000000000000000000000000000000000000000000000000000000000000000000000000000000000000000000000000000B8
:40C880000000000000000000000000000000000000000000000000000000000000000000000000000000000000000000000000000000000000000000000000000000000078
:40C8C0000000000000000000000000000000000000000000000000000000000000000000000000000000000000000000000000000000000000000000000000000000000038
:40C9000000000000000000000000000000000000000000000000000000000000000000000000000000000000000000000000000000000000000000000000000000000000F7
:40C9400000000000000000000000000000000000000000000000000000000000000000000000000000000000000000000000000000000000000000000000000000000000B7
:40C980000000000000000000000000000000000000000000000000000000000000000000000000000000000000000000000000000000000000000000000000000000000077
:40C9C0000000000000000000000000000000000000000000000000000000000000000000000000000000000000000000000000000000000000000000000000000000000037
:40CA000000000000000000000000000000000000000000000000000000000000000000000000000000000000000000000000000000000000000000000000000000000000F6
:40CA400000000000000000000000000000000000000000000000000000000000000000000000000000000000000000000000000000000000000000000000000000000000B6
:40CA80000000000000000000000000000000000000000000000000000000000000000000000000000000000000000000000000000000000000000000000000000000000076
:40CAC0000000000000000000000000000000000000000000000000000000000000000000000000000000000000000000000000000000000000000000000000000000000036
:40CB000000000000000000000000000000000000000000000000000000000000000000000000000000000000000000000000000000000000000000000000000000000000F5
:40CB400000000000000000000000000000000000000000000000000000000000000000000000000000000000000000000000000000000000000000000000000000000000B5
:40CB80000000000000000000000000000000000000000000000000000000000000000000000000000000000000000000000000000000000000000000000000000000000075
:40CBC0000000000000000000000000000000000000000000000000000000000000000000000000000000000000000000000000000000000000000000000000000000000035
:40CC000000000000000000000000000000000000000000000000000000000000000000000000000000000000000000000000000000000000000000000000000000000000F4
:40CC400000000000000000000000000000000000000000000000000000000000000000000000000000000000000000000000000000000000000000000000000000000000B4
:40CC80000000000000000000000000000000000000000000000000000000000000000000000000000000000000000000000000000000000000000000000000000000000074
:40CCC0000000000000000000000000000000000000000000000000000000000000000000000000000000000000000000000000000000000000000000000000000000000034
:40CD000000000000000000000000000000000000000000000000000000000000000000000000000000000000000000000000000000000000000000000000000000000000F3
:40CD400000000000000000000000000000000000000000000000000000000000000000000000000000000000000000000000000000000000000000000000000000000000B3
:40CD80000000000000000000000000000000000000000000000000000000000000000000000000000000000000000000000000000000000000000000000000000000000073
:40CDC0000000000000000000000000000000000000000000000000000000000000000000000000000000000000000000000000000000000000000000000000000000000033
:40CE000000000000000000000000000000000000000000000000000000000000000000000000000000000000000000000000000000000000000000000000000000000000F2
:40CE400000000000000000000000000000000000000000000000000000000000000000000000000000000000000000000000000000000000000000000000000000000000B2
:40CE80000000000000000000000000000000000000000000000000000000000000000000000000000000000000000000000000000000000000000000000000000000000072
:40CEC0000000000000000000000000000000000000000000000000000000000000000000000000000000000000000000000000000000000000000000000000000000000032
:40CF000000000000000000000000000000000000000000000000000000000000000000000000000000000000000000000000000000000000000000000000000000000000F1
:40CF400000000000000000000000000000000000000000000000000000000000000000000000000000000000000000000000000000000000000000000000000000000000B1
:40CF80000000000000000000000000000000000000000000000000000000000000000000000000000000000000000000000000000000000000000000000000000000000071
:40CFC0000000000000000000000000000000000000000000000000000000000000000000000000000000000000000000000000000000000000000000000000000000000031
:40D0000000000000000000000000000000000000000000000000000000000000000000000000000000000000000000000000000000000000000000000000000000000000F0
:40D0400000000000000000000000000000000000000000000000000000000000000000000000000000000000000000000000000000000000000000000000000000000000B0
:40D080000000000000000000000000000000000000000000000000000000000000000000000000000000000000000000000000000000000000000000000000000000000070
:40D0C0000000000000000000000000000000000000000000000000000000000000000000000000000000000000000000000000000000000000000000000000000000000030
:40D1000000000000000000000000000000000000000000000000000000000000000000000000000000000000000000000000000000000000000000000000000000000000EF
:40D1400000000000000000000000000000000000000000000000000000000000000000000000000000000000000000000000000000000000000000000000000000000000AF
:40D18000000000000000000000000000000000000000000000000000000000000000000000000000000000000000000000000000000000000000000000000000000000006F
:40D1C000000000000000000000000000000000000000000000000000000000000000000000000000000000000000000000000000000000000000000000000000000000002F
:40D2000000000000000000000000000000000000000000000000000000000000000000000000000000000000000000000000000000000000000000000000000000000000EE
:40D2400000000000000000000000000000000000000000000000000000000000000000000000000000000000000000000000000000000000000000000000000000000000AE
:40D28000000000000000000000000000000000000000000000000000000000000000000000000000000000000000000000000000000000000000000000000000000000006E
:40D2C000000000000000000000000000000000000000000000000000000000000000000000000000000000000000000000000000000000000000000000000000000000002E
:40D3000000000000000000000000000000000000000000000000000000000000000000000000000000000000000000000000000000000000000000000000000000000000ED
:40D3400000000000000000000000000000000000000000000000000000000000000000000000000000000000000000000000000000000000000000000000000000000000AD
:40D38000000000000000000000000000000000000000000000000000000000000000000000000000000000000000000000000000000000000000000000000000000000006D
:40D3C000000000000000000000000000000000000000000000000000000000000000000000000000000000000000000000000000000000000000000000000000000000002D
:40D4000000000000000000000000000000000000000000000000000000000000000000000000000000000000000000000000000000000000000000000000000000000000EC
:40D4400000000000000000000000000000000000000000000000000000000000000000000000000000000000000000000000000000000000000000000000000000000000AC
:40D48000000000000000000000000000000000000000000000000000000000000000000000000000000000000000000000000000000000000000000000000000000000006C
:40D4C000000000000000000000000000000000000000000000000000000000000000000000000000000000000000000000000000000000000000000000000000000000002C
:40D5000000000000000000000000000000000000000000000000000000000000000000000000000000000000000000000000000000000000000000000000000000000000EB
:40D5400000000000000000000000000000000000000000000000000000000000000000000000000000000000000000000000000000000000000000000000000000000000AB
:40D58000000000000000000000000000000000000000000000000000000000000000000000000000000000000000000000000000000000000000000000000000000000006B
:40D5C000000000000000000000000000000000000000000000000000000000000000000000000000000000000000000000000000000000000000000000000000000000002B
:40D6000000000000000000000000000000000000000000000000000000000000000000000000000000000000000000000000000000000000000000000000000000000000EA
:40D6400000000000000000000000000000000000000000000000000000000000000000000000000000000000000000000000000000000000000000000000000000000000AA
:40D68000000000000000000000000000000000000000000000000000000000000000000000000000000000000000000000000000000000000000000000000000000000006A
:40D6C000000000000000000000000000000000000000000000000000000000000000000000000000000000000000000000000000000000000000000000000000000000002A
:40D7000000000000000000000000000000000000000000000000000000000000000000000000000000000000000000000000000000000000000000000000000000000000E9
:40D7400000000000000000000000000000000000000000000000000000000000000000000000000000000000000000000000000000000000000000000000000000000000A9
:40D780000000000000000000000000000000000000000000000000000000000000000000000000000000000000000000000000000000000000000000000000000000000069
:40D7C0000000000000000000000000000000000000000000000000000000000000000000000000000000000000000000000000000000000000000000000000000000000029
:40D8000000000000000000000000000000000000000000000000000000000000000000000000000000000000000000000000000000000000000000000000000000000000E8
:40D8400000000000000000000000000000000000000000000000000000000000000000000000000000000000000000000000000000000000000000000000000000000000A8
:40D880000000000000000000000000000000000000000000000000000000000000000000000000000000000000000000000000000000000000000000000000000000000068
:40D8C0000000000000000000000000000000000000000000000000000000000000000000000000000000000000000000000000000000000000000000000000000000000028
:40D9000000000000000000000000000000000000000000000000000000000000000000000000000000000000000000000000000000000000000000000000000000000000E7
:40D9400000000000000000000000000000000000000000000000000000000000000000000000000000000000000000000000000000000000000000000000000000000000A7
:40D980000000000000000000000000000000000000000000000000000000000000000000000000000000000000000000000000000000000000000000000000000000000067
:40D9C0000000000000000000000000000000000000000000000000000000000000000000000000000000000000000000000000000000000000000000000000000000000027
:40DA000000000000000000000000000000000000000000000000000000000000000000000000000000000000000000000000000000000000000000000000000000000000E6
:40DA400000000000000000000000000000000000000000000000000000000000000000000000000000000000000000000000000000000000000000000000000000000000A6
:40DA80000000000000000000000000000000000000000000000000000000000000000000000000000000000000000000000000000000000000000000000000000000000066
:40DAC0000000000000000000000000000000000000000000000000000000000000000000000000000000000000000000000000000000000000000000000000000000000026
:40DB000000000000000000000000000000000000000000000000000000000000000000000000000000000000000000000000000000000000000000000000000000000000E5
:40DB400000000000000000000000000000000000000000000000000000000000000000000000000000000000000000000000000000000000000000000000000000000000A5
:40DB80000000000000000000000000000000000000000000000000000000000000000000000000000000000000000000000000000000000000000000000000000000000065
:40DBC0000000000000000000000000000000000000000000000000000000000000000000000000000000000000000000000000000000000000000000000000000000000025
:40DC000000000000000000000000000000000000000000000000000000000000000000000000000000000000000000000000000000000000000000000000000000000000E4
:40DC400000000000000000000000000000000000000000000000000000000000000000000000000000000000000000000000000000000000000000000000000000000000A4
:40DC80000000000000000000000000000000000000000000000000000000000000000000000000000000000000000000000000000000000000000000000000000000000064
:40DCC0000000000000000000000000000000000000000000000000000000000000000000000000000000000000000000000000000000000000000000000000000000000024
:40DD000000000000000000000000000000000000000000000000000000000000000000000000000000000000000000000000000000000000000000000000000000000000E3
:40DD400000000000000000000000000000000000000000000000000000000000000000000000000000000000000000000000000000000000000000000000000000000000A3
:40DD80000000000000000000000000000000000000000000000000000000000000000000000000000000000000000000000000000000000000000000000000000000000063
:40DDC0000000000000000000000000000000000000000000000000000000000000000000000000000000000000000000000000000000000000000000000000000000000023
:40DE000000000000000000000000000000000000000000000000000000000000000000000000000000000000000000000000000000000000000000000000000000000000E2
:40DE400000000000000000000000000000000000000000000000000000000000000000000000000000000000000000000000000000000000000000000000000000000000A2
:40DE80000000000000000000000000000000000000000000000000000000000000000000000000000000000000000000000000000000000000000000000000000000000062
:40DEC0000000000000000000000000000000000000000000000000000000000000000000000000000000000000000000000000000000000000000000000000000000000022
:40DF000000000000000000000000000000000000000000000000000000000000000000000000000000000000000000000000000000000000000000000000000000000000E1
:40DF400000000000000000000000000000000000000000000000000000000000000000000000000000000000000000000000000000000000000000000000000000000000A1
:40DF80000000000000000000000000000000000000000000000000000000000000000000000000000000000000000000000000000000000000000000000000000000000061
:40DFC0000000000000000000000000000000000000000000000000000000000000000000000000000000000000000000000000000000000000000000000000000000000021
:40E0000000000000000000000000000000000000000000000000000000000000000000000000000000000000000000000000000000000000000000000000000000000000E0
:40E0400000000000000000000000000000000000000000000000000000000000000000000000000000000000000000000000000000000000000000000000000000000000A0
:40E080000000000000000000000000000000000000000000000000000000000000000000000000000000000000000000000000000000000000000000000000000000000060
:40E0C0000000000000000000000000000000000000000000000000000000000000000000000000000000000000000000000000000000000000000000000000000000000020
:40E1000000000000000000000000000000000000000000000000000000000000000000000000000000000000000000000000000000000000000000000000000000000000DF
:40E14000000000000000000000000000000000000000000000000000000000000000000000000000000000000000000000000000000000000000000000000000000000009F
:40E18000000000000000000000000000000000000000000000000000000000000000000000000000000000000000000000000000000000000000000000000000000000005F
:40E1C000000000000000000000000000000000000000000000000000000000000000000000000000000000000000000000000000000000000000000000000000000000001F
:40E2000000000000000000000000000000000000000000000000000000000000000000000000000000000000000000000000000000000000000000000000000000000000DE
:40E24000000000000000000000000000000000000000000000000000000000000000000000000000000000000000000000000000000000000000000000000000000000009E
:40E28000000000000000000000000000000000000000000000000000000000000000000000000000000000000000000000000000000000000000000000000000000000005E
:40E2C000000000000000000000000000000000000000000000000000000000000000000000000000000000000000000000000000000000000000000000000000000000001E
:40E3000000000000000000000000000000000000000000000000000000000000000000000000000000000000000000000000000000000000000000000000000000000000DD
:40E34000000000000000000000000000000000000000000000000000000000000000000000000000000000000000000000000000000000000000000000000000000000009D
:40E38000000000000000000000000000000000000000000000000000000000000000000000000000000000000000000000000000000000000000000000000000000000005D
:40E3C000000000000000000000000000000000000000000000000000000000000000000000000000000000000000000000000000000000000000000000000000000000001D
:40E4000000000000000000000000000000000000000000000000000000000000000000000000000000000000000000000000000000000000000000000000000000000000DC
:40E44000000000000000000000000000000000000000000000000000000000000000000000000000000000000000000000000000000000000000000000000000000000009C
:40E48000000000000000000000000000000000000000000000000000000000000000000000000000000000000000000000000000000000000000000000000000000000005C
:40E4C000000000000000000000000000000000000000000000000000000000000000000000000000000000000000000000000000000000000000000000000000000000001C
:40E5000000000000000000000000000000000000000000000000000000000000000000000000000000000000000000000000000000000000000000000000000000000000DB
:40E54000000000000000000000000000000000000000000000000000000000000000000000000000000000000000000000000000000000000000000000000000000000009B
:40E58000000000000000000000000000000000000000000000000000000000000000000000000000000000000000000000000000000000000000000000000000000000005B
:40E5C000000000000000000000000000000000000000000000000000000000000000000000000000000000000000000000000000000000000000000000000000000000001B
:40E6000000000000000000000000000000000000000000000000000000000000000000000000000000000000000000000000000000000000000000000000000000000000DA
:40E64000000000000000000000000000000000000000000000000000000000000000000000000000000000000000000000000000000000000000000000000000000000009A
:40E68000000000000000000000000000000000000000000000000000000000000000000000000000000000000000000000000000000000000000000000000000000000005A
:40E6C000000000000000000000000000000000000000000000000000000000000000000000000000000000000000000000000000000000000000000000000000000000001A
:40E7000000000000000000000000000000000000000000000000000000000000000000000000000000000000000000000000000000000000000000000000000000000000D9
:40E740000000000000000000000000000000000000000000000000000000000000000000000000000000000000000000000000000000000000000000000000000000000099
:40E780000000000000000000000000000000000000000000000000000000000000000000000000000000000000000000000000000000000000000000000000000000000059
:40E7C0000000000000000000000000000000000000000000000000000000000000000000000000000000000000000000000000000000000000000000000000000000000019
:40E8000000000000000000000000000000000000000000000000000000000000000000000000000000000000000000000000000000000000000000000000000000000000D8
:40E840000000000000000000000000000000000000000000000000000000000000000000000000000000000000000000000000000000000000000000000000000000000098
:40E880000000000000000000000000000000000000000000000000000000000000000000000000000000000000000000000000000000000000000000000000000000000058
:40E8C0000000000000000000000000000000000000000000000000000000000000000000000000000000000000000000000000000000000000000000000000000000000018
:40E9000000000000000000000000000000000000000000000000000000000000000000000000000000000000000000000000000000000000000000000000000000000000D7
:40E940000000000000000000000000000000000000000000000000000000000000000000000000000000000000000000000000000000000000000000000000000000000097
:40E980000000000000000000000000000000000000000000000000000000000000000000000000000000000000000000000000000000000000000000000000000000000057
:40E9C0000000000000000000000000000000000000000000000000000000000000000000000000000000000000000000000000000000000000000000000000000000000017
:40EA000000000000000000000000000000000000000000000000000000000000000000000000000000000000000000000000000000000000000000000000000000000000D6
:40EA40000000000000000000000000000000000000000000000000000000000000000000000000000000000000000000000000000000000000000000000000000000000096
:40EA80000000000000000000000000000000000000000000000000000000000000000000000000000000000000000000000000000000000000000000000000000000000056
:40EAC0000000000000000000000000000000000000000000000000000000000000000000000000000000000000000000000000000000000000000000000000000000000016
:40EB000000000000000000000000000000000000000000000000000000000000000000000000000000000000000000000000000000000000000000000000000000000000D5
:40EB40000000000000000000000000000000000000000000000000000000000000000000000000000000000000000000000000000000000000000000000000000000000095
:40EB80000000000000000000000000000000000000000000000000000000000000000000000000000000000000000000000000000000000000000000000000000000000055
:40EBC0000000000000000000000000000000000000000000000000000000000000000000000000000000000000000000000000000000000000000000000000000000000015
:40EC000000000000000000000000000000000000000000000000000000000000000000000000000000000000000000000000000000000000000000000000000000000000D4
:40EC40000000000000000000000000000000000000000000000000000000000000000000000000000000000000000000000000000000000000000000000000000000000094
:40EC80000000000000000000000000000000000000000000000000000000000000000000000000000000000000000000000000000000000000000000000000000000000054
:40ECC0000000000000000000000000000000000000000000000000000000000000000000000000000000000000000000000000000000000000000000000000000000000014
:40ED000000000000000000000000000000000000000000000000000000000000000000000000000000000000000000000000000000000000000000000000000000000000D3
:40ED40000000000000000000000000000000000000000000000000000000000000000000000000000000000000000000000000000000000000000000000000000000000093
:40ED80000000000000000000000000000000000000000000000000000000000000000000000000000000000000000000000000000000000000000000000000000000000053
:40EDC0000000000000000000000000000000000000000000000000000000000000000000000000000000000000000000000000000000000000000000000000000000000013
:40EE000000000000000000000000000000000000000000000000000000000000000000000000000000000000000000000000000000000000000000000000000000000000D2
:40EE40000000000000000000000000000000000000000000000000000000000000000000000000000000000000000000000000000000000000000000000000000000000092
:40EE80000000000000000000000000000000000000000000000000000000000000000000000000000000000000000000000000000000000000000000000000000000000052
:40EEC0000000000000000000000000000000000000000000000000000000000000000000000000000000000000000000000000000000000000000000000000000000000012
:40EF000000000000000000000000000000000000000000000000000000000000000000000000000000000000000000000000000000000000000000000000000000000000D1
:40EF40000000000000000000000000000000000000000000000000000000000000000000000000000000000000000000000000000000000000000000000000000000000091
:40EF80000000000000000000000000000000000000000000000000000000000000000000000000000000000000000000000000000000000000000000000000000000000051
:40EFC0000000000000000000000000000000000000000000000000000000000000000000000000000000000000000000000000000000000000000000000000000000000011
:40F0000000000000000000000000000000000000000000000000000000000000000000000000000000000000000000000000000000000000000000000000000000000000D0
:40F040000000000000000000000000000000000000000000000000000000000000000000000000000000000000000000000000000000000000000000000000000000000090
:40F080000000000000000000000000000000000000000000000000000000000000000000000000000000000000000000000000000000000000000000000000000000000050
:40F0C0000000000000000000000000000000000000000000000000000000000000000000000000000000000000000000000000000000000000000000000000000000000010
:40F1000000000000000000000000000000000000000000000000000000000000000000000000000000000000000000000000000000000000000000000000000000000000CF
:40F14000000000000000000000000000000000000000000000000000000000000000000000000000000000000000000000000000000000000000000000000000000000008F
:40F18000000000000000000000000000000000000000000000000000000000000000000000000000000000000000000000000000000000000000000000000000000000004F
:40F1C000000000000000000000000000000000000000000000000000000000000000000000000000000000000000000000000000000000000000000000000000000000000F
:40F2000000000000000000000000000000000000000000000000000000000000000000000000000000000000000000000000000000000000000000000000000000000000CE
:40F24000000000000000000000000000000000000000000000000000000000000000000000000000000000000000000000000000000000000000000000000000000000008E
:40F28000000000000000000000000000000000000000000000000000000000000000000000000000000000000000000000000000000000000000000000000000000000004E
:40F2C000000000000000000000000000000000000000000000000000000000000000000000000000000000000000000000000000000000000000000000000000000000000E
:40F3000000000000000000000000000000000000000000000000000000000000000000000000000000000000000000000000000000000000000000000000000000000000CD
:40F34000000000000000000000000000000000000000000000000000000000000000000000000000000000000000000000000000000000000000000000000000000000008D
:40F38000000000000000000000000000000000000000000000000000000000000000000000000000000000000000000000000000000000000000000000000000000000004D
:40F3C000000000000000000000000000000000000000000000000000000000000000000000000000000000000000000000000000000000000000000000000000000000000D
:40F4000000000000000000000000000000000000000000000000000000000000000000000000000000000000000000000000000000000000000000000000000000000000CC
:40F44000000000000000000000000000000000000000000000000000000000000000000000000000000000000000000000000000000000000000000000000000000000008C
:40F48000000000000000000000000000000000000000000000000000000000000000000000000000000000000000000000000000000000000000000000000000000000004C
:40F4C000000000000000000000000000000000000000000000000000000000000000000000000000000000000000000000000000000000000000000000000000000000000C
:40F5000000000000000000000000000000000000000000000000000000000000000000000000000000000000000000000000000000000000000000000000000000000000CB
:40F54000000000000000000000000000000000000000000000000000000000000000000000000000000000000000000000000000000000000000000000000000000000008B
:40F58000000000000000000000000000000000000000000000000000000000000000000000000000000000000000000000000000000000000000000000000000000000004B
:40F5C000000000000000000000000000000000000000000000000000000000000000000000000000000000000000000000000000000000000000000000000000000000000B
:40F6000000000000000000000000000000000000000000000000000000000000000000000000000000000000000000000000000000000000000000000000000000000000CA
:40F64000000000000000000000000000000000000000000000000000000000000000000000000000000000000000000000000000000000000000000000000000000000008A
:40F68000000000000000000000000000000000000000000000000000000000000000000000000000000000000000000000000000000000000000000000000000000000004A
:40F6C000000000000000000000000000000000000000000000000000000000000000000000000000000000000000000000000000000000000000000000000000000000000A
:40F7000000000000000000000000000000000000000000000000000000000000000000000000000000000000000000000000000000000000000000000000000000000000C9
:40F740000000000000000000000000000000000000000000000000000000000000000000000000000000000000000000000000000000000000000000000000000000000089
:40F780000000000000000000000000000000000000000000000000000000000000000000000000000000000000000000000000000000000000000000000000000000000049
:40F7C0000000000000000000000000000000000000000000000000000000000000000000000000000000000000000000000000000000000000000000000000000000000009
:40F8000000000000000000000000000000000000000000000000000000000000000000000000000000000000000000000000000000000000000000000000000000000000C8
:40F840000000000000000000000000000000000000000000000000000000000000000000000000000000000000000000000000000000000000000000000000000000000088
:40F880000000000000000000000000000000000000000000000000000000000000000000000000000000000000000000000000000000000000000000000000000000000048
:40F8C0000000000000000000000000000000000000000000000000000000000000000000000000000000000000000000000000000000000000000000000000000000000008
:40F9000000000000000000000000000000000000000000000000000000000000000000000000000000000000000000000000000000000000000000000000000000000000C7
:40F940000000000000000000000000000000000000000000000000000000000000000000000000000000000000000000000000000000000000000000000000000000000087
:40F980000000000000000000000000000000000000000000000000000000000000000000000000000000000000000000000000000000000000000000000000000000000047
:40F9C0000000000000000000000000000000000000000000000000000000000000000000000000000000000000000000000000000000000000000000000000000000000007
:40FA000000000000000000000000000000000000000000000000000000000000000000000000000000000000000000000000000000000000000000000000000000000000C6
:40FA40000000000000000000000000000000000000000000000000000000000000000000000000000000000000000000000000000000000000000000000000000000000086
:40FA80000000000000000000000000000000000000000000000000000000000000000000000000000000000000000000000000000000000000000000000000000000000046
:40FAC0000000000000000000000000000000000000000000000000000000000000000000000000000000000000000000000000000000000000000000000000000000000006
:40FB000000000000000000000000000000000000000000000000000000000000000000000000000000000000000000000000000000000000000000000000000000000000C5
:40FB40000000000000000000000000000000000000000000000000000000000000000000000000000000000000000000000000000000000000000000000000000000000085
:40FB80000000000000000000000000000000000000000000000000000000000000000000000000000000000000000000000000000000000000000000000000000000000045
:40FBC0000000000000000000000000000000000000000000000000000000000000000000000000000000000000000000000000000000000000000000000000000000000005
:40FC000000000000000000000000000000000000000000000000000000000000000000000000000000000000000000000000000000000000000000000000000000000000C4
:40FC40000000000000000000000000000000000000000000000000000000000000000000000000000000000000000000000000000000000000000000000000000000000084
:40FC80000000000000000000000000000000000000000000000000000000000000000000000000000000000000000000000000000000000000000000000000000000000044
:40FCC0000000000000000000000000000000000000000000000000000000000000000000000000000000000000000000000000000000000000000000000000000000000004
:40FD000000000000000000000000000000000000000000000000000000000000000000000000000000000000000000000000000000000000000000000000000000000000C3
:40FD40000000000000000000000000000000000000000000000000000000000000000000000000000000000000000000000000000000000000000000000000000000000083
:40FD80000000000000000000000000000000000000000000000000000000000000000000000000000000000000000000000000000000000000000000000000000000000043
:40FDC0000000000000000000000000000000000000000000000000000000000000000000000000000000000000000000000000000000000000000000000000000000000003
:40FE000000000000000000000000000000000000000000000000000000000000000000000000000000000000000000000000000000000000000000000000000000000000C2
:40FE40000000000000000000000000000000000000000000000000000000000000000000000000000000000000000000000000000000000000000000000000000000000082
:40FE80000000000000000000000000000000000000000000000000000000000000000000000000000000000000000000000000000000000000000000000000000000000042
:40FEC0000000000000000000000000000000000000000000000000000000000000000000000000000000000000000000000000000000000000000000000000000000000002
:40FF000000000000000000000000000000000000000000000000000000000000000000000000000000000000000000000000000000000000000000000000000000000000C1
:40FF40000000000000000000000000000000000000000000000000000000000000000000000000000000000000000000000000000000000000000000000000000000000081
:40FF80000000000000000000000000000000000000000000000000000000000000000000000000000000000000000000000000000000000000000000000000000000000041
:40FFC0000000000000000000000000000000000000000000000000000000000000000000000000000000000000000000000000000000000000000000000000000000000001
:020000040001F9
:4000000000000000000000000000000000000000000000000000000000000000000000000000000000000000000000000000000000000000000000000000000000000000C0
:400040000000000000000000000000000000000000000000000000000000000000000000000000000000000000000000000000000000000000000000000000000000000080
:400080000000000000000000000000000000000000000000000000000000000000000000000000000000000000000000000000000000000000000000000000000000000040
:4000C0000000000000000000000000000000000000000000000000000000000000000000000000000000000000000000000000000000000000000000000000000000000000
:4001000000000000000000000000000000000000000000000000000000000000000000000000000000000000000000000000000000000000000000000000000000000000BF
:40014000000000000000000000000000000000000000000000000000000000000000000000000000000000000000000000000000000000000000000000000000000000007F
:40018000000000000000000000000000000000000000000000000000000000000000000000000000000000000000000000000000000000000000000000000000000000003F
:4001C00000000000000000000000000000000000000000000000000000000000000000000000000000000000000000000000000000000000000000000000000000000000FF
:4002000000000000000000000000000000000000000000000000000000000000000000000000000000000000000000000000000000000000000000000000000000000000BE
:40024000000000000000000000000000000000000000000000000000000000000000000000000000000000000000000000000000000000000000000000000000000000007E
:40028000000000000000000000000000000000000000000000000000000000000000000000000000000000000000000000000000000000000000000000000000000000003E
:4002C00000000000000000000000000000000000000000000000000000000000000000000000000000000000000000000000000000000000000000000000000000000000FE
:4003000000000000000000000000000000000000000000000000000000000000000000000000000000000000000000000000000000000000000000000000000000000000BD
:40034000000000000000000000000000000000000000000000000000000000000000000000000000000000000000000000000000000000000000000000000000000000007D
:40038000000000000000000000000000000000000000000000000000000000000000000000000000000000000000000000000000000000000000000000000000000000003D
:4003C00000000000000000000000000000000000000000000000000000000000000000000000000000000000000000000000000000000000000000000000000000000000FD
:4004000000000000000000000000000000000000000000000000000000000000000000000000000000000000000000000000000000000000000000000000000000000000BC
:40044000000000000000000000000000000000000000000000000000000000000000000000000000000000000000000000000000000000000000000000000000000000007C
:40048000000000000000000000000000000000000000000000000000000000000000000000000000000000000000000000000000000000000000000000000000000000003C
:4004C00000000000000000000000000000000000000000000000000000000000000000000000000000000000000000000000000000000000000000000000000000000000FC
:4005000000000000000000000000000000000000000000000000000000000000000000000000000000000000000000000000000000000000000000000000000000000000BB
:40054000000000000000000000000000000000000000000000000000000000000000000000000000000000000000000000000000000000000000000000000000000000007B
:40058000000000000000000000000000000000000000000000000000000000000000000000000000000000000000000000000000000000000000000000000000000000003B
:4005C00000000000000000000000000000000000000000000000000000000000000000000000000000000000000000000000000000000000000000000000000000000000FB
:4006000000000000000000000000000000000000000000000000000000000000000000000000000000000000000000000000000000000000000000000000000000000000BA
:40064000000000000000000000000000000000000000000000000000000000000000000000000000000000000000000000000000000000000000000000000000000000007A
:40068000000000000000000000000000000000000000000000000000000000000000000000000000000000000000000000000000000000000000000000000000000000003A
:4006C00000000000000000000000000000000000000000000000000000000000000000000000000000000000000000000000000000000000000000000000000000000000FA
:4007000000000000000000000000000000000000000000000000000000000000000000000000000000000000000000000000000000000000000000000000000000000000B9
:400740000000000000000000000000000000000000000000000000000000000000000000000000000000000000000000000000000000000000000000000000000000000079
:400780000000000000000000000000000000000000000000000000000000000000000000000000000000000000000000000000000000000000000000000000000000000039
:4007C00000000000000000000000000000000000000000000000000000000000000000000000000000000000000000000000000000000000000000000000000000000000F9
:4008000000000000000000000000000000000000000000000000000000000000000000000000000000000000000000000000000000000000000000000000000000000000B8
:400840000000000000000000000000000000000000000000000000000000000000000000000000000000000000000000000000000000000000000000000000000000000078
:400880000000000000000000000000000000000000000000000000000000000000000000000000000000000000000000000000000000000000000000000000000000000038
:4008C00000000000000000000000000000000000000000000000000000000000000000000000000000000000000000000000000000000000000000000000000000000000F8
:4009000000000000000000000000000000000000000000000000000000000000000000000000000000000000000000000000000000000000000000000000000000000000B7
:400940000000000000000000000000000000000000000000000000000000000000000000000000000000000000000000000000000000000000000000000000000000000077
:400980000000000000000000000000000000000000000000000000000000000000000000000000000000000000000000000000000000000000000000000000000000000037
:4009C00000000000000000000000000000000000000000000000000000000000000000000000000000000000000000000000000000000000000000000000000000000000F7
:400A000000000000000000000000000000000000000000000000000000000000000000000000000000000000000000000000000000000000000000000000000000000000B6
:400A40000000000000000000000000000000000000000000000000000000000000000000000000000000000000000000000000000000000000000000000000000000000076
:400A80000000000000000000000000000000000000000000000000000000000000000000000000000000000000000000000000000000000000000000000000000000000036
:400AC00000000000000000000000000000000000000000000000000000000000000000000000000000000000000000000000000000000000000000000000000000000000F6
:400B000000000000000000000000000000000000000000000000000000000000000000000000000000000000000000000000000000000000000000000000000000000000B5
:400B40000000000000000000000000000000000000000000000000000000000000000000000000000000000000000000000000000000000000000000000000000000000075
:400B80000000000000000000000000000000000000000000000000000000000000000000000000000000000000000000000000000000000000000000000000000000000035
:400BC00000000000000000000000000000000000000000000000000000000000000000000000000000000000000000000000000000000000000000000000000000000000F5
:400C000000000000000000000000000000000000000000000000000000000000000000000000000000000000000000000000000000000000000000000000000000000000B4
:400C40000000000000000000000000000000000000000000000000000000000000000000000000000000000000000000000000000000000000000000000000000000000074
:400C80000000000000000000000000000000000000000000000000000000000000000000000000000000000000000000000000000000000000000000000000000000000034
:400CC00000000000000000000000000000000000000000000000000000000000000000000000000000000000000000000000000000000000000000000000000000000000F4
:400D000000000000000000000000000000000000000000000000000000000000000000000000000000000000000000000000000000000000000000000000000000000000B3
:400D40000000000000000000000000000000000000000000000000000000000000000000000000000000000000000000000000000000000000000000000000000000000073
:400D80000000000000000000000000000000000000000000000000000000000000000000000000000000000000000000000000000000000000000000000000000000000033
:400DC00000000000000000000000000000000000000000000000000000000000000000000000000000000000000000000000000000000000000000000000000000000000F3
:400E000000000000000000000000000000000000000000000000000000000000000000000000000000000000000000000000000000000000000000000000000000000000B2
:400E40000000000000000000000000000000000000000000000000000000000000000000000000000000000000000000000000000000000000000000000000000000000072
:400E80000000000000000000000000000000000000000000000000000000000000000000000000000000000000000000000000000000000000000000000000000000000032
:400EC00000000000000000000000000000000000000000000000000000000000000000000000000000000000000000000000000000000000000000000000000000000000F2
:400F000000000000000000000000000000000000000000000000000000000000000000000000000000000000000000000000000000000000000000000000000000000000B1
:400F40000000000000000000000000000000000000000000000000000000000000000000000000000000000000000000000000000000000000000000000000000000000071
:400F80000000000000000000000000000000000000000000000000000000000000000000000000000000000000000000000000000000000000000000000000000000000031
:400FC00000000000000000000000000000000000000000000000000000000000000000000000000000000000000000000000000000000000000000000000000000000000F1
:4010000000000000000000000000000000000000000000000000000000000000000000000000000000000000000000000000000000000000000000000000000000000000B0
:401040000000000000000000000000000000000000000000000000000000000000000000000000000000000000000000000000000000000000000000000000000000000070
:401080000000000000000000000000000000000000000000000000000000000000000000000000000000000000000000000000000000000000000000000000000000000030
:4010C00000000000000000000000000000000000000000000000000000000000000000000000000000000000000000000000000000000000000000000000000000000000F0
:4011000000000000000000000000000000000000000000000000000000000000000000000000000000000000000000000000000000000000000000000000000000000000AF
:40114000000000000000000000000000000000000000000000000000000000000000000000000000000000000000000000000000000000000000000000000000000000006F
:40118000000000000000000000000000000000000000000000000000000000000000000000000000000000000000000000000000000000000000000000000000000000002F
:4011C00000000000000000000000000000000000000000000000000000000000000000000000000000000000000000000000000000000000000000000000000000000000EF
:4012000000000000000000000000000000000000000000000000000000000000000000000000000000000000000000000000000000000000000000000000000000000000AE
:40124000000000000000000000000000000000000000000000000000000000000000000000000000000000000000000000000000000000000000000000000000000000006E
:40128000000000000000000000000000000000000000000000000000000000000000000000000000000000000000000000000000000000000000000000000000000000002E
:4012C00000000000000000000000000000000000000000000000000000000000000000000000000000000000000000000000000000000000000000000000000000000000EE
:4013000000000000000000000000000000000000000000000000000000000000000000000000000000000000000000000000000000000000000000000000000000000000AD
:40134000000000000000000000000000000000000000000000000000000000000000000000000000000000000000000000000000000000000000000000000000000000006D
:40138000000000000000000000000000000000000000000000000000000000000000000000000000000000000000000000000000000000000000000000000000000000002D
:4013C00000000000000000000000000000000000000000000000000000000000000000000000000000000000000000000000000000000000000000000000000000000000ED
:4014000000000000000000000000000000000000000000000000000000000000000000000000000000000000000000000000000000000000000000000000000000000000AC
:40144000000000000000000000000000000000000000000000000000000000000000000000000000000000000000000000000000000000000000000000000000000000006C
:40148000000000000000000000000000000000000000000000000000000000000000000000000000000000000000000000000000000000000000000000000000000000002C
:4014C00000000000000000000000000000000000000000000000000000000000000000000000000000000000000000000000000000000000000000000000000000000000EC
:4015000000000000000000000000000000000000000000000000000000000000000000000000000000000000000000000000000000000000000000000000000000000000AB
:40154000000000000000000000000000000000000000000000000000000000000000000000000000000000000000000000000000000000000000000000000000000000006B
:40158000000000000000000000000000000000000000000000000000000000000000000000000000000000000000000000000000000000000000000000000000000000002B
:4015C00000000000000000000000000000000000000000000000000000000000000000000000000000000000000000000000000000000000000000000000000000000000EB
:4016000000000000000000000000000000000000000000000000000000000000000000000000000000000000000000000000000000000000000000000000000000000000AA
:40164000000000000000000000000000000000000000000000000000000000000000000000000000000000000000000000000000000000000000000000000000000000006A
:40168000000000000000000000000000000000000000000000000000000000000000000000000000000000000000000000000000000000000000000000000000000000002A
:4016C00000000000000000000000000000000000000000000000000000000000000000000000000000000000000000000000000000000000000000000000000000000000EA
:4017000000000000000000000000000000000000000000000000000000000000000000000000000000000000000000000000000000000000000000000000000000000000A9
:401740000000000000000000000000000000000000000000000000000000000000000000000000000000000000000000000000000000000000000000000000000000000069
:401780000000000000000000000000000000000000000000000000000000000000000000000000000000000000000000000000000000000000000000000000000000000029
:4017C00000000000000000000000000000000000000000000000000000000000000000000000000000000000000000000000000000000000000000000000000000000000E9
:4018000000000000000000000000000000000000000000000000000000000000000000000000000000000000000000000000000000000000000000000000000000000000A8
:401840000000000000000000000000000000000000000000000000000000000000000000000000000000000000000000000000000000000000000000000000000000000068
:401880000000000000000000000000000000000000000000000000000000000000000000000000000000000000000000000000000000000000000000000000000000000028
:4018C00000000000000000000000000000000000000000000000000000000000000000000000000000000000000000000000000000000000000000000000000000000000E8
:4019000000000000000000000000000000000000000000000000000000000000000000000000000000000000000000000000000000000000000000000000000000000000A7
:401940000000000000000000000000000000000000000000000000000000000000000000000000000000000000000000000000000000000000000000000000000000000067
:401980000000000000000000000000000000000000000000000000000000000000000000000000000000000000000000000000000000000000000000000000000000000027
:4019C00000000000000000000000000000000000000000000000000000000000000000000000000000000000000000000000000000000000000000000000000000000000E7
:401A000000000000000000000000000000000000000000000000000000000000000000000000000000000000000000000000000000000000000000000000000000000000A6
:401A40000000000000000000000000000000000000000000000000000000000000000000000000000000000000000000000000000000000000000000000000000000000066
:401A80000000000000000000000000000000000000000000000000000000000000000000000000000000000000000000000000000000000000000000000000000000000026
:401AC00000000000000000000000000000000000000000000000000000000000000000000000000000000000000000000000000000000000000000000000000000000000E6
:401B000000000000000000000000000000000000000000000000000000000000000000000000000000000000000000000000000000000000000000000000000000000000A5
:401B40000000000000000000000000000000000000000000000000000000000000000000000000000000000000000000000000000000000000000000000000000000000065
:401B80000000000000000000000000000000000000000000000000000000000000000000000000000000000000000000000000000000000000000000000000000000000025
:401BC00000000000000000000000000000000000000000000000000000000000000000000000000000000000000000000000000000000000000000000000000000000000E5
:401C000000000000000000000000000000000000000000000000000000000000000000000000000000000000000000000000000000000000000000000000000000000000A4
:401C40000000000000000000000000000000000000000000000000000000000000000000000000000000000000000000000000000000000000000000000000000000000064
:401C80000000000000000000000000000000000000000000000000000000000000000000000000000000000000000000000000000000000000000000000000000000000024
:401CC00000000000000000000000000000000000000000000000000000000000000000000000000000000000000000000000000000000000000000000000000000000000E4
:401D000000000000000000000000000000000000000000000000000000000000000000000000000000000000000000000000000000000000000000000000000000000000A3
:401D40000000000000000000000000000000000000000000000000000000000000000000000000000000000000000000000000000000000000000000000000000000000063
:401D80000000000000000000000000000000000000000000000000000000000000000000000000000000000000000000000000000000000000000000000000000000000023
:401DC00000000000000000000000000000000000000000000000000000000000000000000000000000000000000000000000000000000000000000000000000000000000E3
:401E000000000000000000000000000000000000000000000000000000000000000000000000000000000000000000000000000000000000000000000000000000000000A2
:401E40000000000000000000000000000000000000000000000000000000000000000000000000000000000000000000000000000000000000000000000000000000000062
:401E80000000000000000000000000000000000000000000000000000000000000000000000000000000000000000000000000000000000000000000000000000000000022
:401EC00000000000000000000000000000000000000000000000000000000000000000000000000000000000000000000000000000000000000000000000000000000000E2
:401F000000000000000000000000000000000000000000000000000000000000000000000000000000000000000000000000000000000000000000000000000000000000A1
:401F40000000000000000000000000000000000000000000000000000000000000000000000000000000000000000000000000000000000000000000000000000000000061
:401F80000000000000000000000000000000000000000000000000000000000000000000000000000000000000000000000000000000000000000000000000000000000021
:401FC00000000000000000000000000000000000000000000000000000000000000000000000000000000000000000000000000000000000000000000000000000000000E1
:4020000000000000000000000000000000000000000000000000000000000000000000000000000000000000000000000000000000000000000000000000000000000000A0
:402040000000000000000000000000000000000000000000000000000000000000000000000000000000000000000000000000000000000000000000000000000000000060
:402080000000000000000000000000000000000000000000000000000000000000000000000000000000000000000000000000000000000000000000000000000000000020
:4020C00000000000000000000000000000000000000000000000000000000000000000000000000000000000000000000000000000000000000000000000000000000000E0
:40210000000000000000000000000000000000000000000000000000000000000000000000000000000000000000000000000000000000000000000000000000000000009F
:40214000000000000000000000000000000000000000000000000000000000000000000000000000000000000000000000000000000000000000000000000000000000005F
:40218000000000000000000000000000000000000000000000000000000000000000000000000000000000000000000000000000000000000000000000000000000000001F
:4021C00000000000000000000000000000000000000000000000000000000000000000000000000000000000000000000000000000000000000000000000000000000000DF
:40220000000000000000000000000000000000000000000000000000000000000000000000000000000000000000000000000000000000000000000000000000000000009E
:40224000000000000000000000000000000000000000000000000000000000000000000000000000000000000000000000000000000000000000000000000000000000005E
:40228000000000000000000000000000000000000000000000000000000000000000000000000000000000000000000000000000000000000000000000000000000000001E
:4022C00000000000000000000000000000000000000000000000000000000000000000000000000000000000000000000000000000000000000000000000000000000000DE
:40230000000000000000000000000000000000000000000000000000000000000000000000000000000000000000000000000000000000000000000000000000000000009D
:40234000000000000000000000000000000000000000000000000000000000000000000000000000000000000000000000000000000000000000000000000000000000005D
:40238000000000000000000000000000000000000000000000000000000000000000000000000000000000000000000000000000000000000000000000000000000000001D
:4023C00000000000000000000000000000000000000000000000000000000000000000000000000000000000000000000000000000000000000000000000000000000000DD
:40240000000000000000000000000000000000000000000000000000000000000000000000000000000000000000000000000000000000000000000000000000000000009C
:40244000000000000000000000000000000000000000000000000000000000000000000000000000000000000000000000000000000000000000000000000000000000005C
:40248000000000000000000000000000000000000000000000000000000000000000000000000000000000000000000000000000000000000000000000000000000000001C
:4024C00000000000000000000000000000000000000000000000000000000000000000000000000000000000000000000000000000000000000000000000000000000000DC
:40250000000000000000000000000000000000000000000000000000000000000000000000000000000000000000000000000000000000000000000000000000000000009B
:40254000000000000000000000000000000000000000000000000000000000000000000000000000000000000000000000000000000000000000000000000000000000005B
:40258000000000000000000000000000000000000000000000000000000000000000000000000000000000000000000000000000000000000000000000000000000000001B
:4025C00000000000000000000000000000000000000000000000000000000000000000000000000000000000000000000000000000000000000000000000000000000000DB
:40260000000000000000000000000000000000000000000000000000000000000000000000000000000000000000000000000000000000000000000000000000000000009A
:40264000000000000000000000000000000000000000000000000000000000000000000000000000000000000000000000000000000000000000000000000000000000005A
:40268000000000000000000000000000000000000000000000000000000000000000000000000000000000000000000000000000000000000000000000000000000000001A
:4026C00000000000000000000000000000000000000000000000000000000000000000000000000000000000000000000000000000000000000000000000000000000000DA
:402700000000000000000000000000000000000000000000000000000000000000000000000000000000000000000000000000000000000000000000000000000000000099
:402740000000000000000000000000000000000000000000000000000000000000000000000000000000000000000000000000000000000000000000000000000000000059
:402780000000000000000000000000000000000000000000000000000000000000000000000000000000000000000000000000000000000000000000000000000000000019
:4027C00000000000000000000000000000000000000000000000000000000000000000000000000000000000000000000000000000000000000000000000000000000000D9
:402800000000000000000000000000000000000000000000000000000000000000000000000000000000000000000000000000000000000000000000000000000000000098
:402840000000000000000000000000000000000000000000000000000000000000000000000000000000000000000000000000000000000000000000000000000000000058
:402880000000000000000000000000000000000000000000000000000000000000000000000000000000000000000000000000000000000000000000000000000000000018
:4028C00000000000000000000000000000000000000000000000000000000000000000000000000000000000000000000000000000000000000000000000000000000000D8
:402900000000000000000000000000000000000000000000000000000000000000000000000000000000000000000000000000000000000000000000000000000000000097
:402940000000000000000000000000000000000000000000000000000000000000000000000000000000000000000000000000000000000000000000000000000000000057
:402980000000000000000000000000000000000000000000000000000000000000000000000000000000000000000000000000000000000000000000000000000000000017
:4029C00000000000000000000000000000000000000000000000000000000000000000000000000000000000000000000000000000000000000000000000000000000000D7
:402A00000000000000000000000000000000000000000000000000000000000000000000000000000000000000000000000000000000000000000000000000000000000096
:402A40000000000000000000000000000000000000000000000000000000000000000000000000000000000000000000000000000000000000000000000000000000000056
:402A80000000000000000000000000000000000000000000000000000000000000000000000000000000000000000000000000000000000000000000000000000000000016
:402AC00000000000000000000000000000000000000000000000000000000000000000000000000000000000000000000000000000000000000000000000000000000000D6
:402B00000000000000000000000000000000000000000000000000000000000000000000000000000000000000000000000000000000000000000000000000000000000095
:402B40000000000000000000000000000000000000000000000000000000000000000000000000000000000000000000000000000000000000000000000000000000000055
:402B80000000000000000000000000000000000000000000000000000000000000000000000000000000000000000000000000000000000000000000000000000000000015
:402BC00000000000000000000000000000000000000000000000000000000000000000000000000000000000000000000000000000000000000000000000000000000000D5
:402C00000000000000000000000000000000000000000000000000000000000000000000000000000000000000000000000000000000000000000000000000000000000094
:402C40000000000000000000000000000000000000000000000000000000000000000000000000000000000000000000000000000000000000000000000000000000000054
:402C80000000000000000000000000000000000000000000000000000000000000000000000000000000000000000000000000000000000000000000000000000000000014
:402CC00000000000000000000000000000000000000000000000000000000000000000000000000000000000000000000000000000000000000000000000000000000000D4
:402D00000000000000000000000000000000000000000000000000000000000000000000000000000000000000000000000000000000000000000000000000000000000093
:402D40000000000000000000000000000000000000000000000000000000000000000000000000000000000000000000000000000000000000000000000000000000000053
:402D80000000000000000000000000000000000000000000000000000000000000000000000000000000000000000000000000000000000000000000000000000000000013
:402DC00000000000000000000000000000000000000000000000000000000000000000000000000000000000000000000000000000000000000000000000000000000000D3
:402E00000000000000000000000000000000000000000000000000000000000000000000000000000000000000000000000000000000000000000000000000000000000092
:402E40000000000000000000000000000000000000000000000000000000000000000000000000000000000000000000000000000000000000000000000000000000000052
:402E80000000000000000000000000000000000000000000000000000000000000000000000000000000000000000000000000000000000000000000000000000000000012
:402EC00000000000000000000000000000000000000000000000000000000000000000000000000000000000000000000000000000000000000000000000000000000000D2
:402F00000000000000000000000000000000000000000000000000000000000000000000000000000000000000000000000000000000000000000000000000000000000091
:402F40000000000000000000000000000000000000000000000000000000000000000000000000000000000000000000000000000000000000000000000000000000000051
:402F80000000000000000000000000000000000000000000000000000000000000000000000000000000000000000000000000000000000000000000000000000000000011
:402FC00000000000000000000000000000000000000000000000000000000000000000000000000000000000000000000000000000000000000000000000000000000000D1
:403000000000000000000000000000000000000000000000000000000000000000000000000000000000000000000000000000000000000000000000000000000000000090
:403040000000000000000000000000000000000000000000000000000000000000000000000000000000000000000000000000000000000000000000000000000000000050
:403080000000000000000000000000000000000000000000000000000000000000000000000000000000000000000000000000000000000000000000000000000000000010
:4030C00000000000000000000000000000000000000000000000000000000000000000000000000000000000000000000000000000000000000000000000000000000000D0
:40310000000000000000000000000000000000000000000000000000000000000000000000000000000000000000000000000000000000000000000000000000000000008F
:40314000000000000000000000000000000000000000000000000000000000000000000000000000000000000000000000000000000000000000000000000000000000004F
:40318000000000000000000000000000000000000000000000000000000000000000000000000000000000000000000000000000000000000000000000000000000000000F
:4031C00000000000000000000000000000000000000000000000000000000000000000000000000000000000000000000000000000000000000000000000000000000000CF
:40320000000000000000000000000000000000000000000000000000000000000000000000000000000000000000000000000000000000000000000000000000000000008E
:40324000000000000000000000000000000000000000000000000000000000000000000000000000000000000000000000000000000000000000000000000000000000004E
:40328000000000000000000000000000000000000000000000000000000000000000000000000000000000000000000000000000000000000000000000000000000000000E
:4032C00000000000000000000000000000000000000000000000000000000000000000000000000000000000000000000000000000000000000000000000000000000000CE
:40330000000000000000000000000000000000000000000000000000000000000000000000000000000000000000000000000000000000000000000000000000000000008D
:40334000000000000000000000000000000000000000000000000000000000000000000000000000000000000000000000000000000000000000000000000000000000004D
:40338000000000000000000000000000000000000000000000000000000000000000000000000000000000000000000000000000000000000000000000000000000000000D
:4033C00000000000000000000000000000000000000000000000000000000000000000000000000000000000000000000000000000000000000000000000000000000000CD
:40340000000000000000000000000000000000000000000000000000000000000000000000000000000000000000000000000000000000000000000000000000000000008C
:40344000000000000000000000000000000000000000000000000000000000000000000000000000000000000000000000000000000000000000000000000000000000004C
:40348000000000000000000000000000000000000000000000000000000000000000000000000000000000000000000000000000000000000000000000000000000000000C
:4034C00000000000000000000000000000000000000000000000000000000000000000000000000000000000000000000000000000000000000000000000000000000000CC
:40350000000000000000000000000000000000000000000000000000000000000000000000000000000000000000000000000000000000000000000000000000000000008B
:40354000000000000000000000000000000000000000000000000000000000000000000000000000000000000000000000000000000000000000000000000000000000004B
:40358000000000000000000000000000000000000000000000000000000000000000000000000000000000000000000000000000000000000000000000000000000000000B
:4035C00000000000000000000000000000000000000000000000000000000000000000000000000000000000000000000000000000000000000000000000000000000000CB
:40360000000000000000000000000000000000000000000000000000000000000000000000000000000000000000000000000000000000000000000000000000000000008A
:40364000000000000000000000000000000000000000000000000000000000000000000000000000000000000000000000000000000000000000000000000000000000004A
:40368000000000000000000000000000000000000000000000000000000000000000000000000000000000000000000000000000000000000000000000000000000000000A
:4036C00000000000000000000000000000000000000000000000000000000000000000000000000000000000000000000000000000000000000000000000000000000000CA
:403700000000000000000000000000000000000000000000000000000000000000000000000000000000000000000000000000000000000000000000000000000000000089
:403740000000000000000000000000000000000000000000000000000000000000000000000000000000000000000000000000000000000000000000000000000000000049
:403780000000000000000000000000000000000000000000000000000000000000000000000000000000000000000000000000000000000000000000000000000000000009
:4037C00000000000000000000000000000000000000000000000000000000000000000000000000000000000000000000000000000000000000000000000000000000000C9
:403800000000000000000000000000000000000000000000000000000000000000000000000000000000000000000000000000000000000000000000000000000000000088
:403840000000000000000000000000000000000000000000000000000000000000000000000000000000000000000000000000000000000000000000000000000000000048
:403880000000000000000000000000000000000000000000000000000000000000000000000000000000000000000000000000000000000000000000000000000000000008
:4038C00000000000000000000000000000000000000000000000000000000000000000000000000000000000000000000000000000000000000000000000000000000000C8
:403900000000000000000000000000000000000000000000000000000000000000000000000000000000000000000000000000000000000000000000000000000000000087
:403940000000000000000000000000000000000000000000000000000000000000000000000000000000000000000000000000000000000000000000000000000000000047
:403980000000000000000000000000000000000000000000000000000000000000000000000000000000000000000000000000000000000000000000000000000000000007
:4039C00000000000000000000000000000000000000000000000000000000000000000000000000000000000000000000000000000000000000000000000000000000000C7
:403A00000000000000000000000000000000000000000000000000000000000000000000000000000000000000000000000000000000000000000000000000000000000086
:403A40000000000000000000000000000000000000000000000000000000000000000000000000000000000000000000000000000000000000000000000000000000000046
:403A80000000000000000000000000000000000000000000000000000000000000000000000000000000000000000000000000000000000000000000000000000000000006
:403AC00000000000000000000000000000000000000000000000000000000000000000000000000000000000000000000000000000000000000000000000000000000000C6
:403B00000000000000000000000000000000000000000000000000000000000000000000000000000000000000000000000000000000000000000000000000000000000085
:403B40000000000000000000000000000000000000000000000000000000000000000000000000000000000000000000000000000000000000000000000000000000000045
:403B80000000000000000000000000000000000000000000000000000000000000000000000000000000000000000000000000000000000000000000000000000000000005
:403BC00000000000000000000000000000000000000000000000000000000000000000000000000000000000000000000000000000000000000000000000000000000000C5
:403C00000000000000000000000000000000000000000000000000000000000000000000000000000000000000000000000000000000000000000000000000000000000084
:403C40000000000000000000000000000000000000000000000000000000000000000000000000000000000000000000000000000000000000000000000000000000000044
:403C80000000000000000000000000000000000000000000000000000000000000000000000000000000000000000000000000000000000000000000000000000000000004
:403CC00000000000000000000000000000000000000000000000000000000000000000000000000000000000000000000000000000000000000000000000000000000000C4
:403D00000000000000000000000000000000000000000000000000000000000000000000000000000000000000000000000000000000000000000000000000000000000083
:403D40000000000000000000000000000000000000000000000000000000000000000000000000000000000000000000000000000000000000000000000000000000000043
:403D80000000000000000000000000000000000000000000000000000000000000000000000000000000000000000000000000000000000000000000000000000000000003
:403DC00000000000000000000000000000000000000000000000000000000000000000000000000000000000000000000000000000000000000000000000000000000000C3
:403E00000000000000000000000000000000000000000000000000000000000000000000000000000000000000000000000000000000000000000000000000000000000082
:403E40000000000000000000000000000000000000000000000000000000000000000000000000000000000000000000000000000000000000000000000000000000000042
:403E80000000000000000000000000000000000000000000000000000000000000000000000000000000000000000000000000000000000000000000000000000000000002
:403EC00000000000000000000000000000000000000000000000000000000000000000000000000000000000000000000000000000000000000000000000000000000000C2
:403F00000000000000000000000000000000000000000000000000000000000000000000000000000000000000000000000000000000000000000000000000000000000081
:403F40000000000000000000000000000000000000000000000000000000000000000000000000000000000000000000000000000000000000000000000000000000000041
:403F80000000000000000000000000000000000000000000000000000000000000000000000000000000000000000000000000000000000000000000000000000000000001
:403FC00000000000000000000000000000000000000000000000000000000000000000000000000000000000000000000000000000000000000000000000000000000000C1
:404000000000000000000000000000000000000000000000000000000000000000000000000000000000000000000000000000000000000000000000000000000000000080
:404040000000000000000000000000000000000000000000000000000000000000000000000000000000000000000000000000000000000000000000000000000000000040
:404080000000000000000000000000000000000000000000000000000000000000000000000000000000000000000000000000000000000000000000000000000000000000
:4040C00000000000000000000000000000000000000000000000000000000000000000000000000000000000000000000000000000000000000000000000000000000000C0
:40410000000000000000000000000000000000000000000000000000000000000000000000000000000000000000000000000000000000000000000000000000000000007F
:40414000000000000000000000000000000000000000000000000000000000000000000000000000000000000000000000000000000000000000000000000000000000003F
:4041800000000000000000000000000000000000000000000000000000000000000000000000000000000000000000000000000000000000000000000000000000000000FF
:4041C00000000000000000000000000000000000000000000000000000000000000000000000000000000000000000000000000000000000000000000000000000000000BF
:40420000000000000000000000000000000000000000000000000000000000000000000000000000000000000000000000000000000000000000000000000000000000007E
:40424000000000000000000000000000000000000000000000000000000000000000000000000000000000000000000000000000000000000000000000000000000000003E
:4042800000000000000000000000000000000000000000000000000000000000000000000000000000000000000000000000000000000000000000000000000000000000FE
:4042C00000000000000000000000000000000000000000000000000000000000000000000000000000000000000000000000000000000000000000000000000000000000BE
:40430000000000000000000000000000000000000000000000000000000000000000000000000000000000000000000000000000000000000000000000000000000000007D
:40434000000000000000000000000000000000000000000000000000000000000000000000000000000000000000000000000000000000000000000000000000000000003D
:4043800000000000000000000000000000000000000000000000000000000000000000000000000000000000000000000000000000000000000000000000000000000000FD
:4043C00000000000000000000000000000000000000000000000000000000000000000000000000000000000000000000000000000000000000000000000000000000000BD
:40440000000000000000000000000000000000000000000000000000000000000000000000000000000000000000000000000000000000000000000000000000000000007C
:40444000000000000000000000000000000000000000000000000000000000000000000000000000000000000000000000000000000000000000000000000000000000003C
:4044800000000000000000000000000000000000000000000000000000000000000000000000000000000000000000000000000000000000000000000000000000000000FC
:4044C00000000000000000000000000000000000000000000000000000000000000000000000000000000000000000000000000000000000000000000000000000000000BC
:40450000000000000000000000000000000000000000000000000000000000000000000000000000000000000000000000000000000000000000000000000000000000007B
:40454000000000000000000000000000000000000000000000000000000000000000000000000000000000000000000000000000000000000000000000000000000000003B
:4045800000000000000000000000000000000000000000000000000000000000000000000000000000000000000000000000000000000000000000000000000000000000FB
:4045C00000000000000000000000000000000000000000000000000000000000000000000000000000000000000000000000000000000000000000000000000000000000BB
:40460000000000000000000000000000000000000000000000000000000000000000000000000000000000000000000000000000000000000000000000000000000000007A
:40464000000000000000000000000000000000000000000000000000000000000000000000000000000000000000000000000000000000000000000000000000000000003A
:4046800000000000000000000000000000000000000000000000000000000000000000000000000000000000000000000000000000000000000000000000000000000000FA
:4046C00000000000000000000000000000000000000000000000000000000000000000000000000000000000000000000000000000000000000000000000000000000000BA
:404700000000000000000000000000000000000000000000000000000000000000000000000000000000000000000000000000000000000000000000000000000000000079
:404740000000000000000000000000000000000000000000000000000000000000000000000000000000000000000000000000000000000000000000000000000000000039
:4047800000000000000000000000000000000000000000000000000000000000000000000000000000000000000000000000000000000000000000000000000000000000F9
:4047C00000000000000000000000000000000000000000000000000000000000000000000000000000000000000000000000000000000000000000000000000000000000B9
:404800000000000000000000000000000000000000000000000000000000000000000000000000000000000000000000000000000000000000000000000000000000000078
:404840000000000000000000000000000000000000000000000000000000000000000000000000000000000000000000000000000000000000000000000000000000000038
:4048800000000000000000000000000000000000000000000000000000000000000000000000000000000000000000000000000000000000000000000000000000000000F8
:4048C00000000000000000000000000000000000000000000000000000000000000000000000000000000000000000000000000000000000000000000000000000000000B8
:404900000000000000000000000000000000000000000000000000000000000000000000000000000000000000000000000000000000000000000000000000000000000077
:404940000000000000000000000000000000000000000000000000000000000000000000000000000000000000000000000000000000000000000000000000000000000037
:4049800000000000000000000000000000000000000000000000000000000000000000000000000000000000000000000000000000000000000000000000000000000000F7
:4049C00000000000000000000000000000000000000000000000000000000000000000000000000000000000000000000000000000000000000000000000000000000000B7
:404A00000000000000000000000000000000000000000000000000000000000000000000000000000000000000000000000000000000000000000000000000000000000076
:404A40000000000000000000000000000000000000000000000000000000000000000000000000000000000000000000000000000000000000000000000000000000000036
:404A800000000000000000000000000000000000000000000000000000000000000000000000000000000000000000000000000000000000000000000000000000000000F6
:404AC00000000000000000000000000000000000000000000000000000000000000000000000000000000000000000000000000000000000000000000000000000000000B6
:404B00000000000000000000000000000000000000000000000000000000000000000000000000000000000000000000000000000000000000000000000000000000000075
:404B40000000000000000000000000000000000000000000000000000000000000000000000000000000000000000000000000000000000000000000000000000000000035
:404B800000000000000000000000000000000000000000000000000000000000000000000000000000000000000000000000000000000000000000000000000000000000F5
:404BC00000000000000000000000000000000000000000000000000000000000000000000000000000000000000000000000000000000000000000000000000000000000B5
:404C00000000000000000000000000000000000000000000000000000000000000000000000000000000000000000000000000000000000000000000000000000000000074
:404C40000000000000000000000000000000000000000000000000000000000000000000000000000000000000000000000000000000000000000000000000000000000034
:404C800000000000000000000000000000000000000000000000000000000000000000000000000000000000000000000000000000000000000000000000000000000000F4
:404CC00000000000000000000000000000000000000000000000000000000000000000000000000000000000000000000000000000000000000000000000000000000000B4
:404D00000000000000000000000000000000000000000000000000000000000000000000000000000000000000000000000000000000000000000000000000000000000073
:404D40000000000000000000000000000000000000000000000000000000000000000000000000000000000000000000000000000000000000000000000000000000000033
:404D800000000000000000000000000000000000000000000000000000000000000000000000000000000000000000000000000000000000000000000000000000000000F3
:404DC00000000000000000000000000000000000000000000000000000000000000000000000000000000000000000000000000000000000000000000000000000000000B3
:404E00000000000000000000000000000000000000000000000000000000000000000000000000000000000000000000000000000000000000000000000000000000000072
:404E40000000000000000000000000000000000000000000000000000000000000000000000000000000000000000000000000000000000000000000000000000000000032
:404E800000000000000000000000000000000000000000000000000000000000000000000000000000000000000000000000000000000000000000000000000000000000F2
:404EC00000000000000000000000000000000000000000000000000000000000000000000000000000000000000000000000000000000000000000000000000000000000B2
:404F00000000000000000000000000000000000000000000000000000000000000000000000000000000000000000000000000000000000000000000000000000000000071
:404F40000000000000000000000000000000000000000000000000000000000000000000000000000000000000000000000000000000000000000000000000000000000031
:404F800000000000000000000000000000000000000000000000000000000000000000000000000000000000000000000000000000000000000000000000000000000000F1
:404FC00000000000000000000000000000000000000000000000000000000000000000000000000000000000000000000000000000000000000000000000000000000000B1
:405000000000000000000000000000000000000000000000000000000000000000000000000000000000000000000000000000000000000000000000000000000000000070
:405040000000000000000000000000000000000000000000000000000000000000000000000000000000000000000000000000000000000000000000000000000000000030
:4050800000000000000000000000000000000000000000000000000000000000000000000000000000000000000000000000000000000000000000000000000000000000F0
:4050C00000000000000000000000000000000000000000000000000000000000000000000000000000000000000000000000000000000000000000000000000000000000B0
:40510000000000000000000000000000000000000000000000000000000000000000000000000000000000000000000000000000000000000000000000000000000000006F
:40514000000000000000000000000000000000000000000000000000000000000000000000000000000000000000000000000000000000000000000000000000000000002F
:4051800000000000000000000000000000000000000000000000000000000000000000000000000000000000000000000000000000000000000000000000000000000000EF
:4051C00000000000000000000000000000000000000000000000000000000000000000000000000000000000000000000000000000000000000000000000000000000000AF
:40520000000000000000000000000000000000000000000000000000000000000000000000000000000000000000000000000000000000000000000000000000000000006E
:40524000000000000000000000000000000000000000000000000000000000000000000000000000000000000000000000000000000000000000000000000000000000002E
:4052800000000000000000000000000000000000000000000000000000000000000000000000000000000000000000000000000000000000000000000000000000000000EE
:4052C00000000000000000000000000000000000000000000000000000000000000000000000000000000000000000000000000000000000000000000000000000000000AE
:40530000000000000000000000000000000000000000000000000000000000000000000000000000000000000000000000000000000000000000000000000000000000006D
:40534000000000000000000000000000000000000000000000000000000000000000000000000000000000000000000000000000000000000000000000000000000000002D
:4053800000000000000000000000000000000000000000000000000000000000000000000000000000000000000000000000000000000000000000000000000000000000ED
:4053C00000000000000000000000000000000000000000000000000000000000000000000000000000000000000000000000000000000000000000000000000000000000AD
:40540000000000000000000000000000000000000000000000000000000000000000000000000000000000000000000000000000000000000000000000000000000000006C
:40544000000000000000000000000000000000000000000000000000000000000000000000000000000000000000000000000000000000000000000000000000000000002C
:4054800000000000000000000000000000000000000000000000000000000000000000000000000000000000000000000000000000000000000000000000000000000000EC
:4054C00000000000000000000000000000000000000000000000000000000000000000000000000000000000000000000000000000000000000000000000000000000000AC
:40550000000000000000000000000000000000000000000000000000000000000000000000000000000000000000000000000000000000000000000000000000000000006B
:40554000000000000000000000000000000000000000000000000000000000000000000000000000000000000000000000000000000000000000000000000000000000002B
:4055800000000000000000000000000000000000000000000000000000000000000000000000000000000000000000000000000000000000000000000000000000000000EB
:4055C00000000000000000000000000000000000000000000000000000000000000000000000000000000000000000000000000000000000000000000000000000000000AB
:40560000000000000000000000000000000000000000000000000000000000000000000000000000000000000000000000000000000000000000000000000000000000006A
:40564000000000000000000000000000000000000000000000000000000000000000000000000000000000000000000000000000000000000000000000000000000000002A
:4056800000000000000000000000000000000000000000000000000000000000000000000000000000000000000000000000000000000000000000000000000000000000EA
:4056C00000000000000000000000000000000000000000000000000000000000000000000000000000000000000000000000000000000000000000000000000000000000AA
:405700000000000000000000000000000000000000000000000000000000000000000000000000000000000000000000000000000000000000000000000000000000000069
:405740000000000000000000000000000000000000000000000000000000000000000000000000000000000000000000000000000000000000000000000000000000000029
:4057800000000000000000000000000000000000000000000000000000000000000000000000000000000000000000000000000000000000000000000000000000000000E9
:4057C00000000000000000000000000000000000000000000000000000000000000000000000000000000000000000000000000000000000000000000000000000000000A9
:405800000000000000000000000000000000000000000000000000000000000000000000000000000000000000000000000000000000000000000000000000000000000068
:405840000000000000000000000000000000000000000000000000000000000000000000000000000000000000000000000000000000000000000000000000000000000028
:4058800000000000000000000000000000000000000000000000000000000000000000000000000000000000000000000000000000000000000000000000000000000000E8
:4058C00000000000000000000000000000000000000000000000000000000000000000000000000000000000000000000000000000000000000000000000000000000000A8
:405900000000000000000000000000000000000000000000000000000000000000000000000000000000000000000000000000000000000000000000000000000000000067
:405940000000000000000000000000000000000000000000000000000000000000000000000000000000000000000000000000000000000000000000000000000000000027
:4059800000000000000000000000000000000000000000000000000000000000000000000000000000000000000000000000000000000000000000000000000000000000E7
:4059C00000000000000000000000000000000000000000000000000000000000000000000000000000000000000000000000000000000000000000000000000000000000A7
:405A00000000000000000000000000000000000000000000000000000000000000000000000000000000000000000000000000000000000000000000000000000000000066
:405A40000000000000000000000000000000000000000000000000000000000000000000000000000000000000000000000000000000000000000000000000000000000026
:405A800000000000000000000000000000000000000000000000000000000000000000000000000000000000000000000000000000000000000000000000000000000000E6
:405AC00000000000000000000000000000000000000000000000000000000000000000000000000000000000000000000000000000000000000000000000000000000000A6
:405B00000000000000000000000000000000000000000000000000000000000000000000000000000000000000000000000000000000000000000000000000000000000065
:405B40000000000000000000000000000000000000000000000000000000000000000000000000000000000000000000000000000000000000000000000000000000000025
:405B800000000000000000000000000000000000000000000000000000000000000000000000000000000000000000000000000000000000000000000000000000000000E5
:405BC00000000000000000000000000000000000000000000000000000000000000000000000000000000000000000000000000000000000000000000000000000000000A5
:405C00000000000000000000000000000000000000000000000000000000000000000000000000000000000000000000000000000000000000000000000000000000000064
:405C40000000000000000000000000000000000000000000000000000000000000000000000000000000000000000000000000000000000000000000000000000000000024
:405C800000000000000000000000000000000000000000000000000000000000000000000000000000000000000000000000000000000000000000000000000000000000E4
:405CC00000000000000000000000000000000000000000000000000000000000000000000000000000000000000000000000000000000000000000000000000000000000A4
:405D00000000000000000000000000000000000000000000000000000000000000000000000000000000000000000000000000000000000000000000000000000000000063
:405D40000000000000000000000000000000000000000000000000000000000000000000000000000000000000000000000000000000000000000000000000000000000023
:405D800000000000000000000000000000000000000000000000000000000000000000000000000000000000000000000000000000000000000000000000000000000000E3
:405DC00000000000000000000000000000000000000000000000000000000000000000000000000000000000000000000000000000000000000000000000000000000000A3
:405E00000000000000000000000000000000000000000000000000000000000000000000000000000000000000000000000000000000000000000000000000000000000062
:405E40000000000000000000000000000000000000000000000000000000000000000000000000000000000000000000000000000000000000000000000000000000000022
:405E800000000000000000000000000000000000000000000000000000000000000000000000000000000000000000000000000000000000000000000000000000000000E2
:405EC00000000000000000000000000000000000000000000000000000000000000000000000000000000000000000000000000000000000000000000000000000000000A2
:405F00000000000000000000000000000000000000000000000000000000000000000000000000000000000000000000000000000000000000000000000000000000000061
:405F40000000000000000000000000000000000000000000000000000000000000000000000000000000000000000000000000000000000000000000000000000000000021
:405F800000000000000000000000000000000000000000000000000000000000000000000000000000000000000000000000000000000000000000000000000000000000E1
:405FC00000000000000000000000000000000000000000000000000000000000000000000000000000000000000000000000000000000000000000000000000000000000A1
:406000000000000000000000000000000000000000000000000000000000000000000000000000000000000000000000000000000000000000000000000000000000000060
:406040000000000000000000000000000000000000000000000000000000000000000000000000000000000000000000000000000000000000000000000000000000000020
:4060800000000000000000000000000000000000000000000000000000000000000000000000000000000000000000000000000000000000000000000000000000000000E0
:4060C00000000000000000000000000000000000000000000000000000000000000000000000000000000000000000000000000000000000000000000000000000000000A0
:40610000000000000000000000000000000000000000000000000000000000000000000000000000000000000000000000000000000000000000000000000000000000005F
:40614000000000000000000000000000000000000000000000000000000000000000000000000000000000000000000000000000000000000000000000000000000000001F
:4061800000000000000000000000000000000000000000000000000000000000000000000000000000000000000000000000000000000000000000000000000000000000DF
:4061C000000000000000000000000000000000000000000000000000000000000000000000000000000000000000000000000000000000000000000000000000000000009F
:40620000000000000000000000000000000000000000000000000000000000000000000000000000000000000000000000000000000000000000000000000000000000005E
:40624000000000000000000000000000000000000000000000000000000000000000000000000000000000000000000000000000000000000000000000000000000000001E
:4062800000000000000000000000000000000000000000000000000000000000000000000000000000000000000000000000000000000000000000000000000000000000DE
:4062C000000000000000000000000000000000000000000000000000000000000000000000000000000000000000000000000000000000000000000000000000000000009E
:40630000000000000000000000000000000000000000000000000000000000000000000000000000000000000000000000000000000000000000000000000000000000005D
:40634000000000000000000000000000000000000000000000000000000000000000000000000000000000000000000000000000000000000000000000000000000000001D
:4063800000000000000000000000000000000000000000000000000000000000000000000000000000000000000000000000000000000000000000000000000000000000DD
:4063C000000000000000000000000000000000000000000000000000000000000000000000000000000000000000000000000000000000000000000000000000000000009D
:40640000000000000000000000000000000000000000000000000000000000000000000000000000000000000000000000000000000000000000000000000000000000005C
:40644000000000000000000000000000000000000000000000000000000000000000000000000000000000000000000000000000000000000000000000000000000000001C
:4064800000000000000000000000000000000000000000000000000000000000000000000000000000000000000000000000000000000000000000000000000000000000DC
:4064C000000000000000000000000000000000000000000000000000000000000000000000000000000000000000000000000000000000000000000000000000000000009C
:40650000000000000000000000000000000000000000000000000000000000000000000000000000000000000000000000000000000000000000000000000000000000005B
:40654000000000000000000000000000000000000000000000000000000000000000000000000000000000000000000000000000000000000000000000000000000000001B
:4065800000000000000000000000000000000000000000000000000000000000000000000000000000000000000000000000000000000000000000000000000000000000DB
:4065C000000000000000000000000000000000000000000000000000000000000000000000000000000000000000000000000000000000000000000000000000000000009B
:40660000000000000000000000000000000000000000000000000000000000000000000000000000000000000000000000000000000000000000000000000000000000005A
:40664000000000000000000000000000000000000000000000000000000000000000000000000000000000000000000000000000000000000000000000000000000000001A
:4066800000000000000000000000000000000000000000000000000000000000000000000000000000000000000000000000000000000000000000000000000000000000DA
:4066C000000000000000000000000000000000000000000000000000000000000000000000000000000000000000000000000000000000000000000000000000000000009A
:406700000000000000000000000000000000000000000000000000000000000000000000000000000000000000000000000000000000000000000000000000000000000059
:406740000000000000000000000000000000000000000000000000000000000000000000000000000000000000000000000000000000000000000000000000000000000019
:4067800000000000000000000000000000000000000000000000000000000000000000000000000000000000000000000000000000000000000000000000000000000000D9
:4067C0000000000000000000000000000000000000000000000000000000000000000000000000000000000000000000000000000000000000000000000000000000000099
:406800000000000000000000000000000000000000000000000000000000000000000000000000000000000000000000000000000000000000000000000000000000000058
:406840000000000000000000000000000000000000000000000000000000000000000000000000000000000000000000000000000000000000000000000000000000000018
:4068800000000000000000000000000000000000000000000000000000000000000000000000000000000000000000000000000000000000000000000000000000000000D8
:4068C0000000000000000000000000000000000000000000000000000000000000000000000000000000000000000000000000000000000000000000000000000000000098
:406900000000000000000000000000000000000000000000000000000000000000000000000000000000000000000000000000000000000000000000000000000000000057
:406940000000000000000000000000000000000000000000000000000000000000000000000000000000000000000000000000000000000000000000000000000000000017
:4069800000000000000000000000000000000000000000000000000000000000000000000000000000000000000000000000000000000000000000000000000000000000D7
:4069C0000000000000000000000000000000000000000000000000000000000000000000000000000000000000000000000000000000000000000000000000000000000097
:406A00000000000000000000000000000000000000000000000000000000000000000000000000000000000000000000000000000000000000000000000000000000000056
:406A40000000000000000000000000000000000000000000000000000000000000000000000000000000000000000000000000000000000000000000000000000000000016
:406A800000000000000000000000000000000000000000000000000000000000000000000000000000000000000000000000000000000000000000000000000000000000D6
:406AC0000000000000000000000000000000000000000000000000000000000000000000000000000000000000000000000000000000000000000000000000000000000096
:406B00000000000000000000000000000000000000000000000000000000000000000000000000000000000000000000000000000000000000000000000000000000000055
:406B40000000000000000000000000000000000000000000000000000000000000000000000000000000000000000000000000000000000000000000000000000000000015
:406B800000000000000000000000000000000000000000000000000000000000000000000000000000000000000000000000000000000000000000000000000000000000D5
:406BC0000000000000000000000000000000000000000000000000000000000000000000000000000000000000000000000000000000000000000000000000000000000095
:406C00000000000000000000000000000000000000000000000000000000000000000000000000000000000000000000000000000000000000000000000000000000000054
:406C40000000000000000000000000000000000000000000000000000000000000000000000000000000000000000000000000000000000000000000000000000000000014
:406C800000000000000000000000000000000000000000000000000000000000000000000000000000000000000000000000000000000000000000000000000000000000D4
:406CC0000000000000000000000000000000000000000000000000000000000000000000000000000000000000000000000000000000000000000000000000000000000094
:406D00000000000000000000000000000000000000000000000000000000000000000000000000000000000000000000000000000000000000000000000000000000000053
:406D40000000000000000000000000000000000000000000000000000000000000000000000000000000000000000000000000000000000000000000000000000000000013
:406D800000000000000000000000000000000000000000000000000000000000000000000000000000000000000000000000000000000000000000000000000000000000D3
:406DC0000000000000000000000000000000000000000000000000000000000000000000000000000000000000000000000000000000000000000000000000000000000093
:406E00000000000000000000000000000000000000000000000000000000000000000000000000000000000000000000000000000000000000000000000000000000000052
:406E40000000000000000000000000000000000000000000000000000000000000000000000000000000000000000000000000000000000000000000000000000000000012
:406E800000000000000000000000000000000000000000000000000000000000000000000000000000000000000000000000000000000000000000000000000000000000D2
:406EC0000000000000000000000000000000000000000000000000000000000000000000000000000000000000000000000000000000000000000000000000000000000092
:406F00000000000000000000000000000000000000000000000000000000000000000000000000000000000000000000000000000000000000000000000000000000000051
:406F40000000000000000000000000000000000000000000000000000000000000000000000000000000000000000000000000000000000000000000000000000000000011
:406F800000000000000000000000000000000000000000000000000000000000000000000000000000000000000000000000000000000000000000000000000000000000D1
:406FC0000000000000000000000000000000000000000000000000000000000000000000000000000000000000000000000000000000000000000000000000000000000091
:407000000000000000000000000000000000000000000000000000000000000000000000000000000000000000000000000000000000000000000000000000000000000050
:407040000000000000000000000000000000000000000000000000000000000000000000000000000000000000000000000000000000000000000000000000000000000010
:4070800000000000000000000000000000000000000000000000000000000000000000000000000000000000000000000000000000000000000000000000000000000000D0
:4070C0000000000000000000000000000000000000000000000000000000000000000000000000000000000000000000000000000000000000000000000000000000000090
:40710000000000000000000000000000000000000000000000000000000000000000000000000000000000000000000000000000000000000000000000000000000000004F
:40714000000000000000000000000000000000000000000000000000000000000000000000000000000000000000000000000000000000000000000000000000000000000F
:4071800000000000000000000000000000000000000000000000000000000000000000000000000000000000000000000000000000000000000000000000000000000000CF
:4071C000000000000000000000000000000000000000000000000000000000000000000000000000000000000000000000000000000000000000000000000000000000008F
:40720000000000000000000000000000000000000000000000000000000000000000000000000000000000000000000000000000000000000000000000000000000000004E
:40724000000000000000000000000000000000000000000000000000000000000000000000000000000000000000000000000000000000000000000000000000000000000E
:4072800000000000000000000000000000000000000000000000000000000000000000000000000000000000000000000000000000000000000000000000000000000000CE
:4072C000000000000000000000000000000000000000000000000000000000000000000000000000000000000000000000000000000000000000000000000000000000008E
:40730000000000000000000000000000000000000000000000000000000000000000000000000000000000000000000000000000000000000000000000000000000000004D
:40734000000000000000000000000000000000000000000000000000000000000000000000000000000000000000000000000000000000000000000000000000000000000D
:4073800000000000000000000000000000000000000000000000000000000000000000000000000000000000000000000000000000000000000000000000000000000000CD
:4073C000000000000000000000000000000000000000000000000000000000000000000000000000000000000000000000000000000000000000000000000000000000008D
:40740000000000000000000000000000000000000000000000000000000000000000000000000000000000000000000000000000000000000000000000000000000000004C
:40744000000000000000000000000000000000000000000000000000000000000000000000000000000000000000000000000000000000000000000000000000000000000C
:4074800000000000000000000000000000000000000000000000000000000000000000000000000000000000000000000000000000000000000000000000000000000000CC
:4074C000000000000000000000000000000000000000000000000000000000000000000000000000000000000000000000000000000000000000000000000000000000008C
:40750000000000000000000000000000000000000000000000000000000000000000000000000000000000000000000000000000000000000000000000000000000000004B
:40754000000000000000000000000000000000000000000000000000000000000000000000000000000000000000000000000000000000000000000000000000000000000B
:4075800000000000000000000000000000000000000000000000000000000000000000000000000000000000000000000000000000000000000000000000000000000000CB
:4075C000000000000000000000000000000000000000000000000000000000000000000000000000000000000000000000000000000000000000000000000000000000008B
:40760000000000000000000000000000000000000000000000000000000000000000000000000000000000000000000000000000000000000000000000000000000000004A
:40764000000000000000000000000000000000000000000000000000000000000000000000000000000000000000000000000000000000000000000000000000000000000A
:4076800000000000000000000000000000000000000000000000000000000000000000000000000000000000000000000000000000000000000000000000000000000000CA
:4076C000000000000000000000000000000000000000000000000000000000000000000000000000000000000000000000000000000000000000000000000000000000008A
:407700000000000000000000000000000000000000000000000000000000000000000000000000000000000000000000000000000000000000000000000000000000000049
:407740000000000000000000000000000000000000000000000000000000000000000000000000000000000000000000000000000000000000000000000000000000000009
:4077800000000000000000000000000000000000000000000000000000000000000000000000000000000000000000000000000000000000000000000000000000000000C9
:4077C0000000000000000000000000000000000000000000000000000000000000000000000000000000000000000000000000000000000000000000000000000000000089
:407800000000000000000000000000000000000000000000000000000000000000000000000000000000000000000000000000000000000000000000000000000000000048
:407840000000000000000000000000000000000000000000000000000000000000000000000000000000000000000000000000000000000000000000000000000000000008
:4078800000000000000000000000000000000000000000000000000000000000000000000000000000000000000000000000000000000000000000000000000000000000C8
:4078C0000000000000000000000000000000000000000000000000000000000000000000000000000000000000000000000000000000000000000000000000000000000088
:407900000000000000000000000000000000000000000000000000000000000000000000000000000000000000000000000000000000000000000000000000000000000047
:407940000000000000000000000000000000000000000000000000000000000000000000000000000000000000000000000000000000000000000000000000000000000007
:4079800000000000000000000000000000000000000000000000000000000000000000000000000000000000000000000000000000000000000000000000000000000000C7
:4079C0000000000000000000000000000000000000000000000000000000000000000000000000000000000000000000000000000000000000000000000000000000000087
:407A00000000000000000000000000000000000000000000000000000000000000000000000000000000000000000000000000000000000000000000000000000000000046
:407A40000000000000000000000000000000000000000000000000000000000000000000000000000000000000000000000000000000000000000000000000000000000006
:407A800000000000000000000000000000000000000000000000000000000000000000000000000000000000000000000000000000000000000000000000000000000000C6
:407AC0000000000000000000000000000000000000000000000000000000000000000000000000000000000000000000000000000000000000000000000000000000000086
:407B00000000000000000000000000000000000000000000000000000000000000000000000000000000000000000000000000000000000000000000000000000000000045
:407B40000000000000000000000000000000000000000000000000000000000000000000000000000000000000000000000000000000000000000000000000000000000005
:407B800000000000000000000000000000000000000000000000000000000000000000000000000000000000000000000000000000000000000000000000000000000000C5
:407BC0000000000000000000000000000000000000000000000000000000000000000000000000000000000000000000000000000000000000000000000000000000000085
:407C00000000000000000000000000000000000000000000000000000000000000000000000000000000000000000000000000000000000000000000000000000000000044
:407C40000000000000000000000000000000000000000000000000000000000000000000000000000000000000000000000000000000000000000000000000000000000004
:407C800000000000000000000000000000000000000000000000000000000000000000000000000000000000000000000000000000000000000000000000000000000000C4
:407CC0000000000000000000000000000000000000000000000000000000000000000000000000000000000000000000000000000000000000000000000000000000000084
:407D00000000000000000000000000000000000000000000000000000000000000000000000000000000000000000000000000000000000000000000000000000000000043
:407D40000000000000000000000000000000000000000000000000000000000000000000000000000000000000000000000000000000000000000000000000000000000003
:407D800000000000000000000000000000000000000000000000000000000000000000000000000000000000000000000000000000000000000000000000000000000000C3
:407DC0000000000000000000000000000000000000000000000000000000000000000000000000000000000000000000000000000000000000000000000000000000000083
:407E00000000000000000000000000000000000000000000000000000000000000000000000000000000000000000000000000000000000000000000000000000000000042
:407E40000000000000000000000000000000000000000000000000000000000000000000000000000000000000000000000000000000000000000000000000000000000002
:407E800000000000000000000000000000000000000000000000000000000000000000000000000000000000000000000000000000000000000000000000000000000000C2
:407EC0000000000000000000000000000000000000000000000000000000000000000000000000000000000000000000000000000000000000000000000000000000000082
:407F00000000000000000000000000000000000000000000000000000000000000000000000000000000000000000000000000000000000000000000000000000000000041
:407F40000000000000000000000000000000000000000000000000000000000000000000000000000000000000000000000000000000000000000000000000000000000001
:407F800000000000000000000000000000000000000000000000000000000000000000000000000000000000000000000000000000000000000000000000000000000000C1
:407FC0000000000000000000000000000000000000000000000000000000000000000000000000000000000000000000000000000000000000000000000000000000000081
:408000000000000000000000000000000000000000000000000000000000000000000000000000000000000000000000000000000000000000000000000000000000000040
:408040000000000000000000000000000000000000000000000000000000000000000000000000000000000000000000000000000000000000000000000000000000000000
:4080800000000000000000000000000000000000000000000000000000000000000000000000000000000000000000000000000000000000000000000000000000000000C0
:4080C0000000000000000000000000000000000000000000000000000000000000000000000000000000000000000000000000000000000000000000000000000000000080
:40810000000000000000000000000000000000000000000000000000000000000000000000000000000000000000000000000000000000000000000000000000000000003F
:4081400000000000000000000000000000000000000000000000000000000000000000000000000000000000000000000000000000000000000000000000000000000000FF
:4081800000000000000000000000000000000000000000000000000000000000000000000000000000000000000000000000000000000000000000000000000000000000BF
:4081C000000000000000000000000000000000000000000000000000000000000000000000000000000000000000000000000000000000000000000000000000000000007F
:40820000000000000000000000000000000000000000000000000000000000000000000000000000000000000000000000000000000000000000000000000000000000003E
:4082400000000000000000000000000000000000000000000000000000000000000000000000000000000000000000000000000000000000000000000000000000000000FE
:4082800000000000000000000000000000000000000000000000000000000000000000000000000000000000000000000000000000000000000000000000000000000000BE
:4082C000000000000000000000000000000000000000000000000000000000000000000000000000000000000000000000000000000000000000000000000000000000007E
:40830000000000000000000000000000000000000000000000000000000000000000000000000000000000000000000000000000000000000000000000000000000000003D
:4083400000000000000000000000000000000000000000000000000000000000000000000000000000000000000000000000000000000000000000000000000000000000FD
:4083800000000000000000000000000000000000000000000000000000000000000000000000000000000000000000000000000000000000000000000000000000000000BD
:4083C000000000000000000000000000000000000000000000000000000000000000000000000000000000000000000000000000000000000000000000000000000000007D
:40840000000000000000000000000000000000000000000000000000000000000000000000000000000000000000000000000000000000000000000000000000000000003C
:4084400000000000000000000000000000000000000000000000000000000000000000000000000000000000000000000000000000000000000000000000000000000000FC
:4084800000000000000000000000000000000000000000000000000000000000000000000000000000000000000000000000000000000000000000000000000000000000BC
:4084C000000000000000000000000000000000000000000000000000000000000000000000000000000000000000000000000000000000000000000000000000000000007C
:40850000000000000000000000000000000000000000000000000000000000000000000000000000000000000000000000000000000000000000000000000000000000003B
:4085400000000000000000000000000000000000000000000000000000000000000000000000000000000000000000000000000000000000000000000000000000000000FB
:4085800000000000000000000000000000000000000000000000000000000000000000000000000000000000000000000000000000000000000000000000000000000000BB
:4085C000000000000000000000000000000000000000000000000000000000000000000000000000000000000000000000000000000000000000000000000000000000007B
:40860000000000000000000000000000000000000000000000000000000000000000000000000000000000000000000000000000000000000000000000000000000000003A
:4086400000000000000000000000000000000000000000000000000000000000000000000000000000000000000000000000000000000000000000000000000000000000FA
:4086800000000000000000000000000000000000000000000000000000000000000000000000000000000000000000000000000000000000000000000000000000000000BA
:4086C000000000000000000000000000000000000000000000000000000000000000000000000000000000000000000000000000000000000000000000000000000000007A
:408700000000000000000000000000000000000000000000000000000000000000000000000000000000000000000000000000000000000000000000000000000000000039
:4087400000000000000000000000000000000000000000000000000000000000000000000000000000000000000000000000000000000000000000000000000000000000F9
:4087800000000000000000000000000000000000000000000000000000000000000000000000000000000000000000000000000000000000000000000000000000000000B9
:4087C0000000000000000000000000000000000000000000000000000000000000000000000000000000000000000000000000000000000000000000000000000000000079
:408800000000000000000000000000000000000000000000000000000000000000000000000000000000000000000000000000000000000000000000000000000000000038
:4088400000000000000000000000000000000000000000000000000000000000000000000000000000000000000000000000000000000000000000000000000000000000F8
:4088800000000000000000000000000000000000000000000000000000000000000000000000000000000000000000000000000000000000000000000000000000000000B8
:4088C0000000000000000000000000000000000000000000000000000000000000000000000000000000000000000000000000000000000000000000000000000000000078
:408900000000000000000000000000000000000000000000000000000000000000000000000000000000000000000000000000000000000000000000000000000000000037
:4089400000000000000000000000000000000000000000000000000000000000000000000000000000000000000000000000000000000000000000000000000000000000F7
:4089800000000000000000000000000000000000000000000000000000000000000000000000000000000000000000000000000000000000000000000000000000000000B7
:4089C0000000000000000000000000000000000000000000000000000000000000000000000000000000000000000000000000000000000000000000000000000000000077
:408A00000000000000000000000000000000000000000000000000000000000000000000000000000000000000000000000000000000000000000000000000000000000036
:408A400000000000000000000000000000000000000000000000000000000000000000000000000000000000000000000000000000000000000000000000000000000000F6
:408A800000000000000000000000000000000000000000000000000000000000000000000000000000000000000000000000000000000000000000000000000000000000B6
:408AC0000000000000000000000000000000000000000000000000000000000000000000000000000000000000000000000000000000000000000000000000000000000076
:408B00000000000000000000000000000000000000000000000000000000000000000000000000000000000000000000000000000000000000000000000000000000000035
:408B400000000000000000000000000000000000000000000000000000000000000000000000000000000000000000000000000000000000000000000000000000000000F5
:408B800000000000000000000000000000000000000000000000000000000000000000000000000000000000000000000000000000000000000000000000000000000000B5
:408BC0000000000000000000000000000000000000000000000000000000000000000000000000000000000000000000000000000000000000000000000000000000000075
:408C00000000000000000000000000000000000000000000000000000000000000000000000000000000000000000000000000000000000000000000000000000000000034
:408C400000000000000000000000000000000000000000000000000000000000000000000000000000000000000000000000000000000000000000000000000000000000F4
:408C800000000000000000000000000000000000000000000000000000000000000000000000000000000000000000000000000000000000000000000000000000000000B4
:408CC0000000000000000000000000000000000000000000000000000000000000000000000000000000000000000000000000000000000000000000000000000000000074
:408D00000000000000000000000000000000000000000000000000000000000000000000000000000000000000000000000000000000000000000000000000000000000033
:408D400000000000000000000000000000000000000000000000000000000000000000000000000000000000000000000000000000000000000000000000000000000000F3
:408D800000000000000000000000000000000000000000000000000000000000000000000000000000000000000000000000000000000000000000000000000000000000B3
:408DC0000000000000000000000000000000000000000000000000000000000000000000000000000000000000000000000000000000000000000000000000000000000073
:408E00000000000000000000000000000000000000000000000000000000000000000000000000000000000000000000000000000000000000000000000000000000000032
:408E400000000000000000000000000000000000000000000000000000000000000000000000000000000000000000000000000000000000000000000000000000000000F2
:408E800000000000000000000000000000000000000000000000000000000000000000000000000000000000000000000000000000000000000000000000000000000000B2
:408EC0000000000000000000000000000000000000000000000000000000000000000000000000000000000000000000000000000000000000000000000000000000000072
:408F00000000000000000000000000000000000000000000000000000000000000000000000000000000000000000000000000000000000000000000000000000000000031
:408F400000000000000000000000000000000000000000000000000000000000000000000000000000000000000000000000000000000000000000000000000000000000F1
:408F800000000000000000000000000000000000000000000000000000000000000000000000000000000000000000000000000000000000000000000000000000000000B1
:408FC0000000000000000000000000000000000000000000000000000000000000000000000000000000000000000000000000000000000000000000000000000000000071
:409000000000000000000000000000000000000000000000000000000000000000000000000000000000000000000000000000000000000000000000000000000000000030
:4090400000000000000000000000000000000000000000000000000000000000000000000000000000000000000000000000000000000000000000000000000000000000F0
:4090800000000000000000000000000000000000000000000000000000000000000000000000000000000000000000000000000000000000000000000000000000000000B0
:4090C0000000000000000000000000000000000000000000000000000000000000000000000000000000000000000000000000000000000000000000000000000000000070
:40910000000000000000000000000000000000000000000000000000000000000000000000000000000000000000000000000000000000000000000000000000000000002F
:4091400000000000000000000000000000000000000000000000000000000000000000000000000000000000000000000000000000000000000000000000000000000000EF
:4091800000000000000000000000000000000000000000000000000000000000000000000000000000000000000000000000000000000000000000000000000000000000AF
:4091C000000000000000000000000000000000000000000000000000000000000000000000000000000000000000000000000000000000000000000000000000000000006F
:40920000000000000000000000000000000000000000000000000000000000000000000000000000000000000000000000000000000000000000000000000000000000002E
:4092400000000000000000000000000000000000000000000000000000000000000000000000000000000000000000000000000000000000000000000000000000000000EE
:4092800000000000000000000000000000000000000000000000000000000000000000000000000000000000000000000000000000000000000000000000000000000000AE
:4092C000000000000000000000000000000000000000000000000000000000000000000000000000000000000000000000000000000000000000000000000000000000006E
:40930000000000000000000000000000000000000000000000000000000000000000000000000000000000000000000000000000000000000000000000000000000000002D
:4093400000000000000000000000000000000000000000000000000000000000000000000000000000000000000000000000000000000000000000000000000000000000ED
:4093800000000000000000000000000000000000000000000000000000000000000000000000000000000000000000000000000000000000000000000000000000000000AD
:4093C000000000000000000000000000000000000000000000000000000000000000000000000000000000000000000000000000000000000000000000000000000000006D
:40940000000000000000000000000000000000000000000000000000000000000000000000000000000000000000000000000000000000000000000000000000000000002C
:4094400000000000000000000000000000000000000000000000000000000000000000000000000000000000000000000000000000000000000000000000000000000000EC
:4094800000000000000000000000000000000000000000000000000000000000000000000000000000000000000000000000000000000000000000000000000000000000AC
:4094C000000000000000000000000000000000000000000000000000000000000000000000000000000000000000000000000000000000000000000000000000000000006C
:40950000000000000000000000000000000000000000000000000000000000000000000000000000000000000000000000000000000000000000000000000000000000002B
:4095400000000000000000000000000000000000000000000000000000000000000000000000000000000000000000000000000000000000000000000000000000000000EB
:4095800000000000000000000000000000000000000000000000000000000000000000000000000000000000000000000000000000000000000000000000000000000000AB
:4095C000000000000000000000000000000000000000000000000000000000000000000000000000000000000000000000000000000000000000000000000000000000006B
:40960000000000000000000000000000000000000000000000000000000000000000000000000000000000000000000000000000000000000000000000000000000000002A
:4096400000000000000000000000000000000000000000000000000000000000000000000000000000000000000000000000000000000000000000000000000000000000EA
:4096800000000000000000000000000000000000000000000000000000000000000000000000000000000000000000000000000000000000000000000000000000000000AA
:4096C000000000000000000000000000000000000000000000000000000000000000000000000000000000000000000000000000000000000000000000000000000000006A
:409700000000000000000000000000000000000000000000000000000000000000000000000000000000000000000000000000000000000000000000000000000000000029
:4097400000000000000000000000000000000000000000000000000000000000000000000000000000000000000000000000000000000000000000000000000000000000E9
:4097800000000000000000000000000000000000000000000000000000000000000000000000000000000000000000000000000000000000000000000000000000000000A9
:4097C0000000000000000000000000000000000000000000000000000000000000000000000000000000000000000000000000000000000000000000000000000000000069
:409800000000000000000000000000000000000000000000000000000000000000000000000000000000000000000000000000000000000000000000000000000000000028
:4098400000000000000000000000000000000000000000000000000000000000000000000000000000000000000000000000000000000000000000000000000000000000E8
:4098800000000000000000000000000000000000000000000000000000000000000000000000000000000000000000000000000000000000000000000000000000000000A8
:4098C0000000000000000000000000000000000000000000000000000000000000000000000000000000000000000000000000000000000000000000000000000000000068
:409900000000000000000000000000000000000000000000000000000000000000000000000000000000000000000000000000000000000000000000000000000000000027
:4099400000000000000000000000000000000000000000000000000000000000000000000000000000000000000000000000000000000000000000000000000000000000E7
:4099800000000000000000000000000000000000000000000000000000000000000000000000000000000000000000000000000000000000000000000000000000000000A7
:4099C0000000000000000000000000000000000000000000000000000000000000000000000000000000000000000000000000000000000000000000000000000000000067
:409A00000000000000000000000000000000000000000000000000000000000000000000000000000000000000000000000000000000000000000000000000000000000026
:409A400000000000000000000000000000000000000000000000000000000000000000000000000000000000000000000000000000000000000000000000000000000000E6
:409A800000000000000000000000000000000000000000000000000000000000000000000000000000000000000000000000000000000000000000000000000000000000A6
:409AC0000000000000000000000000000000000000000000000000000000000000000000000000000000000000000000000000000000000000000000000000000000000066
:409B00000000000000000000000000000000000000000000000000000000000000000000000000000000000000000000000000000000000000000000000000000000000025
:409B400000000000000000000000000000000000000000000000000000000000000000000000000000000000000000000000000000000000000000000000000000000000E5
:409B800000000000000000000000000000000000000000000000000000000000000000000000000000000000000000000000000000000000000000000000000000000000A5
:409BC0000000000000000000000000000000000000000000000000000000000000000000000000000000000000000000000000000000000000000000000000000000000065
:409C00000000000000000000000000000000000000000000000000000000000000000000000000000000000000000000000000000000000000000000000000000000000024
:409C400000000000000000000000000000000000000000000000000000000000000000000000000000000000000000000000000000000000000000000000000000000000E4
:409C800000000000000000000000000000000000000000000000000000000000000000000000000000000000000000000000000000000000000000000000000000000000A4
:409CC0000000000000000000000000000000000000000000000000000000000000000000000000000000000000000000000000000000000000000000000000000000000064
:409D00000000000000000000000000000000000000000000000000000000000000000000000000000000000000000000000000000000000000000000000000000000000023
:409D400000000000000000000000000000000000000000000000000000000000000000000000000000000000000000000000000000000000000000000000000000000000E3
:409D800000000000000000000000000000000000000000000000000000000000000000000000000000000000000000000000000000000000000000000000000000000000A3
:409DC0000000000000000000000000000000000000000000000000000000000000000000000000000000000000000000000000000000000000000000000000000000000063
:409E00000000000000000000000000000000000000000000000000000000000000000000000000000000000000000000000000000000000000000000000000000000000022
:409E400000000000000000000000000000000000000000000000000000000000000000000000000000000000000000000000000000000000000000000000000000000000E2
:409E800000000000000000000000000000000000000000000000000000000000000000000000000000000000000000000000000000000000000000000000000000000000A2
:409EC0000000000000000000000000000000000000000000000000000000000000000000000000000000000000000000000000000000000000000000000000000000000062
:409F00000000000000000000000000000000000000000000000000000000000000000000000000000000000000000000000000000000000000000000000000000000000021
:409F400000000000000000000000000000000000000000000000000000000000000000000000000000000000000000000000000000000000000000000000000000000000E1
:409F800000000000000000000000000000000000000000000000000000000000000000000000000000000000000000000000000000000000000000000000000000000000A1
:409FC0000000000000000000000000000000000000000000000000000000000000000000000000000000000000000000000000000000000000000000000000000000000061
:40A000000000000000000000000000000000000000000000000000000000000000000000000000000000000000000000000000000000000000000000000000000000000020
:40A0400000000000000000000000000000000000000000000000000000000000000000000000000000000000000000000000000000000000000000000000000000000000E0
:40A0800000000000000000000000000000000000000000000000000000000000000000000000000000000000000000000000000000000000000000000000000000000000A0
:40A0C0000000000000000000000000000000000000000000000000000000000000000000000000000000000000000000000000000000000000000000000000000000000060
:40A10000000000000000000000000000000000000000000000000000000000000000000000000000000000000000000000000000000000000000000000000000000000001F
:40A1400000000000000000000000000000000000000000000000000000000000000000000000000000000000000000000000000000000000000000000000000000000000DF
:40A18000000000000000000000000000000000000000000000000000000000000000000000000000000000000000000000000000000000000000000000000000000000009F
:40A1C000000000000000000000000000000000000000000000000000000000000000000000000000000000000000000000000000000000000000000000000000000000005F
:40A20000000000000000000000000000000000000000000000000000000000000000000000000000000000000000000000000000000000000000000000000000000000001E
:40A2400000000000000000000000000000000000000000000000000000000000000000000000000000000000000000000000000000000000000000000000000000000000DE
:40A28000000000000000000000000000000000000000000000000000000000000000000000000000000000000000000000000000000000000000000000000000000000009E
:40A2C000000000000000000000000000000000000000000000000000000000000000000000000000000000000000000000000000000000000000000000000000000000005E
:40A30000000000000000000000000000000000000000000000000000000000000000000000000000000000000000000000000000000000000000000000000000000000001D
:40A3400000000000000000000000000000000000000000000000000000000000000000000000000000000000000000000000000000000000000000000000000000000000DD
:40A38000000000000000000000000000000000000000000000000000000000000000000000000000000000000000000000000000000000000000000000000000000000009D
:40A3C000000000000000000000000000000000000000000000000000000000000000000000000000000000000000000000000000000000000000000000000000000000005D
:40A40000000000000000000000000000000000000000000000000000000000000000000000000000000000000000000000000000000000000000000000000000000000001C
:40A4400000000000000000000000000000000000000000000000000000000000000000000000000000000000000000000000000000000000000000000000000000000000DC
:40A48000000000000000000000000000000000000000000000000000000000000000000000000000000000000000000000000000000000000000000000000000000000009C
:40A4C000000000000000000000000000000000000000000000000000000000000000000000000000000000000000000000000000000000000000000000000000000000005C
:40A50000000000000000000000000000000000000000000000000000000000000000000000000000000000000000000000000000000000000000000000000000000000001B
:40A5400000000000000000000000000000000000000000000000000000000000000000000000000000000000000000000000000000000000000000000000000000000000DB
:40A58000000000000000000000000000000000000000000000000000000000000000000000000000000000000000000000000000000000000000000000000000000000009B
:40A5C000000000000000000000000000000000000000000000000000000000000000000000000000000000000000000000000000000000000000000000000000000000005B
:40A60000000000000000000000000000000000000000000000000000000000000000000000000000000000000000000000000000000000000000000000000000000000001A
:40A6400000000000000000000000000000000000000000000000000000000000000000000000000000000000000000000000000000000000000000000000000000000000DA
:40A68000000000000000000000000000000000000000000000000000000000000000000000000000000000000000000000000000000000000000000000000000000000009A
:40A6C000000000000000000000000000000000000000000000000000000000000000000000000000000000000000000000000000000000000000000000000000000000005A
:40A700000000000000000000000000000000000000000000000000000000000000000000000000000000000000000000000000000000000000000000000000000000000019
:40A7400000000000000000000000000000000000000000000000000000000000000000000000000000000000000000000000000000000000000000000000000000000000D9
:40A780000000000000000000000000000000000000000000000000000000000000000000000000000000000000000000000000000000000000000000000000000000000099
:40A7C0000000000000000000000000000000000000000000000000000000000000000000000000000000000000000000000000000000000000000000000000000000000059
:40A800000000000000000000000000000000000000000000000000000000000000000000000000000000000000000000000000000000000000000000000000000000000018
:40A8400000000000000000000000000000000000000000000000000000000000000000000000000000000000000000000000000000000000000000000000000000000000D8
:40A880000000000000000000000000000000000000000000000000000000000000000000000000000000000000000000000000000000000000000000000000000000000098
:40A8C0000000000000000000000000000000000000000000000000000000000000000000000000000000000000000000000000000000000000000000000000000000000058
:40A900000000000000000000000000000000000000000000000000000000000000000000000000000000000000000000000000000000000000000000000000000000000017
:40A9400000000000000000000000000000000000000000000000000000000000000000000000000000000000000000000000000000000000000000000000000000000000D7
:40A980000000000000000000000000000000000000000000000000000000000000000000000000000000000000000000000000000000000000000000000000000000000097
:40A9C0000000000000000000000000000000000000000000000000000000000000000000000000000000000000000000000000000000000000000000000000000000000057
:40AA00000000000000000000000000000000000000000000000000000000000000000000000000000000000000000000000000000000000000000000000000000000000016
:40AA400000000000000000000000000000000000000000000000000000000000000000000000000000000000000000000000000000000000000000000000000000000000D6
:40AA80000000000000000000000000000000000000000000000000000000000000000000000000000000000000000000000000000000000000000000000000000000000096
:40AAC0000000000000000000000000000000000000000000000000000000000000000000000000000000000000000000000000000000000000000000000000000000000056
:40AB00000000000000000000000000000000000000000000000000000000000000000000000000000000000000000000000000000000000000000000000000000000000015
:40AB400000000000000000000000000000000000000000000000000000000000000000000000000000000000000000000000000000000000000000000000000000000000D5
:40AB80000000000000000000000000000000000000000000000000000000000000000000000000000000000000000000000000000000000000000000000000000000000095
:40ABC0000000000000000000000000000000000000000000000000000000000000000000000000000000000000000000000000000000000000000000000000000000000055
:40AC00000000000000000000000000000000000000000000000000000000000000000000000000000000000000000000000000000000000000000000000000000000000014
:40AC400000000000000000000000000000000000000000000000000000000000000000000000000000000000000000000000000000000000000000000000000000000000D4
:40AC80000000000000000000000000000000000000000000000000000000000000000000000000000000000000000000000000000000000000000000000000000000000094
:40ACC0000000000000000000000000000000000000000000000000000000000000000000000000000000000000000000000000000000000000000000000000000000000054
:40AD00000000000000000000000000000000000000000000000000000000000000000000000000000000000000000000000000000000000000000000000000000000000013
:40AD400000000000000000000000000000000000000000000000000000000000000000000000000000000000000000000000000000000000000000000000000000000000D3
:40AD80000000000000000000000000000000000000000000000000000000000000000000000000000000000000000000000000000000000000000000000000000000000093
:40ADC0000000000000000000000000000000000000000000000000000000000000000000000000000000000000000000000000000000000000000000000000000000000053
:40AE00000000000000000000000000000000000000000000000000000000000000000000000000000000000000000000000000000000000000000000000000000000000012
:40AE400000000000000000000000000000000000000000000000000000000000000000000000000000000000000000000000000000000000000000000000000000000000D2
:40AE80000000000000000000000000000000000000000000000000000000000000000000000000000000000000000000000000000000000000000000000000000000000092
:40AEC0000000000000000000000000000000000000000000000000000000000000000000000000000000000000000000000000000000000000000000000000000000000052
:40AF00000000000000000000000000000000000000000000000000000000000000000000000000000000000000000000000000000000000000000000000000000000000011
:40AF400000000000000000000000000000000000000000000000000000000000000000000000000000000000000000000000000000000000000000000000000000000000D1
:40AF80000000000000000000000000000000000000000000000000000000000000000000000000000000000000000000000000000000000000000000000000000000000091
:40AFC0000000000000000000000000000000000000000000000000000000000000000000000000000000000000000000000000000000000000000000000000000000000051
:40B000000000000000000000000000000000000000000000000000000000000000000000000000000000000000000000000000000000000000000000000000000000000010
:40B0400000000000000000000000000000000000000000000000000000000000000000000000000000000000000000000000000000000000000000000000000000000000D0
:40B080000000000000000000000000000000000000000000000000000000000000000000000000000000000000000000000000000000000000000000000000000000000090
:40B0C0000000000000000000000000000000000000000000000000000000000000000000000000000000000000000000000000000000000000000000000000000000000050
:40B10000000000000000000000000000000000000000000000000000000000000000000000000000000000000000000000000000000000000000000000000000000000000F
:40B1400000000000000000000000000000000000000000000000000000000000000000000000000000000000000000000000000000000000000000000000000000000000CF
:40B18000000000000000000000000000000000000000000000000000000000000000000000000000000000000000000000000000000000000000000000000000000000008F
:40B1C000000000000000000000000000000000000000000000000000000000000000000000000000000000000000000000000000000000000000000000000000000000004F
:40B20000000000000000000000000000000000000000000000000000000000000000000000000000000000000000000000000000000000000000000000000000000000000E
:40B2400000000000000000000000000000000000000000000000000000000000000000000000000000000000000000000000000000000000000000000000000000000000CE
:40B28000000000000000000000000000000000000000000000000000000000000000000000000000000000000000000000000000000000000000000000000000000000008E
:40B2C000000000000000000000000000000000000000000000000000000000000000000000000000000000000000000000000000000000000000000000000000000000004E
:40B30000000000000000000000000000000000000000000000000000000000000000000000000000000000000000000000000000000000000000000000000000000000000D
:40B3400000000000000000000000000000000000000000000000000000000000000000000000000000000000000000000000000000000000000000000000000000000000CD
:40B38000000000000000000000000000000000000000000000000000000000000000000000000000000000000000000000000000000000000000000000000000000000008D
:40B3C000000000000000000000000000000000000000000000000000000000000000000000000000000000000000000000000000000000000000000000000000000000004D
:40B40000000000000000000000000000000000000000000000000000000000000000000000000000000000000000000000000000000000000000000000000000000000000C
:40B4400000000000000000000000000000000000000000000000000000000000000000000000000000000000000000000000000000000000000000000000000000000000CC
:40B48000000000000000000000000000000000000000000000000000000000000000000000000000000000000000000000000000000000000000000000000000000000008C
:40B4C000000000000000000000000000000000000000000000000000000000000000000000000000000000000000000000000000000000000000000000000000000000004C
:40B50000000000000000000000000000000000000000000000000000000000000000000000000000000000000000000000000000000000000000000000000000000000000B
:40B5400000000000000000000000000000000000000000000000000000000000000000000000000000000000000000000000000000000000000000000000000000000000CB
:40B58000000000000000000000000000000000000000000000000000000000000000000000000000000000000000000000000000000000000000000000000000000000008B
:40B5C000000000000000000000000000000000000000000000000000000000000000000000000000000000000000000000000000000000000000000000000000000000004B
:40B60000000000000000000000000000000000000000000000000000000000000000000000000000000000000000000000000000000000000000000000000000000000000A
:40B6400000000000000000000000000000000000000000000000000000000000000000000000000000000000000000000000000000000000000000000000000000000000CA
:40B68000000000000000000000000000000000000000000000000000000000000000000000000000000000000000000000000000000000000000000000000000000000008A
:40B6C000000000000000000000000000000000000000000000000000000000000000000000000000000000000000000000000000000000000000000000000000000000004A
:40B700000000000000000000000000000000000000000000000000000000000000000000000000000000000000000000000000000000000000000000000000000000000009
:40B7400000000000000000000000000000000000000000000000000000000000000000000000000000000000000000000000000000000000000000000000000000000000C9
:40B780000000000000000000000000000000000000000000000000000000000000000000000000000000000000000000000000000000000000000000000000000000000089
:40B7C0000000000000000000000000000000000000000000000000000000000000000000000000000000000000000000000000000000000000000000000000000000000049
:40B800000000000000000000000000000000000000000000000000000000000000000000000000000000000000000000000000000000000000000000000000000000000008
:40B8400000000000000000000000000000000000000000000000000000000000000000000000000000000000000000000000000000000000000000000000000000000000C8
:40B880000000000000000000000000000000000000000000000000000000000000000000000000000000000000000000000000000000000000000000000000000000000088
:40B8C0000000000000000000000000000000000000000000000000000000000000000000000000000000000000000000000000000000000000000000000000000000000048
:40B900000000000000000000000000000000000000000000000000000000000000000000000000000000000000000000000000000000000000000000000000000000000007
:40B9400000000000000000000000000000000000000000000000000000000000000000000000000000000000000000000000000000000000000000000000000000000000C7
:40B980000000000000000000000000000000000000000000000000000000000000000000000000000000000000000000000000000000000000000000000000000000000087
:40B9C0000000000000000000000000000000000000000000000000000000000000000000000000000000000000000000000000000000000000000000000000000000000047
:40BA00000000000000000000000000000000000000000000000000000000000000000000000000000000000000000000000000000000000000000000000000000000000006
:40BA400000000000000000000000000000000000000000000000000000000000000000000000000000000000000000000000000000000000000000000000000000000000C6
:40BA80000000000000000000000000000000000000000000000000000000000000000000000000000000000000000000000000000000000000000000000000000000000086
:40BAC0000000000000000000000000000000000000000000000000000000000000000000000000000000000000000000000000000000000000000000000000000000000046
:40BB00000000000000000000000000000000000000000000000000000000000000000000000000000000000000000000000000000000000000000000000000000000000005
:40BB400000000000000000000000000000000000000000000000000000000000000000000000000000000000000000000000000000000000000000000000000000000000C5
:40BB80000000000000000000000000000000000000000000000000000000000000000000000000000000000000000000000000000000000000000000000000000000000085
:40BBC0000000000000000000000000000000000000000000000000000000000000000000000000000000000000000000000000000000000000000000000000000000000045
:40BC00000000000000000000000000000000000000000000000000000000000000000000000000000000000000000000000000000000000000000000000000000000000004
:40BC400000000000000000000000000000000000000000000000000000000000000000000000000000000000000000000000000000000000000000000000000000000000C4
:40BC80000000000000000000000000000000000000000000000000000000000000000000000000000000000000000000000000000000000000000000000000000000000084
:40BCC0000000000000000000000000000000000000000000000000000000000000000000000000000000000000000000000000000000000000000000000000000000000044
:40BD00000000000000000000000000000000000000000000000000000000000000000000000000000000000000000000000000000000000000000000000000000000000003
:40BD400000000000000000000000000000000000000000000000000000000000000000000000000000000000000000000000000000000000000000000000000000000000C3
:40BD80000000000000000000000000000000000000000000000000000000000000000000000000000000000000000000000000000000000000000000000000000000000083
:40BDC0000000000000000000000000000000000000000000000000000000000000000000000000000000000000000000000000000000000000000000000000000000000043
:40BE00000000000000000000000000000000000000000000000000000000000000000000000000000000000000000000000000000000000000000000000000000000000002
:40BE400000000000000000000000000000000000000000000000000000000000000000000000000000000000000000000000000000000000000000000000000000000000C2
:40BE80000000000000000000000000000000000000000000000000000000000000000000000000000000000000000000000000000000000000000000000000000000000082
:40BEC0000000000000000000000000000000000000000000000000000000000000000000000000000000000000000000000000000000000000000000000000000000000042
:40BF00000000000000000000000000000000000000000000000000000000000000000000000000000000000000000000000000000000000000000000000000000000000001
:40BF400000000000000000000000000000000000000000000000000000000000000000000000000000000000000000000000000000000000000000000000000000000000C1
:40BF80000000000000000000000000000000000000000000000000000000000000000000000000000000000000000000000000000000000000000000000000000000000081
:40BFC0000000000000000000000000000000000000000000000000000000000000000000000000000000000000000000000000000000000000000000000000000000000041
:40C000000000000000000000000000000000000000000000000000000000000000000000000000000000000000000000000000000000000000000000000000000000000000
:40C0400000000000000000000000000000000000000000000000000000000000000000000000000000000000000000000000000000000000000000000000000000000000C0
:40C080000000000000000000000000000000000000000000000000000000000000000000000000000000000000000000000000000000000000000000000000000000000080
:40C0C0000000000000000000000000000000000000000000000000000000000000000000000000000000000000000000000000000000000000000000000000000000000040
:40C1000000000000000000000000000000000000000000000000000000000000000000000000000000000000000000000000000000000000000000000000000000000000FF
:40C1400000000000000000000000000000000000000000000000000000000000000000000000000000000000000000000000000000000000000000000000000000000000BF
:40C18000000000000000000000000000000000000000000000000000000000000000000000000000000000000000000000000000000000000000000000000000000000007F
:40C1C000000000000000000000000000000000000000000000000000000000000000000000000000000000000000000000000000000000000000000000000000000000003F
:40C2000000000000000000000000000000000000000000000000000000000000000000000000000000000000000000000000000000000000000000000000000000000000FE
:40C2400000000000000000000000000000000000000000000000000000000000000000000000000000000000000000000000000000000000000000000000000000000000BE
:40C28000000000000000000000000000000000000000000000000000000000000000000000000000000000000000000000000000000000000000000000000000000000007E
:40C2C000000000000000000000000000000000000000000000000000000000000000000000000000000000000000000000000000000000000000000000000000000000003E
:40C3000000000000000000000000000000000000000000000000000000000000000000000000000000000000000000000000000000000000000000000000000000000000FD
:40C3400000000000000000000000000000000000000000000000000000000000000000000000000000000000000000000000000000000000000000000000000000000000BD
:40C38000000000000000000000000000000000000000000000000000000000000000000000000000000000000000000000000000000000000000000000000000000000007D
:40C3C000000000000000000000000000000000000000000000000000000000000000000000000000000000000000000000000000000000000000000000000000000000003D
:40C4000000000000000000000000000000000000000000000000000000000000000000000000000000000000000000000000000000000000000000000000000000000000FC
:40C4400000000000000000000000000000000000000000000000000000000000000000000000000000000000000000000000000000000000000000000000000000000000BC
:40C48000000000000000000000000000000000000000000000000000000000000000000000000000000000000000000000000000000000000000000000000000000000007C
:40C4C000000000000000000000000000000000000000000000000000000000000000000000000000000000000000000000000000000000000000000000000000000000003C
:40C5000000000000000000000000000000000000000000000000000000000000000000000000000000000000000000000000000000000000000000000000000000000000FB
:40C5400000000000000000000000000000000000000000000000000000000000000000000000000000000000000000000000000000000000000000000000000000000000BB
:40C58000000000000000000000000000000000000000000000000000000000000000000000000000000000000000000000000000000000000000000000000000000000007B
:40C5C000000000000000000000000000000000000000000000000000000000000000000000000000000000000000000000000000000000000000000000000000000000003B
:40C6000000000000000000000000000000000000000000000000000000000000000000000000000000000000000000000000000000000000000000000000000000000000FA
:40C6400000000000000000000000000000000000000000000000000000000000000000000000000000000000000000000000000000000000000000000000000000000000BA
:40C68000000000000000000000000000000000000000000000000000000000000000000000000000000000000000000000000000000000000000000000000000000000007A
:40C6C000000000000000000000000000000000000000000000000000000000000000000000000000000000000000000000000000000000000000000000000000000000003A
:40C7000000000000000000000000000000000000000000000000000000000000000000000000000000000000000000000000000000000000000000000000000000000000F9
:40C7400000000000000000000000000000000000000000000000000000000000000000000000000000000000000000000000000000000000000000000000000000000000B9
:40C780000000000000000000000000000000000000000000000000000000000000000000000000000000000000000000000000000000000000000000000000000000000079
:40C7C0000000000000000000000000000000000000000000000000000000000000000000000000000000000000000000000000000000000000000000000000000000000039
:40C8000000000000000000000000000000000000000000000000000000000000000000000000000000000000000000000000000000000000000000000000000000000000F8
:40C8400000000000000000000000000000000000000000000000000000000000000000000000000000000000000000000000000000000000000000000000000000000000B8
:40C880000000000000000000000000000000000000000000000000000000000000000000000000000000000000000000000000000000000000000000000000000000000078
:40C8C0000000000000000000000000000000000000000000000000000000000000000000000000000000000000000000000000000000000000000000000000000000000038
:40C9000000000000000000000000000000000000000000000000000000000000000000000000000000000000000000000000000000000000000000000000000000000000F7
:40C9400000000000000000000000000000000000000000000000000000000000000000000000000000000000000000000000000000000000000000000000000000000000B7
:40C980000000000000000000000000000000000000000000000000000000000000000000000000000000000000000000000000000000000000000000000000000000000077
:40C9C0000000000000000000000000000000000000000000000000000000000000000000000000000000000000000000000000000000000000000000000000000000000037
:40CA000000000000000000000000000000000000000000000000000000000000000000000000000000000000000000000000000000000000000000000000000000000000F6
:40CA400000000000000000000000000000000000000000000000000000000000000000000000000000000000000000000000000000000000000000000000000000000000B6
:40CA80000000000000000000000000000000000000000000000000000000000000000000000000000000000000000000000000000000000000000000000000000000000076
:40CAC0000000000000000000000000000000000000000000000000000000000000000000000000000000000000000000000000000000000000000000000000000000000036
:40CB000000000000000000000000000000000000000000000000000000000000000000000000000000000000000000000000000000000000000000000000000000000000F5
:40CB400000000000000000000000000000000000000000000000000000000000000000000000000000000000000000000000000000000000000000000000000000000000B5
:40CB80000000000000000000000000000000000000000000000000000000000000000000000000000000000000000000000000000000000000000000000000000000000075
:40CBC0000000000000000000000000000000000000000000000000000000000000000000000000000000000000000000000000000000000000000000000000000000000035
:40CC000000000000000000000000000000000000000000000000000000000000000000000000000000000000000000000000000000000000000000000000000000000000F4
:40CC400000000000000000000000000000000000000000000000000000000000000000000000000000000000000000000000000000000000000000000000000000000000B4
:40CC80000000000000000000000000000000000000000000000000000000000000000000000000000000000000000000000000000000000000000000000000000000000074
:40CCC0000000000000000000000000000000000000000000000000000000000000000000000000000000000000000000000000000000000000000000000000000000000034
:40CD000000000000000000000000000000000000000000000000000000000000000000000000000000000000000000000000000000000000000000000000000000000000F3
:40CD400000000000000000000000000000000000000000000000000000000000000000000000000000000000000000000000000000000000000000000000000000000000B3
:40CD80000000000000000000000000000000000000000000000000000000000000000000000000000000000000000000000000000000000000000000000000000000000073
:40CDC0000000000000000000000000000000000000000000000000000000000000000000000000000000000000000000000000000000000000000000000000000000000033
:40CE000000000000000000000000000000000000000000000000000000000000000000000000000000000000000000000000000000000000000000000000000000000000F2
:40CE400000000000000000000000000000000000000000000000000000000000000000000000000000000000000000000000000000000000000000000000000000000000B2
:40CE80000000000000000000000000000000000000000000000000000000000000000000000000000000000000000000000000000000000000000000000000000000000072
:40CEC0000000000000000000000000000000000000000000000000000000000000000000000000000000000000000000000000000000000000000000000000000000000032
:40CF000000000000000000000000000000000000000000000000000000000000000000000000000000000000000000000000000000000000000000000000000000000000F1
:40CF400000000000000000000000000000000000000000000000000000000000000000000000000000000000000000000000000000000000000000000000000000000000B1
:40CF80000000000000000000000000000000000000000000000000000000000000000000000000000000000000000000000000000000000000000000000000000000000071
:40CFC0000000000000000000000000000000000000000000000000000000000000000000000000000000000000000000000000000000000000000000000000000000000031
:40D0000000000000000000000000000000000000000000000000000000000000000000000000000000000000000000000000000000000000000000000000000000000000F0
:40D0400000000000000000000000000000000000000000000000000000000000000000000000000000000000000000000000000000000000000000000000000000000000B0
:40D080000000000000000000000000000000000000000000000000000000000000000000000000000000000000000000000000000000000000000000000000000000000070
:40D0C0000000000000000000000000000000000000000000000000000000000000000000000000000000000000000000000000000000000000000000000000000000000030
:40D1000000000000000000000000000000000000000000000000000000000000000000000000000000000000000000000000000000000000000000000000000000000000EF
:40D1400000000000000000000000000000000000000000000000000000000000000000000000000000000000000000000000000000000000000000000000000000000000AF
:40D18000000000000000000000000000000000000000000000000000000000000000000000000000000000000000000000000000000000000000000000000000000000006F
:40D1C000000000000000000000000000000000000000000000000000000000000000000000000000000000000000000000000000000000000000000000000000000000002F
:40D2000000000000000000000000000000000000000000000000000000000000000000000000000000000000000000000000000000000000000000000000000000000000EE
:40D2400000000000000000000000000000000000000000000000000000000000000000000000000000000000000000000000000000000000000000000000000000000000AE
:40D28000000000000000000000000000000000000000000000000000000000000000000000000000000000000000000000000000000000000000000000000000000000006E
:40D2C000000000000000000000000000000000000000000000000000000000000000000000000000000000000000000000000000000000000000000000000000000000002E
:40D3000000000000000000000000000000000000000000000000000000000000000000000000000000000000000000000000000000000000000000000000000000000000ED
:40D3400000000000000000000000000000000000000000000000000000000000000000000000000000000000000000000000000000000000000000000000000000000000AD
:40D38000000000000000000000000000000000000000000000000000000000000000000000000000000000000000000000000000000000000000000000000000000000006D
:40D3C000000000000000000000000000000000000000000000000000000000000000000000000000000000000000000000000000000000000000000000000000000000002D
:40D4000000000000000000000000000000000000000000000000000000000000000000000000000000000000000000000000000000000000000000000000000000000000EC
:40D4400000000000000000000000000000000000000000000000000000000000000000000000000000000000000000000000000000000000000000000000000000000000AC
:40D48000000000000000000000000000000000000000000000000000000000000000000000000000000000000000000000000000000000000000000000000000000000006C
:40D4C000000000000000000000000000000000000000000000000000000000000000000000000000000000000000000000000000000000000000000000000000000000002C
:40D5000000000000000000000000000000000000000000000000000000000000000000000000000000000000000000000000000000000000000000000000000000000000EB
:40D5400000000000000000000000000000000000000000000000000000000000000000000000000000000000000000000000000000000000000000000000000000000000AB
:40D58000000000000000000000000000000000000000000000000000000000000000000000000000000000000000000000000000000000000000000000000000000000006B
:40D5C000000000000000000000000000000000000000000000000000000000000000000000000000000000000000000000000000000000000000000000000000000000002B
:40D6000000000000000000000000000000000000000000000000000000000000000000000000000000000000000000000000000000000000000000000000000000000000EA
:40D6400000000000000000000000000000000000000000000000000000000000000000000000000000000000000000000000000000000000000000000000000000000000AA
:40D68000000000000000000000000000000000000000000000000000000000000000000000000000000000000000000000000000000000000000000000000000000000006A
:40D6C000000000000000000000000000000000000000000000000000000000000000000000000000000000000000000000000000000000000000000000000000000000002A
:40D7000000000000000000000000000000000000000000000000000000000000000000000000000000000000000000000000000000000000000000000000000000000000E9
:40D7400000000000000000000000000000000000000000000000000000000000000000000000000000000000000000000000000000000000000000000000000000000000A9
:40D780000000000000000000000000000000000000000000000000000000000000000000000000000000000000000000000000000000000000000000000000000000000069
:40D7C0000000000000000000000000000000000000000000000000000000000000000000000000000000000000000000000000000000000000000000000000000000000029
:40D8000000000000000000000000000000000000000000000000000000000000000000000000000000000000000000000000000000000000000000000000000000000000E8
:40D8400000000000000000000000000000000000000000000000000000000000000000000000000000000000000000000000000000000000000000000000000000000000A8
:40D880000000000000000000000000000000000000000000000000000000000000000000000000000000000000000000000000000000000000000000000000000000000068
:40D8C0000000000000000000000000000000000000000000000000000000000000000000000000000000000000000000000000000000000000000000000000000000000028
:40D9000000000000000000000000000000000000000000000000000000000000000000000000000000000000000000000000000000000000000000000000000000000000E7
:40D9400000000000000000000000000000000000000000000000000000000000000000000000000000000000000000000000000000000000000000000000000000000000A7
:40D980000000000000000000000000000000000000000000000000000000000000000000000000000000000000000000000000000000000000000000000000000000000067
:40D9C0000000000000000000000000000000000000000000000000000000000000000000000000000000000000000000000000000000000000000000000000000000000027
:40DA000000000000000000000000000000000000000000000000000000000000000000000000000000000000000000000000000000000000000000000000000000000000E6
:40DA400000000000000000000000000000000000000000000000000000000000000000000000000000000000000000000000000000000000000000000000000000000000A6
:40DA80000000000000000000000000000000000000000000000000000000000000000000000000000000000000000000000000000000000000000000000000000000000066
:40DAC0000000000000000000000000000000000000000000000000000000000000000000000000000000000000000000000000000000000000000000000000000000000026
:40DB000000000000000000000000000000000000000000000000000000000000000000000000000000000000000000000000000000000000000000000000000000000000E5
:40DB400000000000000000000000000000000000000000000000000000000000000000000000000000000000000000000000000000000000000000000000000000000000A5
:40DB80000000000000000000000000000000000000000000000000000000000000000000000000000000000000000000000000000000000000000000000000000000000065
:40DBC0000000000000000000000000000000000000000000000000000000000000000000000000000000000000000000000000000000000000000000000000000000000025
:40DC000000000000000000000000000000000000000000000000000000000000000000000000000000000000000000000000000000000000000000000000000000000000E4
:40DC400000000000000000000000000000000000000000000000000000000000000000000000000000000000000000000000000000000000000000000000000000000000A4
:40DC80000000000000000000000000000000000000000000000000000000000000000000000000000000000000000000000000000000000000000000000000000000000064
:40DCC0000000000000000000000000000000000000000000000000000000000000000000000000000000000000000000000000000000000000000000000000000000000024
:40DD000000000000000000000000000000000000000000000000000000000000000000000000000000000000000000000000000000000000000000000000000000000000E3
:40DD400000000000000000000000000000000000000000000000000000000000000000000000000000000000000000000000000000000000000000000000000000000000A3
:40DD80000000000000000000000000000000000000000000000000000000000000000000000000000000000000000000000000000000000000000000000000000000000063
:40DDC0000000000000000000000000000000000000000000000000000000000000000000000000000000000000000000000000000000000000000000000000000000000023
:40DE000000000000000000000000000000000000000000000000000000000000000000000000000000000000000000000000000000000000000000000000000000000000E2
:40DE400000000000000000000000000000000000000000000000000000000000000000000000000000000000000000000000000000000000000000000000000000000000A2
:40DE80000000000000000000000000000000000000000000000000000000000000000000000000000000000000000000000000000000000000000000000000000000000062
:40DEC0000000000000000000000000000000000000000000000000000000000000000000000000000000000000000000000000000000000000000000000000000000000022
:40DF000000000000000000000000000000000000000000000000000000000000000000000000000000000000000000000000000000000000000000000000000000000000E1
:40DF400000000000000000000000000000000000000000000000000000000000000000000000000000000000000000000000000000000000000000000000000000000000A1
:40DF80000000000000000000000000000000000000000000000000000000000000000000000000000000000000000000000000000000000000000000000000000000000061
:40DFC0000000000000000000000000000000000000000000000000000000000000000000000000000000000000000000000000000000000000000000000000000000000021
:40E0000000000000000000000000000000000000000000000000000000000000000000000000000000000000000000000000000000000000000000000000000000000000E0
:40E0400000000000000000000000000000000000000000000000000000000000000000000000000000000000000000000000000000000000000000000000000000000000A0
:40E080000000000000000000000000000000000000000000000000000000000000000000000000000000000000000000000000000000000000000000000000000000000060
:40E0C0000000000000000000000000000000000000000000000000000000000000000000000000000000000000000000000000000000000000000000000000000000000020
:40E1000000000000000000000000000000000000000000000000000000000000000000000000000000000000000000000000000000000000000000000000000000000000DF
:40E14000000000000000000000000000000000000000000000000000000000000000000000000000000000000000000000000000000000000000000000000000000000009F
:40E18000000000000000000000000000000000000000000000000000000000000000000000000000000000000000000000000000000000000000000000000000000000005F
:40E1C000000000000000000000000000000000000000000000000000000000000000000000000000000000000000000000000000000000000000000000000000000000001F
:40E2000000000000000000000000000000000000000000000000000000000000000000000000000000000000000000000000000000000000000000000000000000000000DE
:40E24000000000000000000000000000000000000000000000000000000000000000000000000000000000000000000000000000000000000000000000000000000000009E
:40E28000000000000000000000000000000000000000000000000000000000000000000000000000000000000000000000000000000000000000000000000000000000005E
:40E2C000000000000000000000000000000000000000000000000000000000000000000000000000000000000000000000000000000000000000000000000000000000001E
:40E3000000000000000000000000000000000000000000000000000000000000000000000000000000000000000000000000000000000000000000000000000000000000DD
:40E34000000000000000000000000000000000000000000000000000000000000000000000000000000000000000000000000000000000000000000000000000000000009D
:40E38000000000000000000000000000000000000000000000000000000000000000000000000000000000000000000000000000000000000000000000000000000000005D
:40E3C000000000000000000000000000000000000000000000000000000000000000000000000000000000000000000000000000000000000000000000000000000000001D
:40E4000000000000000000000000000000000000000000000000000000000000000000000000000000000000000000000000000000000000000000000000000000000000DC
:40E44000000000000000000000000000000000000000000000000000000000000000000000000000000000000000000000000000000000000000000000000000000000009C
:40E48000000000000000000000000000000000000000000000000000000000000000000000000000000000000000000000000000000000000000000000000000000000005C
:40E4C000000000000000000000000000000000000000000000000000000000000000000000000000000000000000000000000000000000000000000000000000000000001C
:40E5000000000000000000000000000000000000000000000000000000000000000000000000000000000000000000000000000000000000000000000000000000000000DB
:40E54000000000000000000000000000000000000000000000000000000000000000000000000000000000000000000000000000000000000000000000000000000000009B
:40E58000000000000000000000000000000000000000000000000000000000000000000000000000000000000000000000000000000000000000000000000000000000005B
:40E5C000000000000000000000000000000000000000000000000000000000000000000000000000000000000000000000000000000000000000000000000000000000001B
:40E6000000000000000000000000000000000000000000000000000000000000000000000000000000000000000000000000000000000000000000000000000000000000DA
:40E64000000000000000000000000000000000000000000000000000000000000000000000000000000000000000000000000000000000000000000000000000000000009A
:40E68000000000000000000000000000000000000000000000000000000000000000000000000000000000000000000000000000000000000000000000000000000000005A
:40E6C000000000000000000000000000000000000000000000000000000000000000000000000000000000000000000000000000000000000000000000000000000000001A
:40E7000000000000000000000000000000000000000000000000000000000000000000000000000000000000000000000000000000000000000000000000000000000000D9
:40E740000000000000000000000000000000000000000000000000000000000000000000000000000000000000000000000000000000000000000000000000000000000099
:40E780000000000000000000000000000000000000000000000000000000000000000000000000000000000000000000000000000000000000000000000000000000000059
:40E7C0000000000000000000000000000000000000000000000000000000000000000000000000000000000000000000000000000000000000000000000000000000000019
:40E8000000000000000000000000000000000000000000000000000000000000000000000000000000000000000000000000000000000000000000000000000000000000D8
:40E840000000000000000000000000000000000000000000000000000000000000000000000000000000000000000000000000000000000000000000000000000000000098
:40E880000000000000000000000000000000000000000000000000000000000000000000000000000000000000000000000000000000000000000000000000000000000058
:40E8C0000000000000000000000000000000000000000000000000000000000000000000000000000000000000000000000000000000000000000000000000000000000018
:40E9000000000000000000000000000000000000000000000000000000000000000000000000000000000000000000000000000000000000000000000000000000000000D7
:40E940000000000000000000000000000000000000000000000000000000000000000000000000000000000000000000000000000000000000000000000000000000000097
:40E980000000000000000000000000000000000000000000000000000000000000000000000000000000000000000000000000000000000000000000000000000000000057
:40E9C0000000000000000000000000000000000000000000000000000000000000000000000000000000000000000000000000000000000000000000000000000000000017
:40EA000000000000000000000000000000000000000000000000000000000000000000000000000000000000000000000000000000000000000000000000000000000000D6
:40EA40000000000000000000000000000000000000000000000000000000000000000000000000000000000000000000000000000000000000000000000000000000000096
:40EA80000000000000000000000000000000000000000000000000000000000000000000000000000000000000000000000000000000000000000000000000000000000056
:40EAC0000000000000000000000000000000000000000000000000000000000000000000000000000000000000000000000000000000000000000000000000000000000016
:40EB000000000000000000000000000000000000000000000000000000000000000000000000000000000000000000000000000000000000000000000000000000000000D5
:40EB40000000000000000000000000000000000000000000000000000000000000000000000000000000000000000000000000000000000000000000000000000000000095
:40EB80000000000000000000000000000000000000000000000000000000000000000000000000000000000000000000000000000000000000000000000000000000000055
:40EBC0000000000000000000000000000000000000000000000000000000000000000000000000000000000000000000000000000000000000000000000000000000000015
:40EC000000000000000000000000000000000000000000000000000000000000000000000000000000000000000000000000000000000000000000000000000000000000D4
:40EC40000000000000000000000000000000000000000000000000000000000000000000000000000000000000000000000000000000000000000000000000000000000094
:40EC80000000000000000000000000000000000000000000000000000000000000000000000000000000000000000000000000000000000000000000000000000000000054
:40ECC0000000000000000000000000000000000000000000000000000000000000000000000000000000000000000000000000000000000000000000000000000000000014
:40ED000000000000000000000000000000000000000000000000000000000000000000000000000000000000000000000000000000000000000000000000000000000000D3
:40ED40000000000000000000000000000000000000000000000000000000000000000000000000000000000000000000000000000000000000000000000000000000000093
:40ED80000000000000000000000000000000000000000000000000000000000000000000000000000000000000000000000000000000000000000000000000000000000053
:40EDC0000000000000000000000000000000000000000000000000000000000000000000000000000000000000000000000000000000000000000000000000000000000013
:40EE000000000000000000000000000000000000000000000000000000000000000000000000000000000000000000000000000000000000000000000000000000000000D2
:40EE40000000000000000000000000000000000000000000000000000000000000000000000000000000000000000000000000000000000000000000000000000000000092
:40EE80000000000000000000000000000000000000000000000000000000000000000000000000000000000000000000000000000000000000000000000000000000000052
:40EEC0000000000000000000000000000000000000000000000000000000000000000000000000000000000000000000000000000000000000000000000000000000000012
:40EF000000000000000000000000000000000000000000000000000000000000000000000000000000000000000000000000000000000000000000000000000000000000D1
:40EF40000000000000000000000000000000000000000000000000000000000000000000000000000000000000000000000000000000000000000000000000000000000091
:40EF80000000000000000000000000000000000000000000000000000000000000000000000000000000000000000000000000000000000000000000000000000000000051
:40EFC0000000000000000000000000000000000000000000000000000000000000000000000000000000000000000000000000000000000000000000000000000000000011
:40F0000000000000000000000000000000000000000000000000000000000000000000000000000000000000000000000000000000000000000000000000000000000000D0
:40F040000000000000000000000000000000000000000000000000000000000000000000000000000000000000000000000000000000000000000000000000000000000090
:40F080000000000000000000000000000000000000000000000000000000000000000000000000000000000000000000000000000000000000000000000000000000000050
:40F0C0000000000000000000000000000000000000000000000000000000000000000000000000000000000000000000000000000000000000000000000000000000000010
:40F1000000000000000000000000000000000000000000000000000000000000000000000000000000000000000000000000000000000000000000000000000000000000CF
:40F14000000000000000000000000000000000000000000000000000000000000000000000000000000000000000000000000000000000000000000000000000000000008F
:40F18000000000000000000000000000000000000000000000000000000000000000000000000000000000000000000000000000000000000000000000000000000000004F
:40F1C000000000000000000000000000000000000000000000000000000000000000000000000000000000000000000000000000000000000000000000000000000000000F
:40F2000000000000000000000000000000000000000000000000000000000000000000000000000000000000000000000000000000000000000000000000000000000000CE
:40F24000000000000000000000000000000000000000000000000000000000000000000000000000000000000000000000000000000000000000000000000000000000008E
:40F28000000000000000000000000000000000000000000000000000000000000000000000000000000000000000000000000000000000000000000000000000000000004E
:40F2C000000000000000000000000000000000000000000000000000000000000000000000000000000000000000000000000000000000000000000000000000000000000E
:40F3000000000000000000000000000000000000000000000000000000000000000000000000000000000000000000000000000000000000000000000000000000000000CD
:40F34000000000000000000000000000000000000000000000000000000000000000000000000000000000000000000000000000000000000000000000000000000000008D
:40F38000000000000000000000000000000000000000000000000000000000000000000000000000000000000000000000000000000000000000000000000000000000004D
:40F3C000000000000000000000000000000000000000000000000000000000000000000000000000000000000000000000000000000000000000000000000000000000000D
:40F4000000000000000000000000000000000000000000000000000000000000000000000000000000000000000000000000000000000000000000000000000000000000CC
:40F44000000000000000000000000000000000000000000000000000000000000000000000000000000000000000000000000000000000000000000000000000000000008C
:40F48000000000000000000000000000000000000000000000000000000000000000000000000000000000000000000000000000000000000000000000000000000000004C
:40F4C000000000000000000000000000000000000000000000000000000000000000000000000000000000000000000000000000000000000000000000000000000000000C
:40F5000000000000000000000000000000000000000000000000000000000000000000000000000000000000000000000000000000000000000000000000000000000000CB
:40F54000000000000000000000000000000000000000000000000000000000000000000000000000000000000000000000000000000000000000000000000000000000008B
:40F58000000000000000000000000000000000000000000000000000000000000000000000000000000000000000000000000000000000000000000000000000000000004B
:40F5C000000000000000000000000000000000000000000000000000000000000000000000000000000000000000000000000000000000000000000000000000000000000B
:40F6000000000000000000000000000000000000000000000000000000000000000000000000000000000000000000000000000000000000000000000000000000000000CA
:40F64000000000000000000000000000000000000000000000000000000000000000000000000000000000000000000000000000000000000000000000000000000000008A
:40F68000000000000000000000000000000000000000000000000000000000000000000000000000000000000000000000000000000000000000000000000000000000004A
:40F6C000000000000000000000000000000000000000000000000000000000000000000000000000000000000000000000000000000000000000000000000000000000000A
:40F7000000000000000000000000000000000000000000000000000000000000000000000000000000000000000000000000000000000000000000000000000000000000C9
:40F740000000000000000000000000000000000000000000000000000000000000000000000000000000000000000000000000000000000000000000000000000000000089
:40F780000000000000000000000000000000000000000000000000000000000000000000000000000000000000000000000000000000000000000000000000000000000049
:40F7C0000000000000000000000000000000000000000000000000000000000000000000000000000000000000000000000000000000000000000000000000000000000009
:40F8000000000000000000000000000000000000000000000000000000000000000000000000000000000000000000000000000000000000000000000000000000000000C8
:40F840000000000000000000000000000000000000000000000000000000000000000000000000000000000000000000000000000000000000000000000000000000000088
:40F880000000000000000000000000000000000000000000000000000000000000000000000000000000000000000000000000000000000000000000000000000000000048
:40F8C0000000000000000000000000000000000000000000000000000000000000000000000000000000000000000000000000000000000000000000000000000000000008
:40F9000000000000000000000000000000000000000000000000000000000000000000000000000000000000000000000000000000000000000000000000000000000000C7
:40F940000000000000000000000000000000000000000000000000000000000000000000000000000000000000000000000000000000000000000000000000000000000087
:40F980000000000000000000000000000000000000000000000000000000000000000000000000000000000000000000000000000000000000000000000000000000000047
:40F9C0000000000000000000000000000000000000000000000000000000000000000000000000000000000000000000000000000000000000000000000000000000000007
:40FA000000000000000000000000000000000000000000000000000000000000000000000000000000000000000000000000000000000000000000000000000000000000C6
:40FA40000000000000000000000000000000000000000000000000000000000000000000000000000000000000000000000000000000000000000000000000000000000086
:40FA80000000000000000000000000000000000000000000000000000000000000000000000000000000000000000000000000000000000000000000000000000000000046
:40FAC0000000000000000000000000000000000000000000000000000000000000000000000000000000000000000000000000000000000000000000000000000000000006
:40FB000000000000000000000000000000000000000000000000000000000000000000000000000000000000000000000000000000000000000000000000000000000000C5
:40FB40000000000000000000000000000000000000000000000000000000000000000000000000000000000000000000000000000000000000000000000000000000000085
:40FB80000000000000000000000000000000000000000000000000000000000000000000000000000000000000000000000000000000000000000000000000000000000045
:40FBC0000000000000000000000000000000000000000000000000000000000000000000000000000000000000000000000000000000000000000000000000000000000005
:40FC000000000000000000000000000000000000000000000000000000000000000000000000000000000000000000000000000000000000000000000000000000000000C4
:40FC40000000000000000000000000000000000000000000000000000000000000000000000000000000000000000000000000000000000000000000000000000000000084
:40FC80000000000000000000000000000000000000000000000000000000000000000000000000000000000000000000000000000000000000000000000000000000000044
:40FCC0000000000000000000000000000000000000000000000000000000000000000000000000000000000000000000000000000000000000000000000000000000000004
:40FD000000000000000000000000000000000000000000000000000000000000000000000000000000000000000000000000000000000000000000000000000000000000C3
:40FD40000000000000000000000000000000000000000000000000000000000000000000000000000000000000000000000000000000000000000000000000000000000083
:40FD80000000000000000000000000000000000000000000000000000000000000000000000000000000000000000000000000000000000000000000000000000000000043
:40FDC0000000000000000000000000000000000000000000000000000000000000000000000000000000000000000000000000000000000000000000000000000000000003
:40FE000000000000000000000000000000000000000000000000000000000000000000000000000000000000000000000000000000000000000000000000000000000000C2
:40FE40000000000000000000000000000000000000000000000000000000000000000000000000000000000000000000000000000000000000000000000000000000000082
:40FE80000000000000000000000000000000000000000000000000000000000000000000000000000000000000000000000000000000000000000000000000000000000042
:40FEC0000000000000000000000000000000000000000000000000000000000000000000000000000000000000000000000000000000000000000000000000000000000002
:40FF000000000000000000000000000000000000000000000000000000000000000000000000000000000000000000000000000000000000000000000000000000000000C1
:40FF40000000000000000000000000000000000000000000000000000000000000000000000000000000000000000000000000000000000000000000000000000000000081
:40FF80000000000000000000000000000000000000000000000000000000000000000000000000000000000000000000000000000000000000000000000000000000000041
:40FFC0000000000000000000000000000000000000000000000000000000000000000000000000000000000000000000000000000000000000000000000000000000000001
:020000040002F8
:4000000000000000000000000000000000000000000000000000000000000000000000000000000000000000000000000000000000000000000000000000000000000000C0
:400040000000000000000000000000000000000000000000000000000000000000000000000000000000000000000000000000000000000000000000000000000000000080
:400080000000000000000000000000000000000000000000000000000000000000000000000000000000000000000000000000000000000000000000000000000000000040
:4000C0000000000000000000000000000000000000000000000000000000000000000000000000000000000000000000000000000000000000000000000000000000000000
:4001000000000000000000000000000000000000000000000000000000000000000000000000000000000000000000000000000000000000000000000000000000000000BF
:40014000000000000000000000000000000000000000000000000000000000000000000000000000000000000000000000000000000000000000000000000000000000007F
:40018000000000000000000000000000000000000000000000000000000000000000000000000000000000000000000000000000000000000000000000000000000000003F
:4001C00000000000000000000000000000000000000000000000000000000000000000000000000000000000000000000000000000000000000000000000000000000000FF
:4002000000000000000000000000000000000000000000000000000000000000000000000000000000000000000000000000000000000000000000000000000000000000BE
:40024000000000000000000000000000000000000000000000000000000000000000000000000000000000000000000000000000000000000000000000000000000000007E
:40028000000000000000000000000000000000000000000000000000000000000000000000000000000000000000000000000000000000000000000000000000000000003E
:4002C00000000000000000000000000000000000000000000000000000000000000000000000000000000000000000000000000000000000000000000000000000000000FE
:4003000000000000000000000000000000000000000000000000000000000000000000000000000000000000000000000000000000000000000000000000000000000000BD
:40034000000000000000000000000000000000000000000000000000000000000000000000000000000000000000000000000000000000000000000000000000000000007D
:40038000000000000000000000000000000000000000000000000000000000000000000000000000000000000000000000000000000000000000000000000000000000003D
:4003C00000000000000000000000000000000000000000000000000000000000000000000000000000000000000000000000000000000000000000000000000000000000FD
:4004000000000000000000000000000000000000000000000000000000000000000000000000000000000000000000000000000000000000000000000000000000000000BC
:40044000000000000000000000000000000000000000000000000000000000000000000000000000000000000000000000000000000000000000000000000000000000007C
:40048000000000000000000000000000000000000000000000000000000000000000000000000000000000000000000000000000000000000000000000000000000000003C
:4004C00000000000000000000000000000000000000000000000000000000000000000000000000000000000000000000000000000000000000000000000000000000000FC
:4005000000000000000000000000000000000000000000000000000000000000000000000000000000000000000000000000000000000000000000000000000000000000BB
:40054000000000000000000000000000000000000000000000000000000000000000000000000000000000000000000000000000000000000000000000000000000000007B
:40058000000000000000000000000000000000000000000000000000000000000000000000000000000000000000000000000000000000000000000000000000000000003B
:4005C00000000000000000000000000000000000000000000000000000000000000000000000000000000000000000000000000000000000000000000000000000000000FB
:4006000000000000000000000000000000000000000000000000000000000000000000000000000000000000000000000000000000000000000000000000000000000000BA
:40064000000000000000000000000000000000000000000000000000000000000000000000000000000000000000000000000000000000000000000000000000000000007A
:40068000000000000000000000000000000000000000000000000000000000000000000000000000000000000000000000000000000000000000000000000000000000003A
:4006C00000000000000000000000000000000000000000000000000000000000000000000000000000000000000000000000000000000000000000000000000000000000FA
:4007000000000000000000000000000000000000000000000000000000000000000000000000000000000000000000000000000000000000000000000000000000000000B9
:400740000000000000000000000000000000000000000000000000000000000000000000000000000000000000000000000000000000000000000000000000000000000079
:400780000000000000000000000000000000000000000000000000000000000000000000000000000000000000000000000000000000000000000000000000000000000039
:4007C00000000000000000000000000000000000000000000000000000000000000000000000000000000000000000000000000000000000000000000000000000000000F9
:4008000000000000000000000000000000000000000000000000000000000000000000000000000000000000000000000000000000000000000000000000000000000000B8
:400840000000000000000000000000000000000000000000000000000000000000000000000000000000000000000000000000000000000000000000000000000000000078
:400880000000000000000000000000000000000000000000000000000000000000000000000000000000000000000000000000000000000000000000000000000000000038
:4008C00000000000000000000000000000000000000000000000000000000000000000000000000000000000000000000000000000000000000000000000000000000000F8
:4009000000000000000000000000000000000000000000000000000000000000000000000000000000000000000000000000000000000000000000000000000000000000B7
:400940000000000000000000000000000000000000000000000000000000000000000000000000000000000000000000000000000000000000000000000000000000000077
:400980000000000000000000000000000000000000000000000000000000000000000000000000000000000000000000000000000000000000000000000000000000000037
:4009C00000000000000000000000000000000000000000000000000000000000000000000000000000000000000000000000000000000000000000000000000000000000F7
:400A000000000000000000000000000000000000000000000000000000000000000000000000000000000000000000000000000000000000000000000000000000000000B6
:400A40000000000000000000000000000000000000000000000000000000000000000000000000000000000000000000000000000000000000000000000000000000000076
:400A80000000000000000000000000000000000000000000000000000000000000000000000000000000000000000000000000000000000000000000000000000000000036
:400AC00000000000000000000000000000000000000000000000000000000000000000000000000000000000000000000000000000000000000000000000000000000000F6
:400B000000000000000000000000000000000000000000000000000000000000000000000000000000000000000000000000000000000000000000000000000000000000B5
:400B40000000000000000000000000000000000000000000000000000000000000000000000000000000000000000000000000000000000000000000000000000000000075
:400B80000000000000000000000000000000000000000000000000000000000000000000000000000000000000000000000000000000000000000000000000000000000035
:400BC00000000000000000000000000000000000000000000000000000000000000000000000000000000000000000000000000000000000000000000000000000000000F5
:400C000000000000000000000000000000000000000000000000000000000000000000000000000000000000000000000000000000000000000000000000000000000000B4
:400C40000000000000000000000000000000000000000000000000000000000000000000000000000000000000000000000000000000000000000000000000000000000074
:400C80000000000000000000000000000000000000000000000000000000000000000000000000000000000000000000000000000000000000000000000000000000000034
:400CC00000000000000000000000000000000000000000000000000000000000000000000000000000000000000000000000000000000000000000000000000000000000F4
:400D000000000000000000000000000000000000000000000000000000000000000000000000000000000000000000000000000000000000000000000000000000000000B3
:400D40000000000000000000000000000000000000000000000000000000000000000000000000000000000000000000000000000000000000000000000000000000000073
:400D80000000000000000000000000000000000000000000000000000000000000000000000000000000000000000000000000000000000000000000000000000000000033
:400DC00000000000000000000000000000000000000000000000000000000000000000000000000000000000000000000000000000000000000000000000000000000000F3
:400E000000000000000000000000000000000000000000000000000000000000000000000000000000000000000000000000000000000000000000000000000000000000B2
:400E40000000000000000000000000000000000000000000000000000000000000000000000000000000000000000000000000000000000000000000000000000000000072
:400E80000000000000000000000000000000000000000000000000000000000000000000000000000000000000000000000000000000000000000000000000000000000032
:400EC00000000000000000000000000000000000000000000000000000000000000000000000000000000000000000000000000000000000000000000000000000000000F2
:400F000000000000000000000000000000000000000000000000000000000000000000000000000000000000000000000000000000000000000000000000000000000000B1
:400F40000000000000000000000000000000000000000000000000000000000000000000000000000000000000000000000000000000000000000000000000000000000071
:400F80000000000000000000000000000000000000000000000000000000000000000000000000000000000000000000000000000000000000000000000000000000000031
:400FC00000000000000000000000000000000000000000000000000000000000000000000000000000000000000000000000000000000000000000000000000000000000F1
:4010000000000000000000000000000000000000000000000000000000000000000000000000000000000000000000000000000000000000000000000000000000000000B0
:401040000000000000000000000000000000000000000000000000000000000000000000000000000000000000000000000000000000000000000000000000000000000070
:401080000000000000000000000000000000000000000000000000000000000000000000000000000000000000000000000000000000000000000000000000000000000030
:4010C00000000000000000000000000000000000000000000000000000000000000000000000000000000000000000000000000000000000000000000000000000000000F0
:4011000000000000000000000000000000000000000000000000000000000000000000000000000000000000000000000000000000000000000000000000000000000000AF
:40114000000000000000000000000000000000000000000000000000000000000000000000000000000000000000000000000000000000000000000000000000000000006F
:40118000000000000000000000000000000000000000000000000000000000000000000000000000000000000000000000000000000000000000000000000000000000002F
:4011C00000000000000000000000000000000000000000000000000000000000000000000000000000000000000000000000000000000000000000000000000000000000EF
:4012000000000000000000000000000000000000000000000000000000000000000000000000000000000000000000000000000000000000000000000000000000000000AE
:40124000000000000000000000000000000000000000000000000000000000000000000000000000000000000000000000000000000000000000000000000000000000006E
:40128000000000000000000000000000000000000000000000000000000000000000000000000000000000000000000000000000000000000000000000000000000000002E
:4012C00000000000000000000000000000000000000000000000000000000000000000000000000000000000000000000000000000000000000000000000000000000000EE
:4013000000000000000000000000000000000000000000000000000000000000000000000000000000000000000000000000000000000000000000000000000000000000AD
:40134000000000000000000000000000000000000000000000000000000000000000000000000000000000000000000000000000000000000000000000000000000000006D
:40138000000000000000000000000000000000000000000000000000000000000000000000000000000000000000000000000000000000000000000000000000000000002D
:4013C00000000000000000000000000000000000000000000000000000000000000000000000000000000000000000000000000000000000000000000000000000000000ED
:4014000000000000000000000000000000000000000000000000000000000000000000000000000000000000000000000000000000000000000000000000000000000000AC
:40144000000000000000000000000000000000000000000000000000000000000000000000000000000000000000000000000000000000000000000000000000000000006C
:40148000000000000000000000000000000000000000000000000000000000000000000000000000000000000000000000000000000000000000000000000000000000002C
:4014C00000000000000000000000000000000000000000000000000000000000000000000000000000000000000000000000000000000000000000000000000000000000EC
:4015000000000000000000000000000000000000000000000000000000000000000000000000000000000000000000000000000000000000000000000000000000000000AB
:40154000000000000000000000000000000000000000000000000000000000000000000000000000000000000000000000000000000000000000000000000000000000006B
:40158000000000000000000000000000000000000000000000000000000000000000000000000000000000000000000000000000000000000000000000000000000000002B
:4015C00000000000000000000000000000000000000000000000000000000000000000000000000000000000000000000000000000000000000000000000000000000000EB
:4016000000000000000000000000000000000000000000000000000000000000000000000000000000000000000000000000000000000000000000000000000000000000AA
:40164000000000000000000000000000000000000000000000000000000000000000000000000000000000000000000000000000000000000000000000000000000000006A
:40168000000000000000000000000000000000000000000000000000000000000000000000000000000000000000000000000000000000000000000000000000000000002A
:4016C00000000000000000000000000000000000000000000000000000000000000000000000000000000000000000000000000000000000000000000000000000000000EA
:4017000000000000000000000000000000000000000000000000000000000000000000000000000000000000000000000000000000000000000000000000000000000000A9
:401740000000000000000000000000000000000000000000000000000000000000000000000000000000000000000000000000000000000000000000000000000000000069
:401780000000000000000000000000000000000000000000000000000000000000000000000000000000000000000000000000000000000000000000000000000000000029
:4017C00000000000000000000000000000000000000000000000000000000000000000000000000000000000000000000000000000000000000000000000000000000000E9
:4018000000000000000000000000000000000000000000000000000000000000000000000000000000000000000000000000000000000000000000000000000000000000A8
:401840000000000000000000000000000000000000000000000000000000000000000000000000000000000000000000000000000000000000000000000000000000000068
:401880000000000000000000000000000000000000000000000000000000000000000000000000000000000000000000000000000000000000000000000000000000000028
:4018C00000000000000000000000000000000000000000000000000000000000000000000000000000000000000000000000000000000000000000000000000000000000E8
:4019000000000000000000000000000000000000000000000000000000000000000000000000000000000000000000000000000000000000000000000000000000000000A7
:401940000000000000000000000000000000000000000000000000000000000000000000000000000000000000000000000000000000000000000000000000000000000067
:401980000000000000000000000000000000000000000000000000000000000000000000000000000000000000000000000000000000000000000000000000000000000027
:4019C00000000000000000000000000000000000000000000000000000000000000000000000000000000000000000000000000000000000000000000000000000000000E7
:401A000000000000000000000000000000000000000000000000000000000000000000000000000000000000000000000000000000000000000000000000000000000000A6
:401A40000000000000000000000000000000000000000000000000000000000000000000000000000000000000000000000000000000000000000000000000000000000066
:401A80000000000000000000000000000000000000000000000000000000000000000000000000000000000000000000000000000000000000000000000000000000000026
:401AC00000000000000000000000000000000000000000000000000000000000000000000000000000000000000000000000000000000000000000000000000000000000E6
:401B000000000000000000000000000000000000000000000000000000000000000000000000000000000000000000000000000000000000000000000000000000000000A5
:401B40000000000000000000000000000000000000000000000000000000000000000000000000000000000000000000000000000000000000000000000000000000000065
:401B80000000000000000000000000000000000000000000000000000000000000000000000000000000000000000000000000000000000000000000000000000000000025
:401BC00000000000000000000000000000000000000000000000000000000000000000000000000000000000000000000000000000000000000000000000000000000000E5
:401C000000000000000000000000000000000000000000000000000000000000000000000000000000000000000000000000000000000000000000000000000000000000A4
:401C40000000000000000000000000000000000000000000000000000000000000000000000000000000000000000000000000000000000000000000000000000000000064
:401C80000000000000000000000000000000000000000000000000000000000000000000000000000000000000000000000000000000000000000000000000000000000024
:401CC00000000000000000000000000000000000000000000000000000000000000000000000000000000000000000000000000000000000000000000000000000000000E4
:401D000000000000000000000000000000000000000000000000000000000000000000000000000000000000000000000000000000000000000000000000000000000000A3
:401D40000000000000000000000000000000000000000000000000000000000000000000000000000000000000000000000000000000000000000000000000000000000063
:401D80000000000000000000000000000000000000000000000000000000000000000000000000000000000000000000000000000000000000000000000000000000000023
:401DC00000000000000000000000000000000000000000000000000000000000000000000000000000000000000000000000000000000000000000000000000000000000E3
:401E000000000000000000000000000000000000000000000000000000000000000000000000000000000000000000000000000000000000000000000000000000000000A2
:401E40000000000000000000000000000000000000000000000000000000000000000000000000000000000000000000000000000000000000000000000000000000000062
:401E80000000000000000000000000000000000000000000000000000000000000000000000000000000000000000000000000000000000000000000000000000000000022
:401EC00000000000000000000000000000000000000000000000000000000000000000000000000000000000000000000000000000000000000000000000000000000000E2
:401F000000000000000000000000000000000000000000000000000000000000000000000000000000000000000000000000000000000000000000000000000000000000A1
:401F40000000000000000000000000000000000000000000000000000000000000000000000000000000000000000000000000000000000000000000000000000000000061
:401F80000000000000000000000000000000000000000000000000000000000000000000000000000000000000000000000000000000000000000000000000000000000021
:401FC00000000000000000000000000000000000000000000000000000000000000000000000000000000000000000000000000000000000000000000000000000000000E1
:4020000000000000000000000000000000000000000000000000000000000000000000000000000000000000000000000000000000000000000000000000000000000000A0
:402040000000000000000000000000000000000000000000000000000000000000000000000000000000000000000000000000000000000000000000000000000000000060
:402080000000000000000000000000000000000000000000000000000000000000000000000000000000000000000000000000000000000000000000000000000000000020
:4020C00000000000000000000000000000000000000000000000000000000000000000000000000000000000000000000000000000000000000000000000000000000000E0
:40210000000000000000000000000000000000000000000000000000000000000000000000000000000000000000000000000000000000000000000000000000000000009F
:40214000000000000000000000000000000000000000000000000000000000000000000000000000000000000000000000000000000000000000000000000000000000005F
:40218000000000000000000000000000000000000000000000000000000000000000000000000000000000000000000000000000000000000000000000000000000000001F
:4021C00000000000000000000000000000000000000000000000000000000000000000000000000000000000000000000000000000000000000000000000000000000000DF
:40220000000000000000000000000000000000000000000000000000000000000000000000000000000000000000000000000000000000000000000000000000000000009E
:40224000000000000000000000000000000000000000000000000000000000000000000000000000000000000000000000000000000000000000000000000000000000005E
:40228000000000000000000000000000000000000000000000000000000000000000000000000000000000000000000000000000000000000000000000000000000000001E
:4022C00000000000000000000000000000000000000000000000000000000000000000000000000000000000000000000000000000000000000000000000000000000000DE
:40230000000000000000000000000000000000000000000000000000000000000000000000000000000000000000000000000000000000000000000000000000000000009D
:40234000000000000000000000000000000000000000000000000000000000000000000000000000000000000000000000000000000000000000000000000000000000005D
:40238000000000000000000000000000000000000000000000000000000000000000000000000000000000000000000000000000000000000000000000000000000000001D
:4023C00000000000000000000000000000000000000000000000000000000000000000000000000000000000000000000000000000000000000000000000000000000000DD
:40240000000000000000000000000000000000000000000000000000000000000000000000000000000000000000000000000000000000000000000000000000000000009C
:40244000000000000000000000000000000000000000000000000000000000000000000000000000000000000000000000000000000000000000000000000000000000005C
:40248000000000000000000000000000000000000000000000000000000000000000000000000000000000000000000000000000000000000000000000000000000000001C
:4024C00000000000000000000000000000000000000000000000000000000000000000000000000000000000000000000000000000000000000000000000000000000000DC
:40250000000000000000000000000000000000000000000000000000000000000000000000000000000000000000000000000000000000000000000000000000000000009B
:40254000000000000000000000000000000000000000000000000000000000000000000000000000000000000000000000000000000000000000000000000000000000005B
:40258000000000000000000000000000000000000000000000000000000000000000000000000000000000000000000000000000000000000000000000000000000000001B
:4025C00000000000000000000000000000000000000000000000000000000000000000000000000000000000000000000000000000000000000000000000000000000000DB
:40260000000000000000000000000000000000000000000000000000000000000000000000000000000000000000000000000000000000000000000000000000000000009A
:40264000000000000000000000000000000000000000000000000000000000000000000000000000000000000000000000000000000000000000000000000000000000005A
:40268000000000000000000000000000000000000000000000000000000000000000000000000000000000000000000000000000000000000000000000000000000000001A
:4026C00000000000000000000000000000000000000000000000000000000000000000000000000000000000000000000000000000000000000000000000000000000000DA
:402700000000000000000000000000000000000000000000000000000000000000000000000000000000000000000000000000000000000000000000000000000000000099
:402740000000000000000000000000000000000000000000000000000000000000000000000000000000000000000000000000000000000000000000000000000000000059
:402780000000000000000000000000000000000000000000000000000000000000000000000000000000000000000000000000000000000000000000000000000000000019
:4027C00000000000000000000000000000000000000000000000000000000000000000000000000000000000000000000000000000000000000000000000000000000000D9
:402800000000000000000000000000000000000000000000000000000000000000000000000000000000000000000000000000000000000000000000000000000000000098
:402840000000000000000000000000000000000000000000000000000000000000000000000000000000000000000000000000000000000000000000000000000000000058
:402880000000000000000000000000000000000000000000000000000000000000000000000000000000000000000000000000000000000000000000000000000000000018
:4028C00000000000000000000000000000000000000000000000000000000000000000000000000000000000000000000000000000000000000000000000000000000000D8
:402900000000000000000000000000000000000000000000000000000000000000000000000000000000000000000000000000000000000000000000000000000000000097
:402940000000000000000000000000000000000000000000000000000000000000000000000000000000000000000000000000000000000000000000000000000000000057
:402980000000000000000000000000000000000000000000000000000000000000000000000000000000000000000000000000000000000000000000000000000000000017
:4029C00000000000000000000000000000000000000000000000000000000000000000000000000000000000000000000000000000000000000000000000000000000000D7
:402A00000000000000000000000000000000000000000000000000000000000000000000000000000000000000000000000000000000000000000000000000000000000096
:402A40000000000000000000000000000000000000000000000000000000000000000000000000000000000000000000000000000000000000000000000000000000000056
:402A80000000000000000000000000000000000000000000000000000000000000000000000000000000000000000000000000000000000000000000000000000000000016
:402AC00000000000000000000000000000000000000000000000000000000000000000000000000000000000000000000000000000000000000000000000000000000000D6
:402B00000000000000000000000000000000000000000000000000000000000000000000000000000000000000000000000000000000000000000000000000000000000095
:402B40000000000000000000000000000000000000000000000000000000000000000000000000000000000000000000000000000000000000000000000000000000000055
:402B80000000000000000000000000000000000000000000000000000000000000000000000000000000000000000000000000000000000000000000000000000000000015
:402BC00000000000000000000000000000000000000000000000000000000000000000000000000000000000000000000000000000000000000000000000000000000000D5
:402C00000000000000000000000000000000000000000000000000000000000000000000000000000000000000000000000000000000000000000000000000000000000094
:402C40000000000000000000000000000000000000000000000000000000000000000000000000000000000000000000000000000000000000000000000000000000000054
:402C80000000000000000000000000000000000000000000000000000000000000000000000000000000000000000000000000000000000000000000000000000000000014
:402CC00000000000000000000000000000000000000000000000000000000000000000000000000000000000000000000000000000000000000000000000000000000000D4
:402D00000000000000000000000000000000000000000000000000000000000000000000000000000000000000000000000000000000000000000000000000000000000093
:402D40000000000000000000000000000000000000000000000000000000000000000000000000000000000000000000000000000000000000000000000000000000000053
:402D80000000000000000000000000000000000000000000000000000000000000000000000000000000000000000000000000000000000000000000000000000000000013
:402DC00000000000000000000000000000000000000000000000000000000000000000000000000000000000000000000000000000000000000000000000000000000000D3
:402E00000000000000000000000000000000000000000000000000000000000000000000000000000000000000000000000000000000000000000000000000000000000092
:402E40000000000000000000000000000000000000000000000000000000000000000000000000000000000000000000000000000000000000000000000000000000000052
:402E80000000000000000000000000000000000000000000000000000000000000000000000000000000000000000000000000000000000000000000000000000000000012
:402EC00000000000000000000000000000000000000000000000000000000000000000000000000000000000000000000000000000000000000000000000000000000000D2
:402F00000000000000000000000000000000000000000000000000000000000000000000000000000000000000000000000000000000000000000000000000000000000091
:402F40000000000000000000000000000000000000000000000000000000000000000000000000000000000000000000000000000000000000000000000000000000000051
:402F80000000000000000000000000000000000000000000000000000000000000000000000000000000000000000000000000000000000000000000000000000000000011
:402FC00000000000000000000000000000000000000000000000000000000000000000000000000000000000000000000000000000000000000000000000000000000000D1
:403000000000000000000000000000000000000000000000000000000000000000000000000000000000000000000000000000000000000000000000000000000000000090
:403040000000000000000000000000000000000000000000000000000000000000000000000000000000000000000000000000000000000000000000000000000000000050
:403080000000000000000000000000000000000000000000000000000000000000000000000000000000000000000000000000000000000000000000000000000000000010
:4030C00000000000000000000000000000000000000000000000000000000000000000000000000000000000000000000000000000000000000000000000000000000000D0
:40310000000000000000000000000000000000000000000000000000000000000000000000000000000000000000000000000000000000000000000000000000000000008F
:40314000000000000000000000000000000000000000000000000000000000000000000000000000000000000000000000000000000000000000000000000000000000004F
:40318000000000000000000000000000000000000000000000000000000000000000000000000000000000000000000000000000000000000000000000000000000000000F
:4031C00000000000000000000000000000000000000000000000000000000000000000000000000000000000000000000000000000000000000000000000000000000000CF
:40320000000000000000000000000000000000000000000000000000000000000000000000000000000000000000000000000000000000000000000000000000000000008E
:40324000000000000000000000000000000000000000000000000000000000000000000000000000000000000000000000000000000000000000000000000000000000004E
:40328000000000000000000000000000000000000000000000000000000000000000000000000000000000000000000000000000000000000000000000000000000000000E
:4032C00000000000000000000000000000000000000000000000000000000000000000000000000000000000000000000000000000000000000000000000000000000000CE
:40330000000000000000000000000000000000000000000000000000000000000000000000000000000000000000000000000000000000000000000000000000000000008D
:40334000000000000000000000000000000000000000000000000000000000000000000000000000000000000000000000000000000000000000000000000000000000004D
:40338000000000000000000000000000000000000000000000000000000000000000000000000000000000000000000000000000000000000000000000000000000000000D
:4033C00000000000000000000000000000000000000000000000000000000000000000000000000000000000000000000000000000000000000000000000000000000000CD
:40340000000000000000000000000000000000000000000000000000000000000000000000000000000000000000000000000000000000000000000000000000000000008C
:40344000000000000000000000000000000000000000000000000000000000000000000000000000000000000000000000000000000000000000000000000000000000004C
:40348000000000000000000000000000000000000000000000000000000000000000000000000000000000000000000000000000000000000000000000000000000000000C
:4034C00000000000000000000000000000000000000000000000000000000000000000000000000000000000000000000000000000000000000000000000000000000000CC
:40350000000000000000000000000000000000000000000000000000000000000000000000000000000000000000000000000000000000000000000000000000000000008B
:40354000000000000000000000000000000000000000000000000000000000000000000000000000000000000000000000000000000000000000000000000000000000004B
:40358000000000000000000000000000000000000000000000000000000000000000000000000000000000000000000000000000000000000000000000000000000000000B
:4035C00000000000000000000000000000000000000000000000000000000000000000000000000000000000000000000000000000000000000000000000000000000000CB
:40360000000000000000000000000000000000000000000000000000000000000000000000000000000000000000000000000000000000000000000000000000000000008A
:40364000000000000000000000000000000000000000000000000000000000000000000000000000000000000000000000000000000000000000000000000000000000004A
:40368000000000000000000000000000000000000000000000000000000000000000000000000000000000000000000000000000000000000000000000000000000000000A
:4036C00000000000000000000000000000000000000000000000000000000000000000000000000000000000000000000000000000000000000000000000000000000000CA
:403700000000000000000000000000000000000000000000000000000000000000000000000000000000000000000000000000000000000000000000000000000000000089
:403740000000000000000000000000000000000000000000000000000000000000000000000000000000000000000000000000000000000000000000000000000000000049
:403780000000000000000000000000000000000000000000000000000000000000000000000000000000000000000000000000000000000000000000000000000000000009
:4037C00000000000000000000000000000000000000000000000000000000000000000000000000000000000000000000000000000000000000000000000000000000000C9
:403800000000000000000000000000000000000000000000000000000000000000000000000000000000000000000000000000000000000000000000000000000000000088
:403840000000000000000000000000000000000000000000000000000000000000000000000000000000000000000000000000000000000000000000000000000000000048
:403880000000000000000000000000000000000000000000000000000000000000000000000000000000000000000000000000000000000000000000000000000000000008
:4038C00000000000000000000000000000000000000000000000000000000000000000000000000000000000000000000000000000000000000000000000000000000000C8
:403900000000000000000000000000000000000000000000000000000000000000000000000000000000000000000000000000000000000000000000000000000000000087
:403940000000000000000000000000000000000000000000000000000000000000000000000000000000000000000000000000000000000000000000000000000000000047
:403980000000000000000000000000000000000000000000000000000000000000000000000000000000000000000000000000000000000000000000000000000000000007
:4039C00000000000000000000000000000000000000000000000000000000000000000000000000000000000000000000000000000000000000000000000000000000000C7
:403A00000000000000000000000000000000000000000000000000000000000000000000000000000000000000000000000000000000000000000000000000000000000086
:403A40000000000000000000000000000000000000000000000000000000000000000000000000000000000000000000000000000000000000000000000000000000000046
:403A80000000000000000000000000000000000000000000000000000000000000000000000000000000000000000000000000000000000000000000000000000000000006
:403AC00000000000000000000000000000000000000000000000000000000000000000000000000000000000000000000000000000000000000000000000000000000000C6
:403B00000000000000000000000000000000000000000000000000000000000000000000000000000000000000000000000000000000000000000000000000000000000085
:403B40000000000000000000000000000000000000000000000000000000000000000000000000000000000000000000000000000000000000000000000000000000000045
:403B80000000000000000000000000000000000000000000000000000000000000000000000000000000000000000000000000000000000000000000000000000000000005
:403BC00000000000000000000000000000000000000000000000000000000000000000000000000000000000000000000000000000000000000000000000000000000000C5
:403C00000000000000000000000000000000000000000000000000000000000000000000000000000000000000000000000000000000000000000000000000000000000084
:403C40000000000000000000000000000000000000000000000000000000000000000000000000000000000000000000000000000000000000000000000000000000000044
:403C80000000000000000000000000000000000000000000000000000000000000000000000000000000000000000000000000000000000000000000000000000000000004
:403CC00000000000000000000000000000000000000000000000000000000000000000000000000000000000000000000000000000000000000000000000000000000000C4
:403D00000000000000000000000000000000000000000000000000000000000000000000000000000000000000000000000000000000000000000000000000000000000083
:403D40000000000000000000000000000000000000000000000000000000000000000000000000000000000000000000000000000000000000000000000000000000000043
:403D80000000000000000000000000000000000000000000000000000000000000000000000000000000000000000000000000000000000000000000000000000000000003
:403DC00000000000000000000000000000000000000000000000000000000000000000000000000000000000000000000000000000000000000000000000000000000000C3
:403E00000000000000000000000000000000000000000000000000000000000000000000000000000000000000000000000000000000000000000000000000000000000082
:403E40000000000000000000000000000000000000000000000000000000000000000000000000000000000000000000000000000000000000000000000000000000000042
:403E80000000000000000000000000000000000000000000000000000000000000000000000000000000000000000000000000000000000000000000000000000000000002
:403EC00000000000000000000000000000000000000000000000000000000000000000000000000000000000000000000000000000000000000000000000000000000000C2
:403F00000000000000000000000000000000000000000000000000000000000000000000000000000000000000000000000000000000000000000000000000000000000081
:403F40000000000000000000000000000000000000000000000000000000000000000000000000000000000000000000000000000000000000000000000000000000000041
:403F80000000000000000000000000000000000000000000000000000000000000000000000000000000000000000000000000000000000000000000000000000000000001
:403FC00000000000000000000000000000000000000000000000000000000000000000000000000000000000000000000000000000000000000000000000000000000000C1
:404000000000000000000000000000000000000000000000000000000000000000000000000000000000000000000000000000000000000000000000000000000000000080
:404040000000000000000000000000000000000000000000000000000000000000000000000000000000000000000000000000000000000000000000000000000000000040
:404080000000000000000000000000000000000000000000000000000000000000000000000000000000000000000000000000000000000000000000000000000000000000
:4040C00000000000000000000000000000000000000000000000000000000000000000000000000000000000000000000000000000000000000000000000000000000000C0
:40410000000000000000000000000000000000000000000000000000000000000000000000000000000000000000000000000000000000000000000000000000000000007F
:40414000000000000000000000000000000000000000000000000000000000000000000000000000000000000000000000000000000000000000000000000000000000003F
:4041800000000000000000000000000000000000000000000000000000000000000000000000000000000000000000000000000000000000000000000000000000000000FF
:4041C00000000000000000000000000000000000000000000000000000000000000000000000000000000000000000000000000000000000000000000000000000000000BF
:40420000000000000000000000000000000000000000000000000000000000000000000000000000000000000000000000000000000000000000000000000000000000007E
:40424000000000000000000000000000000000000000000000000000000000000000000000000000000000000000000000000000000000000000000000000000000000003E
:4042800000000000000000000000000000000000000000000000000000000000000000000000000000000000000000000000000000000000000000000000000000000000FE
:4042C00000000000000000000000000000000000000000000000000000000000000000000000000000000000000000000000000000000000000000000000000000000000BE
:40430000000000000000000000000000000000000000000000000000000000000000000000000000000000000000000000000000000000000000000000000000000000007D
:40434000000000000000000000000000000000000000000000000000000000000000000000000000000000000000000000000000000000000000000000000000000000003D
:4043800000000000000000000000000000000000000000000000000000000000000000000000000000000000000000000000000000000000000000000000000000000000FD
:4043C00000000000000000000000000000000000000000000000000000000000000000000000000000000000000000000000000000000000000000000000000000000000BD
:40440000000000000000000000000000000000000000000000000000000000000000000000000000000000000000000000000000000000000000000000000000000000007C
:40444000000000000000000000000000000000000000000000000000000000000000000000000000000000000000000000000000000000000000000000000000000000003C
:4044800000000000000000000000000000000000000000000000000000000000000000000000000000000000000000000000000000000000000000000000000000000000FC
:4044C00000000000000000000000000000000000000000000000000000000000000000000000000000000000000000000000000000000000000000000000000000000000BC
:40450000000000000000000000000000000000000000000000000000000000000000000000000000000000000000000000000000000000000000000000000000000000007B
:40454000000000000000000000000000000000000000000000000000000000000000000000000000000000000000000000000000000000000000000000000000000000003B
:4045800000000000000000000000000000000000000000000000000000000000000000000000000000000000000000000000000000000000000000000000000000000000FB
:4045C00000000000000000000000000000000000000000000000000000000000000000000000000000000000000000000000000000000000000000000000000000000000BB
:40460000000000000000000000000000000000000000000000000000000000000000000000000000000000000000000000000000000000000000000000000000000000007A
:40464000000000000000000000000000000000000000000000000000000000000000000000000000000000000000000000000000000000000000000000000000000000003A
:4046800000000000000000000000000000000000000000000000000000000000000000000000000000000000000000000000000000000000000000000000000000000000FA
:4046C00000000000000000000000000000000000000000000000000000000000000000000000000000000000000000000000000000000000000000000000000000000000BA
:404700000000000000000000000000000000000000000000000000000000000000000000000000000000000000000000000000000000000000000000000000000000000079
:404740000000000000000000000000000000000000000000000000000000000000000000000000000000000000000000000000000000000000000000000000000000000039
:4047800000000000000000000000000000000000000000000000000000000000000000000000000000000000000000000000000000000000000000000000000000000000F9
:4047C00000000000000000000000000000000000000000000000000000000000000000000000000000000000000000000000000000000000000000000000000000000000B9
:404800000000000000000000000000000000000000000000000000000000000000000000000000000000000000000000000000000000000000000000000000000000000078
:404840000000000000000000000000000000000000000000000000000000000000000000000000000000000000000000000000000000000000000000000000000000000038
:4048800000000000000000000000000000000000000000000000000000000000000000000000000000000000000000000000000000000000000000000000000000000000F8
:4048C00000000000000000000000000000000000000000000000000000000000000000000000000000000000000000000000000000000000000000000000000000000000B8
:404900000000000000000000000000000000000000000000000000000000000000000000000000000000000000000000000000000000000000000000000000000000000077
:404940000000000000000000000000000000000000000000000000000000000000000000000000000000000000000000000000000000000000000000000000000000000037
:4049800000000000000000000000000000000000000000000000000000000000000000000000000000000000000000000000000000000000000000000000000000000000F7
:4049C00000000000000000000000000000000000000000000000000000000000000000000000000000000000000000000000000000000000000000000000000000000000B7
:404A00000000000000000000000000000000000000000000000000000000000000000000000000000000000000000000000000000000000000000000000000000000000076
:404A40000000000000000000000000000000000000000000000000000000000000000000000000000000000000000000000000000000000000000000000000000000000036
:404A800000000000000000000000000000000000000000000000000000000000000000000000000000000000000000000000000000000000000000000000000000000000F6
:404AC00000000000000000000000000000000000000000000000000000000000000000000000000000000000000000000000000000000000000000000000000000000000B6
:404B00000000000000000000000000000000000000000000000000000000000000000000000000000000000000000000000000000000000000000000000000000000000075
:404B40000000000000000000000000000000000000000000000000000000000000000000000000000000000000000000000000000000000000000000000000000000000035
:404B800000000000000000000000000000000000000000000000000000000000000000000000000000000000000000000000000000000000000000000000000000000000F5
:404BC00000000000000000000000000000000000000000000000000000000000000000000000000000000000000000000000000000000000000000000000000000000000B5
:404C00000000000000000000000000000000000000000000000000000000000000000000000000000000000000000000000000000000000000000000000000000000000074
:404C40000000000000000000000000000000000000000000000000000000000000000000000000000000000000000000000000000000000000000000000000000000000034
:404C800000000000000000000000000000000000000000000000000000000000000000000000000000000000000000000000000000000000000000000000000000000000F4
:404CC00000000000000000000000000000000000000000000000000000000000000000000000000000000000000000000000000000000000000000000000000000000000B4
:404D00000000000000000000000000000000000000000000000000000000000000000000000000000000000000000000000000000000000000000000000000000000000073
:404D40000000000000000000000000000000000000000000000000000000000000000000000000000000000000000000000000000000000000000000000000000000000033
:404D800000000000000000000000000000000000000000000000000000000000000000000000000000000000000000000000000000000000000000000000000000000000F3
:404DC00000000000000000000000000000000000000000000000000000000000000000000000000000000000000000000000000000000000000000000000000000000000B3
:404E00000000000000000000000000000000000000000000000000000000000000000000000000000000000000000000000000000000000000000000000000000000000072
:404E40000000000000000000000000000000000000000000000000000000000000000000000000000000000000000000000000000000000000000000000000000000000032
:404E800000000000000000000000000000000000000000000000000000000000000000000000000000000000000000000000000000000000000000000000000000000000F2
:404EC00000000000000000000000000000000000000000000000000000000000000000000000000000000000000000000000000000000000000000000000000000000000B2
:404F00000000000000000000000000000000000000000000000000000000000000000000000000000000000000000000000000000000000000000000000000000000000071
:404F40000000000000000000000000000000000000000000000000000000000000000000000000000000000000000000000000000000000000000000000000000000000031
:404F800000000000000000000000000000000000000000000000000000000000000000000000000000000000000000000000000000000000000000000000000000000000F1
:404FC00000000000000000000000000000000000000000000000000000000000000000000000000000000000000000000000000000000000000000000000000000000000B1
:405000000000000000000000000000000000000000000000000000000000000000000000000000000000000000000000000000000000000000000000000000000000000070
:405040000000000000000000000000000000000000000000000000000000000000000000000000000000000000000000000000000000000000000000000000000000000030
:4050800000000000000000000000000000000000000000000000000000000000000000000000000000000000000000000000000000000000000000000000000000000000F0
:4050C00000000000000000000000000000000000000000000000000000000000000000000000000000000000000000000000000000000000000000000000000000000000B0
:40510000000000000000000000000000000000000000000000000000000000000000000000000000000000000000000000000000000000000000000000000000000000006F
:40514000000000000000000000000000000000000000000000000000000000000000000000000000000000000000000000000000000000000000000000000000000000002F
:4051800000000000000000000000000000000000000000000000000000000000000000000000000000000000000000000000000000000000000000000000000000000000EF
:4051C00000000000000000000000000000000000000000000000000000000000000000000000000000000000000000000000000000000000000000000000000000000000AF
:40520000000000000000000000000000000000000000000000000000000000000000000000000000000000000000000000000000000000000000000000000000000000006E
:40524000000000000000000000000000000000000000000000000000000000000000000000000000000000000000000000000000000000000000000000000000000000002E
:4052800000000000000000000000000000000000000000000000000000000000000000000000000000000000000000000000000000000000000000000000000000000000EE
:4052C00000000000000000000000000000000000000000000000000000000000000000000000000000000000000000000000000000000000000000000000000000000000AE
:40530000000000000000000000000000000000000000000000000000000000000000000000000000000000000000000000000000000000000000000000000000000000006D
:40534000000000000000000000000000000000000000000000000000000000000000000000000000000000000000000000000000000000000000000000000000000000002D
:4053800000000000000000000000000000000000000000000000000000000000000000000000000000000000000000000000000000000000000000000000000000000000ED
:4053C00000000000000000000000000000000000000000000000000000000000000000000000000000000000000000000000000000000000000000000000000000000000AD
:40540000000000000000000000000000000000000000000000000000000000000000000000000000000000000000000000000000000000000000000000000000000000006C
:40544000000000000000000000000000000000000000000000000000000000000000000000000000000000000000000000000000000000000000000000000000000000002C
:4054800000000000000000000000000000000000000000000000000000000000000000000000000000000000000000000000000000000000000000000000000000000000EC
:4054C00000000000000000000000000000000000000000000000000000000000000000000000000000000000000000000000000000000000000000000000000000000000AC
:40550000000000000000000000000000000000000000000000000000000000000000000000000000000000000000000000000000000000000000000000000000000000006B
:40554000000000000000000000000000000000000000000000000000000000000000000000000000000000000000000000000000000000000000000000000000000000002B
:4055800000000000000000000000000000000000000000000000000000000000000000000000000000000000000000000000000000000000000000000000000000000000EB
:4055C00000000000000000000000000000000000000000000000000000000000000000000000000000000000000000000000000000000000000000000000000000000000AB
:40560000000000000000000000000000000000000000000000000000000000000000000000000000000000000000000000000000000000000000000000000000000000006A
:40564000000000000000000000000000000000000000000000000000000000000000000000000000000000000000000000000000000000000000000000000000000000002A
:4056800000000000000000000000000000000000000000000000000000000000000000000000000000000000000000000000000000000000000000000000000000000000EA
:4056C00000000000000000000000000000000000000000000000000000000000000000000000000000000000000000000000000000000000000000000000000000000000AA
:405700000000000000000000000000000000000000000000000000000000000000000000000000000000000000000000000000000000000000000000000000000000000069
:405740000000000000000000000000000000000000000000000000000000000000000000000000000000000000000000000000000000000000000000000000000000000029
:4057800000000000000000000000000000000000000000000000000000000000000000000000000000000000000000000000000000000000000000000000000000000000E9
:4057C00000000000000000000000000000000000000000000000000000000000000000000000000000000000000000000000000000000000000000000000000000000000A9
:405800000000000000000000000000000000000000000000000000000000000000000000000000000000000000000000000000000000000000000000000000000000000068
:405840000000000000000000000000000000000000000000000000000000000000000000000000000000000000000000000000000000000000000000000000000000000028
:4058800000000000000000000000000000000000000000000000000000000000000000000000000000000000000000000000000000000000000000000000000000000000E8
:4058C00000000000000000000000000000000000000000000000000000000000000000000000000000000000000000000000000000000000000000000000000000000000A8
:405900000000000000000000000000000000000000000000000000000000000000000000000000000000000000000000000000000000000000000000000000000000000067
:405940000000000000000000000000000000000000000000000000000000000000000000000000000000000000000000000000000000000000000000000000000000000027
:4059800000000000000000000000000000000000000000000000000000000000000000000000000000000000000000000000000000000000000000000000000000000000E7
:4059C00000000000000000000000000000000000000000000000000000000000000000000000000000000000000000000000000000000000000000000000000000000000A7
:405A00000000000000000000000000000000000000000000000000000000000000000000000000000000000000000000000000000000000000000000000000000000000066
:405A40000000000000000000000000000000000000000000000000000000000000000000000000000000000000000000000000000000000000000000000000000000000026
:405A800000000000000000000000000000000000000000000000000000000000000000000000000000000000000000000000000000000000000000000000000000000000E6
:405AC00000000000000000000000000000000000000000000000000000000000000000000000000000000000000000000000000000000000000000000000000000000000A6
:405B00000000000000000000000000000000000000000000000000000000000000000000000000000000000000000000000000000000000000000000000000000000000065
:405B40000000000000000000000000000000000000000000000000000000000000000000000000000000000000000000000000000000000000000000000000000000000025
:405B800000000000000000000000000000000000000000000000000000000000000000000000000000000000000000000000000000000000000000000000000000000000E5
:405BC00000000000000000000000000000000000000000000000000000000000000000000000000000000000000000000000000000000000000000000000000000000000A5
:405C00000000000000000000000000000000000000000000000000000000000000000000000000000000000000000000000000000000000000000000000000000000000064
:405C40000000000000000000000000000000000000000000000000000000000000000000000000000000000000000000000000000000000000000000000000000000000024
:405C800000000000000000000000000000000000000000000000000000000000000000000000000000000000000000000000000000000000000000000000000000000000E4
:405CC00000000000000000000000000000000000000000000000000000000000000000000000000000000000000000000000000000000000000000000000000000000000A4
:405D00000000000000000000000000000000000000000000000000000000000000000000000000000000000000000000000000000000000000000000000000000000000063
:405D40000000000000000000000000000000000000000000000000000000000000000000000000000000000000000000000000000000000000000000000000000000000023
:405D800000000000000000000000000000000000000000000000000000000000000000000000000000000000000000000000000000000000000000000000000000000000E3
:405DC00000000000000000000000000000000000000000000000000000000000000000000000000000000000000000000000000000000000000000000000000000000000A3
:405E00000000000000000000000000000000000000000000000000000000000000000000000000000000000000000000000000000000000000000000000000000000000062
:405E40000000000000000000000000000000000000000000000000000000000000000000000000000000000000000000000000000000000000000000000000000000000022
:405E800000000000000000000000000000000000000000000000000000000000000000000000000000000000000000000000000000000000000000000000000000000000E2
:405EC00000000000000000000000000000000000000000000000000000000000000000000000000000000000000000000000000000000000000000000000000000000000A2
:405F00000000000000000000000000000000000000000000000000000000000000000000000000000000000000000000000000000000000000000000000000000000000061
:405F40000000000000000000000000000000000000000000000000000000000000000000000000000000000000000000000000000000000000000000000000000000000021
:405F800000000000000000000000000000000000000000000000000000000000000000000000000000000000000000000000000000000000000000000000000000000000E1
:405FC00000000000000000000000000000000000000000000000000000000000000000000000000000000000000000000000000000000000000000000000000000000000A1
:406000000000000000000000000000000000000000000000000000000000000000000000000000000000000000000000000000000000000000000000000000000000000060
:406040000000000000000000000000000000000000000000000000000000000000000000000000000000000000000000000000000000000000000000000000000000000020
:4060800000000000000000000000000000000000000000000000000000000000000000000000000000000000000000000000000000000000000000000000000000000000E0
:4060C00000000000000000000000000000000000000000000000000000000000000000000000000000000000000000000000000000000000000000000000000000000000A0
:40610000000000000000000000000000000000000000000000000000000000000000000000000000000000000000000000000000000000000000000000000000000000005F
:40614000000000000000000000000000000000000000000000000000000000000000000000000000000000000000000000000000000000000000000000000000000000001F
:4061800000000000000000000000000000000000000000000000000000000000000000000000000000000000000000000000000000000000000000000000000000000000DF
:4061C000000000000000000000000000000000000000000000000000000000000000000000000000000000000000000000000000000000000000000000000000000000009F
:40620000000000000000000000000000000000000000000000000000000000000000000000000000000000000000000000000000000000000000000000000000000000005E
:40624000000000000000000000000000000000000000000000000000000000000000000000000000000000000000000000000000000000000000000000000000000000001E
:4062800000000000000000000000000000000000000000000000000000000000000000000000000000000000000000000000000000000000000000000000000000000000DE
:4062C000000000000000000000000000000000000000000000000000000000000000000000000000000000000000000000000000000000000000000000000000000000009E
:40630000000000000000000000000000000000000000000000000000000000000000000000000000000000000000000000000000000000000000000000000000000000005D
:40634000000000000000000000000000000000000000000000000000000000000000000000000000000000000000000000000000000000000000000000000000000000001D
:4063800000000000000000000000000000000000000000000000000000000000000000000000000000000000000000000000000000000000000000000000000000000000DD
:4063C000000000000000000000000000000000000000000000000000000000000000000000000000000000000000000000000000000000000000000000000000000000009D
:40640000000000000000000000000000000000000000000000000000000000000000000000000000000000000000000000000000000000000000000000000000000000005C
:40644000000000000000000000000000000000000000000000000000000000000000000000000000000000000000000000000000000000000000000000000000000000001C
:4064800000000000000000000000000000000000000000000000000000000000000000000000000000000000000000000000000000000000000000000000000000000000DC
:4064C000000000000000000000000000000000000000000000000000000000000000000000000000000000000000000000000000000000000000000000000000000000009C
:40650000000000000000000000000000000000000000000000000000000000000000000000000000000000000000000000000000000000000000000000000000000000005B
:40654000000000000000000000000000000000000000000000000000000000000000000000000000000000000000000000000000000000000000000000000000000000001B
:4065800000000000000000000000000000000000000000000000000000000000000000000000000000000000000000000000000000000000000000000000000000000000DB
:4065C000000000000000000000000000000000000000000000000000000000000000000000000000000000000000000000000000000000000000000000000000000000009B
:40660000000000000000000000000000000000000000000000000000000000000000000000000000000000000000000000000000000000000000000000000000000000005A
:40664000000000000000000000000000000000000000000000000000000000000000000000000000000000000000000000000000000000000000000000000000000000001A
:4066800000000000000000000000000000000000000000000000000000000000000000000000000000000000000000000000000000000000000000000000000000000000DA
:4066C000000000000000000000000000000000000000000000000000000000000000000000000000000000000000000000000000000000000000000000000000000000009A
:406700000000000000000000000000000000000000000000000000000000000000000000000000000000000000000000000000000000000000000000000000000000000059
:406740000000000000000000000000000000000000000000000000000000000000000000000000000000000000000000000000000000000000000000000000000000000019
:4067800000000000000000000000000000000000000000000000000000000000000000000000000000000000000000000000000000000000000000000000000000000000D9
:4067C0000000000000000000000000000000000000000000000000000000000000000000000000000000000000000000000000000000000000000000000000000000000099
:406800000000000000000000000000000000000000000000000000000000000000000000000000000000000000000000000000000000000000000000000000000000000058
:406840000000000000000000000000000000000000000000000000000000000000000000000000000000000000000000000000000000000000000000000000000000000018
:4068800000000000000000000000000000000000000000000000000000000000000000000000000000000000000000000000000000000000000000000000000000000000D8
:4068C0000000000000000000000000000000000000000000000000000000000000000000000000000000000000000000000000000000000000000000000000000000000098
:406900000000000000000000000000000000000000000000000000000000000000000000000000000000000000000000000000000000000000000000000000000000000057
:406940000000000000000000000000000000000000000000000000000000000000000000000000000000000000000000000000000000000000000000000000000000000017
:4069800000000000000000000000000000000000000000000000000000000000000000000000000000000000000000000000000000000000000000000000000000000000D7
:4069C0000000000000000000000000000000000000000000000000000000000000000000000000000000000000000000000000000000000000000000000000000000000097
:406A00000000000000000000000000000000000000000000000000000000000000000000000000000000000000000000000000000000000000000000000000000000000056
:406A40000000000000000000000000000000000000000000000000000000000000000000000000000000000000000000000000000000000000000000000000000000000016
:406A800000000000000000000000000000000000000000000000000000000000000000000000000000000000000000000000000000000000000000000000000000000000D6
:406AC0000000000000000000000000000000000000000000000000000000000000000000000000000000000000000000000000000000000000000000000000000000000096
:406B00000000000000000000000000000000000000000000000000000000000000000000000000000000000000000000000000000000000000000000000000000000000055
:406B40000000000000000000000000000000000000000000000000000000000000000000000000000000000000000000000000000000000000000000000000000000000015
:406B800000000000000000000000000000000000000000000000000000000000000000000000000000000000000000000000000000000000000000000000000000000000D5
:406BC0000000000000000000000000000000000000000000000000000000000000000000000000000000000000000000000000000000000000000000000000000000000095
:406C00000000000000000000000000000000000000000000000000000000000000000000000000000000000000000000000000000000000000000000000000000000000054
:406C40000000000000000000000000000000000000000000000000000000000000000000000000000000000000000000000000000000000000000000000000000000000014
:406C800000000000000000000000000000000000000000000000000000000000000000000000000000000000000000000000000000000000000000000000000000000000D4
:406CC0000000000000000000000000000000000000000000000000000000000000000000000000000000000000000000000000000000000000000000000000000000000094
:406D00000000000000000000000000000000000000000000000000000000000000000000000000000000000000000000000000000000000000000000000000000000000053
:406D40000000000000000000000000000000000000000000000000000000000000000000000000000000000000000000000000000000000000000000000000000000000013
:406D800000000000000000000000000000000000000000000000000000000000000000000000000000000000000000000000000000000000000000000000000000000000D3
:406DC0000000000000000000000000000000000000000000000000000000000000000000000000000000000000000000000000000000000000000000000000000000000093
:406E00000000000000000000000000000000000000000000000000000000000000000000000000000000000000000000000000000000000000000000000000000000000052
:406E40000000000000000000000000000000000000000000000000000000000000000000000000000000000000000000000000000000000000000000000000000000000012
:406E800000000000000000000000000000000000000000000000000000000000000000000000000000000000000000000000000000000000000000000000000000000000D2
:406EC0000000000000000000000000000000000000000000000000000000000000000000000000000000000000000000000000000000000000000000000000000000000092
:406F00000000000000000000000000000000000000000000000000000000000000000000000000000000000000000000000000000000000000000000000000000000000051
:406F40000000000000000000000000000000000000000000000000000000000000000000000000000000000000000000000000000000000000000000000000000000000011
:406F800000000000000000000000000000000000000000000000000000000000000000000000000000000000000000000000000000000000000000000000000000000000D1
:406FC0000000000000000000000000000000000000000000000000000000000000000000000000000000000000000000000000000000000000000000000000000000000091
:407000000000000000000000000000000000000000000000000000000000000000000000000000000000000000000000000000000000000000000000000000000000000050
:407040000000000000000000000000000000000000000000000000000000000000000000000000000000000000000000000000000000000000000000000000000000000010
:4070800000000000000000000000000000000000000000000000000000000000000000000000000000000000000000000000000000000000000000000000000000000000D0
:4070C0000000000000000000000000000000000000000000000000000000000000000000000000000000000000000000000000000000000000000000000000000000000090
:40710000000000000000000000000000000000000000000000000000000000000000000000000000000000000000000000000000000000000000000000000000000000004F
:40714000000000000000000000000000000000000000000000000000000000000000000000000000000000000000000000000000000000000000000000000000000000000F
:4071800000000000000000000000000000000000000000000000000000000000000000000000000000000000000000000000000000000000000000000000000000000000CF
:4071C000000000000000000000000000000000000000000000000000000000000000000000000000000000000000000000000000000000000000000000000000000000008F
:40720000000000000000000000000000000000000000000000000000000000000000000000000000000000000000000000000000000000000000000000000000000000004E
:40724000000000000000000000000000000000000000000000000000000000000000000000000000000000000000000000000000000000000000000000000000000000000E
:4072800000000000000000000000000000000000000000000000000000000000000000000000000000000000000000000000000000000000000000000000000000000000CE
:4072C000000000000000000000000000000000000000000000000000000000000000000000000000000000000000000000000000000000000000000000000000000000008E
:40730000000000000000000000000000000000000000000000000000000000000000000000000000000000000000000000000000000000000000000000000000000000004D
:40734000000000000000000000000000000000000000000000000000000000000000000000000000000000000000000000000000000000000000000000000000000000000D
:4073800000000000000000000000000000000000000000000000000000000000000000000000000000000000000000000000000000000000000000000000000000000000CD
:4073C000000000000000000000000000000000000000000000000000000000000000000000000000000000000000000000000000000000000000000000000000000000008D
:40740000000000000000000000000000000000000000000000000000000000000000000000000000000000000000000000000000000000000000000000000000000000004C
:40744000000000000000000000000000000000000000000000000000000000000000000000000000000000000000000000000000000000000000000000000000000000000C
:4074800000000000000000000000000000000000000000000000000000000000000000000000000000000000000000000000000000000000000000000000000000000000CC
:4074C000000000000000000000000000000000000000000000000000000000000000000000000000000000000000000000000000000000000000000000000000000000008C
:40750000000000000000000000000000000000000000000000000000000000000000000000000000000000000000000000000000000000000000000000000000000000004B
:40754000000000000000000000000000000000000000000000000000000000000000000000000000000000000000000000000000000000000000000000000000000000000B
:4075800000000000000000000000000000000000000000000000000000000000000000000000000000000000000000000000000000000000000000000000000000000000CB
:4075C000000000000000000000000000000000000000000000000000000000000000000000000000000000000000000000000000000000000000000000000000000000008B
:40760000000000000000000000000000000000000000000000000000000000000000000000000000000000000000000000000000000000000000000000000000000000004A
:40764000000000000000000000000000000000000000000000000000000000000000000000000000000000000000000000000000000000000000000000000000000000000A
:4076800000000000000000000000000000000000000000000000000000000000000000000000000000000000000000000000000000000000000000000000000000000000CA
:4076C000000000000000000000000000000000000000000000000000000000000000000000000000000000000000000000000000000000000000000000000000000000008A
:407700000000000000000000000000000000000000000000000000000000000000000000000000000000000000000000000000000000000000000000000000000000000049
:407740000000000000000000000000000000000000000000000000000000000000000000000000000000000000000000000000000000000000000000000000000000000009
:4077800000000000000000000000000000000000000000000000000000000000000000000000000000000000000000000000000000000000000000000000000000000000C9
:4077C0000000000000000000000000000000000000000000000000000000000000000000000000000000000000000000000000000000000000000000000000000000000089
:407800000000000000000000000000000000000000000000000000000000000000000000000000000000000000000000000000000000000000000000000000000000000048
:407840000000000000000000000000000000000000000000000000000000000000000000000000000000000000000000000000000000000000000000000000000000000008
:4078800000000000000000000000000000000000000000000000000000000000000000000000000000000000000000000000000000000000000000000000000000000000C8
:4078C0000000000000000000000000000000000000000000000000000000000000000000000000000000000000000000000000000000000000000000000000000000000088
:407900000000000000000000000000000000000000000000000000000000000000000000000000000000000000000000000000000000000000000000000000000000000047
:407940000000000000000000000000000000000000000000000000000000000000000000000000000000000000000000000000000000000000000000000000000000000007
:4079800000000000000000000000000000000000000000000000000000000000000000000000000000000000000000000000000000000000000000000000000000000000C7
:4079C0000000000000000000000000000000000000000000000000000000000000000000000000000000000000000000000000000000000000000000000000000000000087
:407A00000000000000000000000000000000000000000000000000000000000000000000000000000000000000000000000000000000000000000000000000000000000046
:407A40000000000000000000000000000000000000000000000000000000000000000000000000000000000000000000000000000000000000000000000000000000000006
:407A800000000000000000000000000000000000000000000000000000000000000000000000000000000000000000000000000000000000000000000000000000000000C6
:407AC0000000000000000000000000000000000000000000000000000000000000000000000000000000000000000000000000000000000000000000000000000000000086
:407B00000000000000000000000000000000000000000000000000000000000000000000000000000000000000000000000000000000000000000000000000000000000045
:407B40000000000000000000000000000000000000000000000000000000000000000000000000000000000000000000000000000000000000000000000000000000000005
:407B800000000000000000000000000000000000000000000000000000000000000000000000000000000000000000000000000000000000000000000000000000000000C5
:407BC0000000000000000000000000000000000000000000000000000000000000000000000000000000000000000000000000000000000000000000000000000000000085
:407C00000000000000000000000000000000000000000000000000000000000000000000000000000000000000000000000000000000000000000000000000000000000044
:407C40000000000000000000000000000000000000000000000000000000000000000000000000000000000000000000000000000000000000000000000000000000000004
:407C800000000000000000000000000000000000000000000000000000000000000000000000000000000000000000000000000000000000000000000000000000000000C4
:407CC0000000000000000000000000000000000000000000000000000000000000000000000000000000000000000000000000000000000000000000000000000000000084
:407D00000000000000000000000000000000000000000000000000000000000000000000000000000000000000000000000000000000000000000000000000000000000043
:407D40000000000000000000000000000000000000000000000000000000000000000000000000000000000000000000000000000000000000000000000000000000000003
:407D800000000000000000000000000000000000000000000000000000000000000000000000000000000000000000000000000000000000000000000000000000000000C3
:407DC0000000000000000000000000000000000000000000000000000000000000000000000000000000000000000000000000000000000000000000000000000000000083
:407E00000000000000000000000000000000000000000000000000000000000000000000000000000000000000000000000000000000000000000000000000000000000042
:407E40000000000000000000000000000000000000000000000000000000000000000000000000000000000000000000000000000000000000000000000000000000000002
:407E800000000000000000000000000000000000000000000000000000000000000000000000000000000000000000000000000000000000000000000000000000000000C2
:407EC0000000000000000000000000000000000000000000000000000000000000000000000000000000000000000000000000000000000000000000000000000000000082
:407F00000000000000000000000000000000000000000000000000000000000000000000000000000000000000000000000000000000000000000000000000000000000041
:407F40000000000000000000000000000000000000000000000000000000000000000000000000000000000000000000000000000000000000000000000000000000000001
:407F800000000000000000000000000000000000000000000000000000000000000000000000000000000000000000000000000000000000000000000000000000000000C1
:407FC0000000000000000000000000000000000000000000000000000000000000000000000000000000000000000000000000000000000000000000000000000000000081
:408000000000000000000000000000000000000000000000000000000000000000000000000000000000000000000000000000000000000000000000000000000000000040
:408040000000000000000000000000000000000000000000000000000000000000000000000000000000000000000000000000000000000000000000000000000000000000
:4080800000000000000000000000000000000000000000000000000000000000000000000000000000000000000000000000000000000000000000000000000000000000C0
:4080C0000000000000000000000000000000000000000000000000000000000000000000000000000000000000000000000000000000000000000000000000000000000080
:40810000000000000000000000000000000000000000000000000000000000000000000000000000000000000000000000000000000000000000000000000000000000003F
:4081400000000000000000000000000000000000000000000000000000000000000000000000000000000000000000000000000000000000000000000000000000000000FF
:4081800000000000000000000000000000000000000000000000000000000000000000000000000000000000000000000000000000000000000000000000000000000000BF
:4081C000000000000000000000000000000000000000000000000000000000000000000000000000000000000000000000000000000000000000000000000000000000007F
:40820000000000000000000000000000000000000000000000000000000000000000000000000000000000000000000000000000000000000000000000000000000000003E
:4082400000000000000000000000000000000000000000000000000000000000000000000000000000000000000000000000000000000000000000000000000000000000FE
:4082800000000000000000000000000000000000000000000000000000000000000000000000000000000000000000000000000000000000000000000000000000000000BE
:4082C000000000000000000000000000000000000000000000000000000000000000000000000000000000000000000000000000000000000000000000000000000000007E
:40830000000000000000000000000000000000000000000000000000000000000000000000000000000000000000000000000000000000000000000000000000000000003D
:4083400000000000000000000000000000000000000000000000000000000000000000000000000000000000000000000000000000000000000000000000000000000000FD
:4083800000000000000000000000000000000000000000000000000000000000000000000000000000000000000000000000000000000000000000000000000000000000BD
:4083C000000000000000000000000000000000000000000000000000000000000000000000000000000000000000000000000000000000000000000000000000000000007D
:40840000000000000000000000000000000000000000000000000000000000000000000000000000000000000000000000000000000000000000000000000000000000003C
:4084400000000000000000000000000000000000000000000000000000000000000000000000000000000000000000000000000000000000000000000000000000000000FC
:4084800000000000000000000000000000000000000000000000000000000000000000000000000000000000000000000000000000000000000000000000000000000000BC
:4084C000000000000000000000000000000000000000000000000000000000000000000000000000000000000000000000000000000000000000000000000000000000007C
:40850000000000000000000000000000000000000000000000000000000000000000000000000000000000000000000000000000000000000000000000000000000000003B
:4085400000000000000000000000000000000000000000000000000000000000000000000000000000000000000000000000000000000000000000000000000000000000FB
:4085800000000000000000000000000000000000000000000000000000000000000000000000000000000000000000000000000000000000000000000000000000000000BB
:4085C000000000000000000000000000000000000000000000000000000000000000000000000000000000000000000000000000000000000000000000000000000000007B
:40860000000000000000000000000000000000000000000000000000000000000000000000000000000000000000000000000000000000000000000000000000000000003A
:4086400000000000000000000000000000000000000000000000000000000000000000000000000000000000000000000000000000000000000000000000000000000000FA
:4086800000000000000000000000000000000000000000000000000000000000000000000000000000000000000000000000000000000000000000000000000000000000BA
:4086C000000000000000000000000000000000000000000000000000000000000000000000000000000000000000000000000000000000000000000000000000000000007A
:408700000000000000000000000000000000000000000000000000000000000000000000000000000000000000000000000000000000000000000000000000000000000039
:4087400000000000000000000000000000000000000000000000000000000000000000000000000000000000000000000000000000000000000000000000000000000000F9
:4087800000000000000000000000000000000000000000000000000000000000000000000000000000000000000000000000000000000000000000000000000000000000B9
:4087C0000000000000000000000000000000000000000000000000000000000000000000000000000000000000000000000000000000000000000000000000000000000079
:408800000000000000000000000000000000000000000000000000000000000000000000000000000000000000000000000000000000000000000000000000000000000038
:4088400000000000000000000000000000000000000000000000000000000000000000000000000000000000000000000000000000000000000000000000000000000000F8
:4088800000000000000000000000000000000000000000000000000000000000000000000000000000000000000000000000000000000000000000000000000000000000B8
:4088C0000000000000000000000000000000000000000000000000000000000000000000000000000000000000000000000000000000000000000000000000000000000078
:408900000000000000000000000000000000000000000000000000000000000000000000000000000000000000000000000000000000000000000000000000000000000037
:4089400000000000000000000000000000000000000000000000000000000000000000000000000000000000000000000000000000000000000000000000000000000000F7
:4089800000000000000000000000000000000000000000000000000000000000000000000000000000000000000000000000000000000000000000000000000000000000B7
:4089C0000000000000000000000000000000000000000000000000000000000000000000000000000000000000000000000000000000000000000000000000000000000077
:408A00000000000000000000000000000000000000000000000000000000000000000000000000000000000000000000000000000000000000000000000000000000000036
:408A400000000000000000000000000000000000000000000000000000000000000000000000000000000000000000000000000000000000000000000000000000000000F6
:408A800000000000000000000000000000000000000000000000000000000000000000000000000000000000000000000000000000000000000000000000000000000000B6
:408AC0000000000000000000000000000000000000000000000000000000000000000000000000000000000000000000000000000000000000000000000000000000000076
:408B00000000000000000000000000000000000000000000000000000000000000000000000000000000000000000000000000000000000000000000000000000000000035
:408B400000000000000000000000000000000000000000000000000000000000000000000000000000000000000000000000000000000000000000000000000000000000F5
:408B800000000000000000000000000000000000000000000000000000000000000000000000000000000000000000000000000000000000000000000000000000000000B5
:408BC0000000000000000000000000000000000000000000000000000000000000000000000000000000000000000000000000000000000000000000000000000000000075
:408C00000000000000000000000000000000000000000000000000000000000000000000000000000000000000000000000000000000000000000000000000000000000034
:408C400000000000000000000000000000000000000000000000000000000000000000000000000000000000000000000000000000000000000000000000000000000000F4
:408C800000000000000000000000000000000000000000000000000000000000000000000000000000000000000000000000000000000000000000000000000000000000B4
:408CC0000000000000000000000000000000000000000000000000000000000000000000000000000000000000000000000000000000000000000000000000000000000074
:408D00000000000000000000000000000000000000000000000000000000000000000000000000000000000000000000000000000000000000000000000000000000000033
:408D400000000000000000000000000000000000000000000000000000000000000000000000000000000000000000000000000000000000000000000000000000000000F3
:408D800000000000000000000000000000000000000000000000000000000000000000000000000000000000000000000000000000000000000000000000000000000000B3
:408DC0000000000000000000000000000000000000000000000000000000000000000000000000000000000000000000000000000000000000000000000000000000000073
:408E00000000000000000000000000000000000000000000000000000000000000000000000000000000000000000000000000000000000000000000000000000000000032
:408E400000000000000000000000000000000000000000000000000000000000000000000000000000000000000000000000000000000000000000000000000000000000F2
:408E800000000000000000000000000000000000000000000000000000000000000000000000000000000000000000000000000000000000000000000000000000000000B2
:408EC0000000000000000000000000000000000000000000000000000000000000000000000000000000000000000000000000000000000000000000000000000000000072
:408F00000000000000000000000000000000000000000000000000000000000000000000000000000000000000000000000000000000000000000000000000000000000031
:408F400000000000000000000000000000000000000000000000000000000000000000000000000000000000000000000000000000000000000000000000000000000000F1
:408F800000000000000000000000000000000000000000000000000000000000000000000000000000000000000000000000000000000000000000000000000000000000B1
:408FC0000000000000000000000000000000000000000000000000000000000000000000000000000000000000000000000000000000000000000000000000000000000071
:409000000000000000000000000000000000000000000000000000000000000000000000000000000000000000000000000000000000000000000000000000000000000030
:4090400000000000000000000000000000000000000000000000000000000000000000000000000000000000000000000000000000000000000000000000000000000000F0
:4090800000000000000000000000000000000000000000000000000000000000000000000000000000000000000000000000000000000000000000000000000000000000B0
:4090C0000000000000000000000000000000000000000000000000000000000000000000000000000000000000000000000000000000000000000000000000000000000070
:40910000000000000000000000000000000000000000000000000000000000000000000000000000000000000000000000000000000000000000000000000000000000002F
:4091400000000000000000000000000000000000000000000000000000000000000000000000000000000000000000000000000000000000000000000000000000000000EF
:4091800000000000000000000000000000000000000000000000000000000000000000000000000000000000000000000000000000000000000000000000000000000000AF
:4091C000000000000000000000000000000000000000000000000000000000000000000000000000000000000000000000000000000000000000000000000000000000006F
:40920000000000000000000000000000000000000000000000000000000000000000000000000000000000000000000000000000000000000000000000000000000000002E
:4092400000000000000000000000000000000000000000000000000000000000000000000000000000000000000000000000000000000000000000000000000000000000EE
:4092800000000000000000000000000000000000000000000000000000000000000000000000000000000000000000000000000000000000000000000000000000000000AE
:4092C000000000000000000000000000000000000000000000000000000000000000000000000000000000000000000000000000000000000000000000000000000000006E
:40930000000000000000000000000000000000000000000000000000000000000000000000000000000000000000000000000000000000000000000000000000000000002D
:4093400000000000000000000000000000000000000000000000000000000000000000000000000000000000000000000000000000000000000000000000000000000000ED
:4093800000000000000000000000000000000000000000000000000000000000000000000000000000000000000000000000000000000000000000000000000000000000AD
:4093C000000000000000000000000000000000000000000000000000000000000000000000000000000000000000000000000000000000000000000000000000000000006D
:40940000000000000000000000000000000000000000000000000000000000000000000000000000000000000000000000000000000000000000000000000000000000002C
:4094400000000000000000000000000000000000000000000000000000000000000000000000000000000000000000000000000000000000000000000000000000000000EC
:4094800000000000000000000000000000000000000000000000000000000000000000000000000000000000000000000000000000000000000000000000000000000000AC
:4094C000000000000000000000000000000000000000000000000000000000000000000000000000000000000000000000000000000000000000000000000000000000006C
:40950000000000000000000000000000000000000000000000000000000000000000000000000000000000000000000000000000000000000000000000000000000000002B
:4095400000000000000000000000000000000000000000000000000000000000000000000000000000000000000000000000000000000000000000000000000000000000EB
:4095800000000000000000000000000000000000000000000000000000000000000000000000000000000000000000000000000000000000000000000000000000000000AB
:4095C000000000000000000000000000000000000000000000000000000000000000000000000000000000000000000000000000000000000000000000000000000000006B
:40960000000000000000000000000000000000000000000000000000000000000000000000000000000000000000000000000000000000000000000000000000000000002A
:4096400000000000000000000000000000000000000000000000000000000000000000000000000000000000000000000000000000000000000000000000000000000000EA
:4096800000000000000000000000000000000000000000000000000000000000000000000000000000000000000000000000000000000000000000000000000000000000AA
:4096C000000000000000000000000000000000000000000000000000000000000000000000000000000000000000000000000000000000000000000000000000000000006A
:409700000000000000000000000000000000000000000000000000000000000000000000000000000000000000000000000000000000000000000000000000000000000029
:4097400000000000000000000000000000000000000000000000000000000000000000000000000000000000000000000000000000000000000000000000000000000000E9
:4097800000000000000000000000000000000000000000000000000000000000000000000000000000000000000000000000000000000000000000000000000000000000A9
:4097C0000000000000000000000000000000000000000000000000000000000000000000000000000000000000000000000000000000000000000000000000000000000069
:409800000000000000000000000000000000000000000000000000000000000000000000000000000000000000000000000000000000000000000000000000000000000028
:4098400000000000000000000000000000000000000000000000000000000000000000000000000000000000000000000000000000000000000000000000000000000000E8
:4098800000000000000000000000000000000000000000000000000000000000000000000000000000000000000000000000000000000000000000000000000000000000A8
:4098C0000000000000000000000000000000000000000000000000000000000000000000000000000000000000000000000000000000000000000000000000000000000068
:409900000000000000000000000000000000000000000000000000000000000000000000000000000000000000000000000000000000000000000000000000000000000027
:4099400000000000000000000000000000000000000000000000000000000000000000000000000000000000000000000000000000000000000000000000000000000000E7
:4099800000000000000000000000000000000000000000000000000000000000000000000000000000000000000000000000000000000000000000000000000000000000A7
:4099C0000000000000000000000000000000000000000000000000000000000000000000000000000000000000000000000000000000000000000000000000000000000067
:409A00000000000000000000000000000000000000000000000000000000000000000000000000000000000000000000000000000000000000000000000000000000000026
:409A400000000000000000000000000000000000000000000000000000000000000000000000000000000000000000000000000000000000000000000000000000000000E6
:409A800000000000000000000000000000000000000000000000000000000000000000000000000000000000000000000000000000000000000000000000000000000000A6
:409AC0000000000000000000000000000000000000000000000000000000000000000000000000000000000000000000000000000000000000000000000000000000000066
:409B00000000000000000000000000000000000000000000000000000000000000000000000000000000000000000000000000000000000000000000000000000000000025
:409B400000000000000000000000000000000000000000000000000000000000000000000000000000000000000000000000000000000000000000000000000000000000E5
:409B800000000000000000000000000000000000000000000000000000000000000000000000000000000000000000000000000000000000000000000000000000000000A5
:409BC0000000000000000000000000000000000000000000000000000000000000000000000000000000000000000000000000000000000000000000000000000000000065
:409C00000000000000000000000000000000000000000000000000000000000000000000000000000000000000000000000000000000000000000000000000000000000024
:409C400000000000000000000000000000000000000000000000000000000000000000000000000000000000000000000000000000000000000000000000000000000000E4
:409C800000000000000000000000000000000000000000000000000000000000000000000000000000000000000000000000000000000000000000000000000000000000A4
:409CC0000000000000000000000000000000000000000000000000000000000000000000000000000000000000000000000000000000000000000000000000000000000064
:409D00000000000000000000000000000000000000000000000000000000000000000000000000000000000000000000000000000000000000000000000000000000000023
:409D400000000000000000000000000000000000000000000000000000000000000000000000000000000000000000000000000000000000000000000000000000000000E3
:409D800000000000000000000000000000000000000000000000000000000000000000000000000000000000000000000000000000000000000000000000000000000000A3
:409DC0000000000000000000000000000000000000000000000000000000000000000000000000000000000000000000000000000000000000000000000000000000000063
:409E00000000000000000000000000000000000000000000000000000000000000000000000000000000000000000000000000000000000000000000000000000000000022
:409E400000000000000000000000000000000000000000000000000000000000000000000000000000000000000000000000000000000000000000000000000000000000E2
:409E800000000000000000000000000000000000000000000000000000000000000000000000000000000000000000000000000000000000000000000000000000000000A2
:409EC0000000000000000000000000000000000000000000000000000000000000000000000000000000000000000000000000000000000000000000000000000000000062
:409F00000000000000000000000000000000000000000000000000000000000000000000000000000000000000000000000000000000000000000000000000000000000021
:409F400000000000000000000000000000000000000000000000000000000000000000000000000000000000000000000000000000000000000000000000000000000000E1
:409F800000000000000000000000000000000000000000000000000000000000000000000000000000000000000000000000000000000000000000000000000000000000A1
:409FC0000000000000000000000000000000000000000000000000000000000000000000000000000000000000000000000000000000000000000000000000000000000061
:40A000000000000000000000000000000000000000000000000000000000000000000000000000000000000000000000000000000000000000000000000000000000000020
:40A0400000000000000000000000000000000000000000000000000000000000000000000000000000000000000000000000000000000000000000000000000000000000E0
:40A0800000000000000000000000000000000000000000000000000000000000000000000000000000000000000000000000000000000000000000000000000000000000A0
:40A0C0000000000000000000000000000000000000000000000000000000000000000000000000000000000000000000000000000000000000000000000000000000000060
:40A10000000000000000000000000000000000000000000000000000000000000000000000000000000000000000000000000000000000000000000000000000000000001F
:40A1400000000000000000000000000000000000000000000000000000000000000000000000000000000000000000000000000000000000000000000000000000000000DF
:40A18000000000000000000000000000000000000000000000000000000000000000000000000000000000000000000000000000000000000000000000000000000000009F
:40A1C000000000000000000000000000000000000000000000000000000000000000000000000000000000000000000000000000000000000000000000000000000000005F
:40A20000000000000000000000000000000000000000000000000000000000000000000000000000000000000000000000000000000000000000000000000000000000001E
:40A2400000000000000000000000000000000000000000000000000000000000000000000000000000000000000000000000000000000000000000000000000000000000DE
:40A28000000000000000000000000000000000000000000000000000000000000000000000000000000000000000000000000000000000000000000000000000000000009E
:40A2C000000000000000000000000000000000000000000000000000000000000000000000000000000000000000000000000000000000000000000000000000000000005E
:40A30000000000000000000000000000000000000000000000000000000000000000000000000000000000000000000000000000000000000000000000000000000000001D
:40A3400000000000000000000000000000000000000000000000000000000000000000000000000000000000000000000000000000000000000000000000000000000000DD
:40A38000000000000000000000000000000000000000000000000000000000000000000000000000000000000000000000000000000000000000000000000000000000009D
:40A3C000000000000000000000000000000000000000000000000000000000000000000000000000000000000000000000000000000000000000000000000000000000005D
:40A40000000000000000000000000000000000000000000000000000000000000000000000000000000000000000000000000000000000000000000000000000000000001C
:40A4400000000000000000000000000000000000000000000000000000000000000000000000000000000000000000000000000000000000000000000000000000000000DC
:40A48000000000000000000000000000000000000000000000000000000000000000000000000000000000000000000000000000000000000000000000000000000000009C
:40A4C000000000000000000000000000000000000000000000000000000000000000000000000000000000000000000000000000000000000000000000000000000000005C
:40A50000000000000000000000000000000000000000000000000000000000000000000000000000000000000000000000000000000000000000000000000000000000001B
:40A5400000000000000000000000000000000000000000000000000000000000000000000000000000000000000000000000000000000000000000000000000000000000DB
:40A58000000000000000000000000000000000000000000000000000000000000000000000000000000000000000000000000000000000000000000000000000000000009B
:40A5C000000000000000000000000000000000000000000000000000000000000000000000000000000000000000000000000000000000000000000000000000000000005B
:40A60000000000000000000000000000000000000000000000000000000000000000000000000000000000000000000000000000000000000000000000000000000000001A
:40A6400000000000000000000000000000000000000000000000000000000000000000000000000000000000000000000000000000000000000000000000000000000000DA
:40A68000000000000000000000000000000000000000000000000000000000000000000000000000000000000000000000000000000000000000000000000000000000009A
:40A6C000000000000000000000000000000000000000000000000000000000000000000000000000000000000000000000000000000000000000000000000000000000005A
:40A700000000000000000000000000000000000000000000000000000000000000000000000000000000000000000000000000000000000000000000000000000000000019
:40A7400000000000000000000000000000000000000000000000000000000000000000000000000000000000000000000000000000000000000000000000000000000000D9
:40A780000000000000000000000000000000000000000000000000000000000000000000000000000000000000000000000000000000000000000000000000000000000099
:40A7C0000000000000000000000000000000000000000000000000000000000000000000000000000000000000000000000000000000000000000000000000000000000059
:40A800000000000000000000000000000000000000000000000000000000000000000000000000000000000000000000000000000000000000000000000000000000000018
:40A8400000000000000000000000000000000000000000000000000000000000000000000000000000000000000000000000000000000000000000000000000000000000D8
:40A880000000000000000000000000000000000000000000000000000000000000000000000000000000000000000000000000000000000000000000000000000000000098
:40A8C0000000000000000000000000000000000000000000000000000000000000000000000000000000000000000000000000000000000000000000000000000000000058
:40A900000000000000000000000000000000000000000000000000000000000000000000000000000000000000000000000000000000000000000000000000000000000017
:40A9400000000000000000000000000000000000000000000000000000000000000000000000000000000000000000000000000000000000000000000000000000000000D7
:40A980000000000000000000000000000000000000000000000000000000000000000000000000000000000000000000000000000000000000000000000000000000000097
:40A9C0000000000000000000000000000000000000000000000000000000000000000000000000000000000000000000000000000000000000000000000000000000000057
:40AA00000000000000000000000000000000000000000000000000000000000000000000000000000000000000000000000000000000000000000000000000000000000016
:40AA400000000000000000000000000000000000000000000000000000000000000000000000000000000000000000000000000000000000000000000000000000000000D6
:40AA80000000000000000000000000000000000000000000000000000000000000000000000000000000000000000000000000000000000000000000000000000000000096
:40AAC0000000000000000000000000000000000000000000000000000000000000000000000000000000000000000000000000000000000000000000000000000000000056
:40AB00000000000000000000000000000000000000000000000000000000000000000000000000000000000000000000000000000000000000000000000000000000000015
:40AB400000000000000000000000000000000000000000000000000000000000000000000000000000000000000000000000000000000000000000000000000000000000D5
:40AB80000000000000000000000000000000000000000000000000000000000000000000000000000000000000000000000000000000000000000000000000000000000095
:40ABC0000000000000000000000000000000000000000000000000000000000000000000000000000000000000000000000000000000000000000000000000000000000055
:40AC00000000000000000000000000000000000000000000000000000000000000000000000000000000000000000000000000000000000000000000000000000000000014
:40AC400000000000000000000000000000000000000000000000000000000000000000000000000000000000000000000000000000000000000000000000000000000000D4
:40AC80000000000000000000000000000000000000000000000000000000000000000000000000000000000000000000000000000000000000000000000000000000000094
:40ACC0000000000000000000000000000000000000000000000000000000000000000000000000000000000000000000000000000000000000000000000000000000000054
:40AD00000000000000000000000000000000000000000000000000000000000000000000000000000000000000000000000000000000000000000000000000000000000013
:40AD400000000000000000000000000000000000000000000000000000000000000000000000000000000000000000000000000000000000000000000000000000000000D3
:40AD80000000000000000000000000000000000000000000000000000000000000000000000000000000000000000000000000000000000000000000000000000000000093
:40ADC0000000000000000000000000000000000000000000000000000000000000000000000000000000000000000000000000000000000000000000000000000000000053
:40AE00000000000000000000000000000000000000000000000000000000000000000000000000000000000000000000000000000000000000000000000000000000000012
:40AE400000000000000000000000000000000000000000000000000000000000000000000000000000000000000000000000000000000000000000000000000000000000D2
:40AE80000000000000000000000000000000000000000000000000000000000000000000000000000000000000000000000000000000000000000000000000000000000092
:40AEC0000000000000000000000000000000000000000000000000000000000000000000000000000000000000000000000000000000000000000000000000000000000052
:40AF00000000000000000000000000000000000000000000000000000000000000000000000000000000000000000000000000000000000000000000000000000000000011
:40AF400000000000000000000000000000000000000000000000000000000000000000000000000000000000000000000000000000000000000000000000000000000000D1
:40AF80000000000000000000000000000000000000000000000000000000000000000000000000000000000000000000000000000000000000000000000000000000000091
:40AFC0000000000000000000000000000000000000000000000000000000000000000000000000000000000000000000000000000000000000000000000000000000000051
:40B000000000000000000000000000000000000000000000000000000000000000000000000000000000000000000000000000000000000000000000000000000000000010
:40B0400000000000000000000000000000000000000000000000000000000000000000000000000000000000000000000000000000000000000000000000000000000000D0
:40B080000000000000000000000000000000000000000000000000000000000000000000000000000000000000000000000000000000000000000000000000000000000090
:40B0C0000000000000000000000000000000000000000000000000000000000000000000000000000000000000000000000000000000000000000000000000000000000050
:40B10000000000000000000000000000000000000000000000000000000000000000000000000000000000000000000000000000000000000000000000000000000000000F
:40B1400000000000000000000000000000000000000000000000000000000000000000000000000000000000000000000000000000000000000000000000000000000000CF
:40B18000000000000000000000000000000000000000000000000000000000000000000000000000000000000000000000000000000000000000000000000000000000008F
:40B1C000000000000000000000000000000000000000000000000000000000000000000000000000000000000000000000000000000000000000000000000000000000004F
:40B20000000000000000000000000000000000000000000000000000000000000000000000000000000000000000000000000000000000000000000000000000000000000E
:40B2400000000000000000000000000000000000000000000000000000000000000000000000000000000000000000000000000000000000000000000000000000000000CE
:40B28000000000000000000000000000000000000000000000000000000000000000000000000000000000000000000000000000000000000000000000000000000000008E
:40B2C000000000000000000000000000000000000000000000000000000000000000000000000000000000000000000000000000000000000000000000000000000000004E
:40B30000000000000000000000000000000000000000000000000000000000000000000000000000000000000000000000000000000000000000000000000000000000000D
:40B3400000000000000000000000000000000000000000000000000000000000000000000000000000000000000000000000000000000000000000000000000000000000CD
:40B38000000000000000000000000000000000000000000000000000000000000000000000000000000000000000000000000000000000000000000000000000000000008D
:40B3C000000000000000000000000000000000000000000000000000000000000000000000000000000000000000000000000000000000000000000000000000000000004D
:40B40000000000000000000000000000000000000000000000000000000000000000000000000000000000000000000000000000000000000000000000000000000000000C
:40B4400000000000000000000000000000000000000000000000000000000000000000000000000000000000000000000000000000000000000000000000000000000000CC
:40B48000000000000000000000000000000000000000000000000000000000000000000000000000000000000000000000000000000000000000000000000000000000008C
:40B4C000000000000000000000000000000000000000000000000000000000000000000000000000000000000000000000000000000000000000000000000000000000004C
:40B50000000000000000000000000000000000000000000000000000000000000000000000000000000000000000000000000000000000000000000000000000000000000B
:40B5400000000000000000000000000000000000000000000000000000000000000000000000000000000000000000000000000000000000000000000000000000000000CB
:40B58000000000000000000000000000000000000000000000000000000000000000000000000000000000000000000000000000000000000000000000000000000000008B
:40B5C000000000000000000000000000000000000000000000000000000000000000000000000000000000000000000000000000000000000000000000000000000000004B
:40B60000000000000000000000000000000000000000000000000000000000000000000000000000000000000000000000000000000000000000000000000000000000000A
:40B6400000000000000000000000000000000000000000000000000000000000000000000000000000000000000000000000000000000000000000000000000000000000CA
:40B68000000000000000000000000000000000000000000000000000000000000000000000000000000000000000000000000000000000000000000000000000000000008A
:40B6C000000000000000000000000000000000000000000000000000000000000000000000000000000000000000000000000000000000000000000000000000000000004A
:40B700000000000000000000000000000000000000000000000000000000000000000000000000000000000000000000000000000000000000000000000000000000000009
:40B7400000000000000000000000000000000000000000000000000000000000000000000000000000000000000000000000000000000000000000000000000000000000C9
:40B780000000000000000000000000000000000000000000000000000000000000000000000000000000000000000000000000000000000000000000000000000000000089
:40B7C0000000000000000000000000000000000000000000000000000000000000000000000000000000000000000000000000000000000000000000000000000000000049
:40B800000000000000000000000000000000000000000000000000000000000000000000000000000000000000000000000000000000000000000000000000000000000008
:40B8400000000000000000000000000000000000000000000000000000000000000000000000000000000000000000000000000000000000000000000000000000000000C8
:40B880000000000000000000000000000000000000000000000000000000000000000000000000000000000000000000000000000000000000000000000000000000000088
:40B8C0000000000000000000000000000000000000000000000000000000000000000000000000000000000000000000000000000000000000000000000000000000000048
:40B900000000000000000000000000000000000000000000000000000000000000000000000000000000000000000000000000000000000000000000000000000000000007
:40B9400000000000000000000000000000000000000000000000000000000000000000000000000000000000000000000000000000000000000000000000000000000000C7
:40B980000000000000000000000000000000000000000000000000000000000000000000000000000000000000000000000000000000000000000000000000000000000087
:40B9C0000000000000000000000000000000000000000000000000000000000000000000000000000000000000000000000000000000000000000000000000000000000047
:40BA00000000000000000000000000000000000000000000000000000000000000000000000000000000000000000000000000000000000000000000000000000000000006
:40BA400000000000000000000000000000000000000000000000000000000000000000000000000000000000000000000000000000000000000000000000000000000000C6
:40BA80000000000000000000000000000000000000000000000000000000000000000000000000000000000000000000000000000000000000000000000000000000000086
:40BAC0000000000000000000000000000000000000000000000000000000000000000000000000000000000000000000000000000000000000000000000000000000000046
:40BB00000000000000000000000000000000000000000000000000000000000000000000000000000000000000000000000000000000000000000000000000000000000005
:40BB400000000000000000000000000000000000000000000000000000000000000000000000000000000000000000000000000000000000000000000000000000000000C5
:40BB80000000000000000000000000000000000000000000000000000000000000000000000000000000000000000000000000000000000000000000000000000000000085
:40BBC0000000000000000000000000000000000000000000000000000000000000000000000000000000000000000000000000000000000000000000000000000000000045
:40BC00000000000000000000000000000000000000000000000000000000000000000000000000000000000000000000000000000000000000000000000000000000000004
:40BC400000000000000000000000000000000000000000000000000000000000000000000000000000000000000000000000000000000000000000000000000000000000C4
:40BC80000000000000000000000000000000000000000000000000000000000000000000000000000000000000000000000000000000000000000000000000000000000084
:40BCC0000000000000000000000000000000000000000000000000000000000000000000000000000000000000000000000000000000000000000000000000000000000044
:40BD00000000000000000000000000000000000000000000000000000000000000000000000000000000000000000000000000000000000000000000000000000000000003
:40BD400000000000000000000000000000000000000000000000000000000000000000000000000000000000000000000000000000000000000000000000000000000000C3
:40BD80000000000000000000000000000000000000000000000000000000000000000000000000000000000000000000000000000000000000000000000000000000000083
:40BDC0000000000000000000000000000000000000000000000000000000000000000000000000000000000000000000000000000000000000000000000000000000000043
:40BE00000000000000000000000000000000000000000000000000000000000000000000000000000000000000000000000000000000000000000000000000000000000002
:40BE400000000000000000000000000000000000000000000000000000000000000000000000000000000000000000000000000000000000000000000000000000000000C2
:40BE80000000000000000000000000000000000000000000000000000000000000000000000000000000000000000000000000000000000000000000000000000000000082
:40BEC0000000000000000000000000000000000000000000000000000000000000000000000000000000000000000000000000000000000000000000000000000000000042
:40BF00000000000000000000000000000000000000000000000000000000000000000000000000000000000000000000000000000000000000000000000000000000000001
:40BF400000000000000000000000000000000000000000000000000000000000000000000000000000000000000000000000000000000000000000000000000000000000C1
:40BF80000000000000000000000000000000000000000000000000000000000000000000000000000000000000000000000000000000000000000000000000000000000081
:40BFC0000000000000000000000000000000000000000000000000000000000000000000000000000000000000000000000000000000000000000000000000000000000041
:40C000000000000000000000000000000000000000000000000000000000000000000000000000000000000000000000000000000000000000000000000000000000000000
:40C0400000000000000000000000000000000000000000000000000000000000000000000000000000000000000000000000000000000000000000000000000000000000C0
:40C080000000000000000000000000000000000000000000000000000000000000000000000000000000000000000000000000000000000000000000000000000000000080
:40C0C0000000000000000000000000000000000000000000000000000000000000000000000000000000000000000000000000000000000000000000000000000000000040
:40C1000000000000000000000000000000000000000000000000000000000000000000000000000000000000000000000000000000000000000000000000000000000000FF
:40C1400000000000000000000000000000000000000000000000000000000000000000000000000000000000000000000000000000000000000000000000000000000000BF
:40C18000000000000000000000000000000000000000000000000000000000000000000000000000000000000000000000000000000000000000000000000000000000007F
:40C1C000000000000000000000000000000000000000000000000000000000000000000000000000000000000000000000000000000000000000000000000000000000003F
:40C2000000000000000000000000000000000000000000000000000000000000000000000000000000000000000000000000000000000000000000000000000000000000FE
:40C2400000000000000000000000000000000000000000000000000000000000000000000000000000000000000000000000000000000000000000000000000000000000BE
:40C28000000000000000000000000000000000000000000000000000000000000000000000000000000000000000000000000000000000000000000000000000000000007E
:40C2C000000000000000000000000000000000000000000000000000000000000000000000000000000000000000000000000000000000000000000000000000000000003E
:40C3000000000000000000000000000000000000000000000000000000000000000000000000000000000000000000000000000000000000000000000000000000000000FD
:40C3400000000000000000000000000000000000000000000000000000000000000000000000000000000000000000000000000000000000000000000000000000000000BD
:40C38000000000000000000000000000000000000000000000000000000000000000000000000000000000000000000000000000000000000000000000000000000000007D
:40C3C000000000000000000000000000000000000000000000000000000000000000000000000000000000000000000000000000000000000000000000000000000000003D
:40C4000000000000000000000000000000000000000000000000000000000000000000000000000000000000000000000000000000000000000000000000000000000000FC
:40C4400000000000000000000000000000000000000000000000000000000000000000000000000000000000000000000000000000000000000000000000000000000000BC
:40C48000000000000000000000000000000000000000000000000000000000000000000000000000000000000000000000000000000000000000000000000000000000007C
:40C4C000000000000000000000000000000000000000000000000000000000000000000000000000000000000000000000000000000000000000000000000000000000003C
:40C5000000000000000000000000000000000000000000000000000000000000000000000000000000000000000000000000000000000000000000000000000000000000FB
:40C5400000000000000000000000000000000000000000000000000000000000000000000000000000000000000000000000000000000000000000000000000000000000BB
:40C58000000000000000000000000000000000000000000000000000000000000000000000000000000000000000000000000000000000000000000000000000000000007B
:40C5C000000000000000000000000000000000000000000000000000000000000000000000000000000000000000000000000000000000000000000000000000000000003B
:40C6000000000000000000000000000000000000000000000000000000000000000000000000000000000000000000000000000000000000000000000000000000000000FA
:40C6400000000000000000000000000000000000000000000000000000000000000000000000000000000000000000000000000000000000000000000000000000000000BA
:40C68000000000000000000000000000000000000000000000000000000000000000000000000000000000000000000000000000000000000000000000000000000000007A
:40C6C000000000000000000000000000000000000000000000000000000000000000000000000000000000000000000000000000000000000000000000000000000000003A
:40C7000000000000000000000000000000000000000000000000000000000000000000000000000000000000000000000000000000000000000000000000000000000000F9
:40C7400000000000000000000000000000000000000000000000000000000000000000000000000000000000000000000000000000000000000000000000000000000000B9
:40C780000000000000000000000000000000000000000000000000000000000000000000000000000000000000000000000000000000000000000000000000000000000079
:40C7C0000000000000000000000000000000000000000000000000000000000000000000000000000000000000000000000000000000000000000000000000000000000039
:40C8000000000000000000000000000000000000000000000000000000000000000000000000000000000000000000000000000000000000000000000000000000000000F8
:40C8400000000000000000000000000000000000000000000000000000000000000000000000000000000000000000000000000000000000000000000000000000000000B8
:40C880000000000000000000000000000000000000000000000000000000000000000000000000000000000000000000000000000000000000000000000000000000000078
:40C8C0000000000000000000000000000000000000000000000000000000000000000000000000000000000000000000000000000000000000000000000000000000000038
:40C9000000000000000000000000000000000000000000000000000000000000000000000000000000000000000000000000000000000000000000000000000000000000F7
:40C9400000000000000000000000000000000000000000000000000000000000000000000000000000000000000000000000000000000000000000000000000000000000B7
:40C980000000000000000000000000000000000000000000000000000000000000000000000000000000000000000000000000000000000000000000000000000000000077
:40C9C0000000000000000000000000000000000000000000000000000000000000000000000000000000000000000000000000000000000000000000000000000000000037
[truncated: 246,056 more chars]
