# Supplementary material for: PSoC-Stat: A single chip open source potentiostat based on a Programmable System on a Chip
Source: PLoS One. 2018 Jul 25;13(7):e0201353. doi: 10.1371/journal.pone.0201353 (PMC6059476; doi:10.1371/journal.pone.0201353)
Supplement: S2 File — The GUI used with the device in this paper. (ZIP) [file pone.0201353.s003.zip]

Archive with 1 entries (1 files):
- NU.Potentiostat.exe
