# Supplementary material for: PSoC-Stat: A single chip open source potentiostat based on a Programmable System on a Chip
Source: PLoS One. 2018 Jul 25;13(7):e0201353. doi: 10.1371/journal.pone.0201353 (PMC6059476; doi:10.1371/journal.pone.0201353)
Supplement: S3 File — (ZIP) [file pone.0201353.s004.zip]

Archive with 5 entries (5 files):
- Figure_ascorbate_Printer.py
- Figure_ASV_Printer.py
- Figure_FeCN_Printer.py
- Figure_glucose_Printer.py
- Figure_Noise_Printer.py
