# Supplementary material for: PSoC-Stat: A single chip open source potentiostat based on a Programmable System on a Chip
Source: PLoS One. 2018 Jul 25;13(7):e0201353. doi: 10.1371/journal.pone.0201353 (PMC6059476; doi:10.1371/journal.pone.0201353)
Supplement: S3 File — (ZIP) [file pone.0201353.s004.zip › Figure_FeCN_Printer.py]

# Copyright (c) 2017 Kyle Lopin (Naresuan University) <kylel@nu.ac.th>
# Licensed under the Creative Commons Attribution-ShareAlike  3.0 (CC BY-SA 3.0 US) License

""" Script to make figures
"""

# standard libraries
import glob
import os
import sys
# installed libraries
import matplotlib
from matplotlib import pyplot as plt
import numpy as np
import pandas as pd
import plot_settings
# import scipy
# from scipy.fftpack import fft
# import seaborn as sns

__author__ = 'Kyle Vitautas Lopin'

# publishable = plotsettings.set('PLOSOne')
COLOR_MAP = ['cyan', 'firebrick', 'chocolate', 'lightslategrey']
# COLOR_MAP = ['cyan', '#c0c000', '#d000d0', '#00d0d0', 'firebrick']

matplotlib.style.use('ggplot')

size_scale = 0

if False:
    plt.rcParams['font.family'] = 'serif'
    plt.rcParams['font.serif'] = 'Ubuntu'
    plt.rcParams['font.monospace'] = 'Ubuntu Mono'
    plt.rcParams['font.size'] = 8 + size_scale
    plt.rcParams['axes.labelsize'] = 8 + size_scale
    plt.rcParams['axes.labelweight'] = 'bold'
    plt.rcParams['axes.titlesize'] = 8 + size_scale
    plt.rcParams['xtick.labelsize'] = 10 + size_scale
    plt.rcParams['ytick.labelsize'] = 10 + size_scale
    plt.rcParams['legend.fontsize'] = 8 + size_scale
    plt.rcParams['figure.titlesize'] = 8 + size_scale


def make_figure(filename: str, _title: str, _xlabel: str, _ylabel: str,
                settings: plot_settings.FigureSettings,
                axis=None, legend_title=None, subscript=None,
                roll_data=False, _ylim=None, _xlim=None, save=False):
    # matplotlib.style.use('ggplot')
    data = pd.read_csv(filename, sep=',', index_col=0)
    print('start')
    print(data.keys())
    print(data.head())
    if not axis:
        print('making axis')
        figure = plt.figure()
        axis = figure.add_subplot(111)
    if roll_data:
        print(data.index)
        r = data.rolling(roll_data)
        data2 = r.mean()

        # figure = data2.plot(x=data[x_data_key],
        #                     y=data.columns[column_order],
        #                     fontsize=14, linewidth=3)
        data2.plot(x=data.index,
                   y=data.columns,
                   ax=axis,
                   fontsize=settings.fontsizes.tick + size_scale,
                   linewidth=settings.linewidth,
                   colormap=settings.colors)
        plt.xlim(-1000, 1100)
    else:
        data.plot(x=data.index,
                  y=data.columns,
                  ax=axis,
                  fontsize=settings.fontsizes.tick,
                  linewidth=settings.linewidth,
                  colormap=settings.colors)
        plt.xlim(-400, 1000)

    # axis.legend(['50 mg/dl', '100 mg/dl', '150 mg/dl', '200 mg/dl'], loc='best', fontsize=settings.fontsizes.legend)
    axis.legend(loc=2, fontsize=12, frameon=False)
    handles, labels = axis.get_legend_handles_labels()
    print(handles, labels)
    # axis.legend(handles=[handles[0], handles[3], handles[6], handles[9]],
    #             labels=[labels[0], labels[3], labels[6], labels[9]],
    #             title=legend_title)
    # add features to the lines
    for i, _line in enumerate(axis.lines):
        alpha = 1
        line_style = 'dashed'
        linewidth = 1
        if i % 3 == 2:
            alpha = 0.7
            line_style = 'dotted'
            linewidth = 2
        elif i % 3 == 2:
            alpha = 0.4
            line_style = 'solid'
            linewidth = 3
        _line.set_alpha(alpha)
        # _line.set_linestyle(line_style)
        # _line.set_linewidth(linewidth)

    # plt.title(_title, fontsize=18 + size_scale)
    axis.set_xlabel(_xlabel, fontsize=settings.fontsizes.xlabel)
    axis.set_ylabel(_ylabel, fontsize=settings.fontsizes.ylabel)
    # plt.tight_layout()
    if _ylim:
        axis.set_ylim(_ylim)
    if _xlim:
        print('setting xlim')
        axis.set_xlim(_xlim)
    if save:
        fig1 = plt.gcf()
        fig_name = filename.split('.')[0] + '.pdf'
        print(fig_name)
        fig1.savefig(save, format='pdf')
    if subscript:
        axis.text(-0.13, 0.93, subscript, fontsize=18, transform=axis.transAxes)
    # axis.add_patch(matplotlib.patches.Rectangle((4.8, 4), 0.2, -3.8, lw=1.5, facecolor='forestgreen', linestyle='dashed',
    #                                             alpha=1, edgecolor='forestgreen', fill=False))
    # plt.show()


settings_plos_Em = plot_settings.settings['PLOSFeCN_EmStat']
settings_plos_PSoC = plot_settings.settings['PLOSFeCN_PSoCStat']
fig, (axis1, axis2) = plt.subplots(1, 2, figsize=(8, 4))
ylim_ = [-30, 25]

if True:
    make_figure('FeCN_EmStat.csv', "",
                "Voltage (mV)", u"Current (\u03BCA)",
                settings_plos_Em, subscript='A',
                _ylim=ylim_, _xlim=[-400, 1000],
                legend_title="Potentiostat / scan rate",
                axis=axis1, save='Figure1.pdf')
if True:
    make_figure('FeCN_PSoCStat.csv', "",
                "Voltage (mV)", u"Current (\u03BCA)",
                settings_plos_PSoC, subscript='A',
                _ylim=ylim_, _xlim=[-400, 1000],
                legend_title="Potentiostat / scan rate",
                axis=axis1, save='Figure1.pdf')

if True:
    make_figure('FeCN_EmStat.csv', "",
                "Voltage (mV)", u"Current (\u03BCA)",
                settings_plos_Em, subscript='B',
                _ylim=ylim_, _xlim=[-400, 1000],
                legend_title="Potentiostat / scan rate",
                roll_data=10,
                axis=axis2, save='Figure1.pdf')

if True:
    make_figure('FeCN_PSoCStat.csv', "",
                "Voltage (mV)", u"Current (\u03BCA)",
                settings_plos_PSoC, subscript='B',
                _ylim=ylim_, _xlim=[-400, 1000],
                legend_title="Potentiostat / scan rate",
                roll_data=10,
                axis=axis2, save='Figure1.pdf')

print(fig.get_dpi())

plt.tight_layout(pad=1, w_pad=1.2)

print_figure = False
if print_figure:
    print("saving")
    fig.set_dpi(300)
    fig.savefig('Figure_FeCN_potentiostat.tiff', dpi=300, format='tiff')
else:
    plt.show()
