# Supplementary material for: PSoC-Stat: A single chip open source potentiostat based on a Programmable System on a Chip
Source: PLoS One. 2018 Jul 25;13(7):e0201353. doi: 10.1371/journal.pone.0201353 (PMC6059476; doi:10.1371/journal.pone.0201353)
Supplement: S3 File — (ZIP) [file pone.0201353.s004.zip › Figure_glucose_Printer.py]

# Copyright (c) 2017 Kyle Lopin (Naresuan University) <kylel@nu.ac.th>
# Licensed under the Creative Commons Attribution-ShareAlike  3.0 (CC BY-SA 3.0 US) License

""" Script to make figures
"""

# standard libraries
import glob
import os
import sys
# installed libraries
import matplotlib
from matplotlib import pyplot as plt
import numpy as np
import pandas as pd
import plot_settings
# import scipy
# from scipy.fftpack import fft
# import seaborn as sns

__author__ = 'Kyle Vitautas Lopin'

# publishable = plotsettings.set('PLOSOne')
# COLOR_MAP = ['cyan', 'firebrick', 'chocolate', 'lightslategrey']
COLOR_MAP = ['cyan', '#c0c000', '#d000d0', '#00d0d0', 'firebrick']

matplotlib.style.use('ggplot')

size_scale = 0

if False:
    plt.rcParams['font.family'] = 'serif'
    plt.rcParams['font.serif'] = 'Ubuntu'
    plt.rcParams['font.monospace'] = 'Ubuntu Mono'
    plt.rcParams['font.size'] = 8 + size_scale
    plt.rcParams['axes.labelsize'] = 8 + size_scale
    plt.rcParams['axes.labelweight'] = 'bold'
    plt.rcParams['axes.titlesize'] = 8 + size_scale
    plt.rcParams['xtick.labelsize'] = 10 + size_scale
    plt.rcParams['ytick.labelsize'] = 10 + size_scale
    plt.rcParams['legend.fontsize'] = 8 + size_scale
    plt.rcParams['figure.titlesize'] = 8 + size_scale


def make_figure(filename: str, _title: str, _xlabel: str, _ylabel: str,
                settings: plot_settings.FigureSettings,
                axis=None, legend_title=None, subscript=None,
                roll_data=False, _ylim=None, _xlim=None, save=False):
    # matplotlib.style.use('ggplot')
    data = pd.read_csv(filename, sep=',', index_col=0)
    print('start')
    print(data.keys())
    print(data.head())
    if not axis:
        print('making axis')
        figure = plt.figure()
        axis = figure.add_subplot(111)
    if roll_data:
        print(data.index)
        r = data.rolling(roll_data)
        data2 = r.mean()

        # figure = data2.plot(x=data[x_data_key],
        #                     y=data.columns[column_order],
        #                     fontsize=14, linewidth=3)
        data2.plot(x=data.index,
                   y=data.columns,
                   ax=axis,
                   fontsize=settings.fontsizes.tick + size_scale,
                   linewidth=settings.linewidth,
                   colormap=settings.colors)
        plt.xlim(-1000, 1100)
    else:
        data.plot(x=data.index,
                  y=data.columns,
                  ax=axis,
                  fontsize=settings.fontsizes.tick,
                  linewidth=settings.linewidth,
                  colormap=settings.colors)
        plt.xlim(-1000, 1100)

    # axis.legend(['50 mg/dl', '100 mg/dl', '150 mg/dl', '200 mg/dl'], loc='best', fontsize=settings.fontsizes.legend)
    handles, labels = axis.get_legend_handles_labels()
    print(handles, labels)
    axis.legend(handles=[handles[0], handles[3], handles[6], handles[9]],
                labels=[labels[0], labels[3], labels[6], labels[9]],
                title=legend_title)
    # add features to the lines
    for i, _line in enumerate(axis.lines):
        alpha = 1
        line_style = 'dashed'
        linewidth = 1
        if i % 3 == 1:
            alpha = 0.7
            line_style = 'dotted'
            linewidth = 2
        elif i % 3 == 2:
            alpha = 0.4
            line_style = 'solid'
            linewidth = 3
        _line.set_alpha(alpha)
        # _line.set_linestyle(line_style)
        # _line.set_linewidth(linewidth)

    # plt.title(_title, fontsize=18 + size_scale)
    axis.set_xlabel(_xlabel, fontsize=settings.fontsizes.xlabel)
    axis.set_ylabel(_ylabel, fontsize=settings.fontsizes.ylabel)
    # plt.tight_layout()
    if _ylim:
        axis.set_ylim(_ylim)
    if _xlim:
        print('setting xlim')
        axis.set_xlim(_xlim)
    if save:
        fig1 = plt.gcf()
        fig_name = filename.split('.')[0] + '.pdf'
        print(fig_name)
        fig1.savefig(save, format='pdf')
    if subscript:
        axis.text(-0.13, 0.93, subscript, fontsize=18, transform=axis.transAxes)
    axis.add_patch(matplotlib.patches.Rectangle((4.8, 4), 0.2, -3.8, lw=1.5, facecolor='forestgreen', linestyle='dashed',
                                                alpha=1, edgecolor='forestgreen', fill=False))
    # plt.show()


def make_standard_addition_plot(filename, _xlabel, _ylabel, data_start, data_stop,
                                x_axis, settings, axis=None, subscript=None,
                                _ylim=None, _xlim=None, CV_fix=False):
    data = pd.read_csv(filename, sep=',', index_col=0)  # type: pd.DataFrame
    if CV_fix:
        data = data[:int(data.shape[0]/2)]

    data_slice = data.loc[data_start:data_stop]
    print('test')
    print(data_slice)
    y = data_slice.mean()[:]
    print(y)
    if not axis:
        figure = plt.figure()
        axis = figure.add_subplot(111)
    # figure = plt.scatter(x_axis, y, color='blue')
    # axis = figure.add_subplot(111)
    axis.scatter(x_axis, y, color='darkblue', marker='D', s=15)

    for i, _line in enumerate(axis.lines):
        marker_style = 's'
        if i % 3 == 1:
            marker_style = '.'
        elif i % 3 == 2:
            marker_style = '+'
        _line.set_marker(marker_style)

    # make axis
    axis.spines['left'].set_position('zero')
    axis.spines['left'].set_color('black')
    axis.spines['bottom'].set_position('zero')
    axis.spines['bottom'].set_color('black')
    axis.tick_params(axis='x', pad=14)
    # axis.tick_params(axis='y', pad=14)

    axis.set_xlabel(_xlabel, fontsize=settings.fontsizes.xlabel)
    axis.set_ylabel(_ylabel, fontsize=settings.fontsizes.ylabel)

    if _ylim:
        plt.ylim(_ylim)
    if _xlim:
        print('setting xlim')
        plt.xlim(_xlim)

    x_axis_line, y_axis_line = make_fitted_line(x_axis, y)
    r_squared = calc_r_squared(x_axis, y, y_axis_line[1:])
    print(r_squared)
    r_str = r"$R^2$ = {0:.02f}".format(r_squared)
    axis.text(150, 0.5, r_str)
    if subscript:
        axis.text(-0.15, 0.93, subscript, fontsize=18, transform=axis.transAxes)
    plt.plot(x_axis_line, y_axis_line, '--', color='forestgreen')
    # plt.tight_layout(pad=1, w_pad=1.4)
    # plt.show()


def calc_r_squared(x_data, y_data, y_fit):

    ybar = np.sum(y_data)/len(y_data)
    ssreg = np.sum((y_fit-ybar)**2)
    sstot = np.sum((y_data-ybar)**2)
    return ssreg/sstot


def make_fitted_line(x_data: list, y_data: list) -> list:
    fitted_parameters = np.polyfit(x_data, y_data, 1)
    poly = np.poly1d(fitted_parameters)
    print(poly)
    x_intercept = poly.r
    print(x_intercept)
    x_line = [x_intercept[0]]
    x_line.extend(x_data)
    print(x_line)
    y_line = poly(x_line)
    return x_line, y_line


def make_scatter(filename, x_data_key, _title,
                 _xlabel, _ylabel, column_order, _ylim=None, _xlim=None, save=False):
    data = pd.read_csv(filename, sep=',')
    print('check1')
    print(filename)

    print(data.head())
    # matplotlib.style.use('ggplot')
    x_data_key = data.keys()[0]
    x_data = data[x_data_key]

    print('key:', x_data_key)
    print(data[data.keys()[1]])
    start_i = 2

    # fig = plt.figure(1)
    ax = data.plot(kind='scatter', x=x_data_key, y=data.keys()[start_i],
                   s=75, c=COLOR_MAP[start_i], edgecolors=COLOR_MAP[start_i], label=data.keys()[start_i])
    y_data = data[data.keys()[start_i]]
    line_params = np.polyfit(x_data, y_data, deg=1)
    line_poly = np.poly1d(line_params)
    line_fit = line_poly(x_data)
    data['line_fit'+str(start_i)] = line_fit
    data.plot(x=x_data_key, y='line_fit{0}'.format(start_i), c=COLOR_MAP[start_i],
              linewidth=2, linestyle='dashed', ax=ax, label='')

    for i, _column in enumerate(column_order):
        print(i, _column)
        print('check', data.keys())
        # data.plot(kind='scatter', x=[0], y=[_column], s=50, c=COLOR_MAP[i], ax=ax)
        print(data[x_data_key])
        # print data[data.keys()[i]]

        y_data = data[data.keys()[_column]]

        line_params = np.polyfit(x_data, y_data, deg=1)
        print('line fit:', line_params)
        line_poly = np.poly1d(line_params)

        # plt.scatter(x=x_data, y=y_data, s=75, c=COLOR_MAP[i], edgecolors=COLOR_MAP[i], ax=ax)
        data.plot(kind='scatter', x=x_data_key, y=data.keys()[_column],
                  s=75, edgecolors=COLOR_MAP[_column], c=COLOR_MAP[_column],
                  ax=ax, label=data.keys()[_column])
        line_fit = line_poly(x_data)
        data['line_fit{0}'.format(_column)] = line_fit
        print('fit line: ', line_fit)
        data.plot(x=x_data_key, y='line_fit{0}'.format(_column), c=COLOR_MAP[_column],
                  linewidth=2, linestyle='dashed', ax=ax, label='')
    # ax.legend(fancybox=True)
    plt.title(_title, fontsize=16 + size_scale)
    plt.xlabel(_xlabel, fontsize=14 + size_scale)
    plt.ylabel(_ylabel, fontsize=14 + size_scale)
    plt.legend(loc=2, fancybox=True, fontsize=10 + size_scale)
    if _ylim:
        plt.ylim(_ylim)
    if _xlim:
        plt.xlim(_xlim)

    if save:
        fig1 = plt.gcf()
        fig1.savefig(save, format='pdf')
    plt.show()

# def make_fft(filename, sample_rate):
#     data = pd.read_csv(filename, sep='\t')
#     num_samples = data.shape[0]
#     print data.head()
#     print num_samples
#     timeline = np.linspace(0,0, num_samples*sample_rate, num_samples)
#     print data.keys()[1]
#     yf = fft(data[data.keys()[1]])
#     xf = np.linspace(0.0, sample_rate/2.0, num_samples/2)
#     plt.plot(xf, (2.0/num_samples) *np.abs(yf[0:num_samples/2]) )
#     plt.title("Fourier transform")
#     plt.xlabel("frequency (Hz)")
#     plt.ylabel("magnitude")
#     plt.show()


# make_figure('figure1.csv', 'voltage', "Ascorbate Measurements",
#            "Voltage (mV)", "Current (uA)", [0, 1, 2], roll_data=20, _ylim=None, save='Figure1.pdf')

# make_scatter('figure2.csv', 'concentration', "Ascorbate Measurements",
#             "Concentration (mg/mL)", "Current (uA)", [1, 2, 3], None, None, save=None) #save='Figure2.pdf')

# make_figure('figure3.csv', 'voltage', "Acetaminophen Measurements",
#            "Voltage (mV)", "Current (uA)", [0, 1, 2], roll_data=5, _ylim=[-2, 45], save='Figure3.pdf')

# make_scatter('figure4.csv', 'concentration', "Acetaminophen Measurements",
#             "Concentration (mg/mL)", "Current (uA)", [1], _ylim=[-2, 45], _xlim=[8, 52], save='Figure4.pdf')

# make_figure('cv_figure1.csv', 'voltage', r"$H_2O_2$ Measurements",
#            "Voltage (mV)", "Current (uA)", [0, 2, 1], roll_data=None, _ylim=None, save='CV_Figure1.pdf')

# make_figure('cv_figureB2.csv', 'voltage', r"Cyclic Voltammetry of $H_2O_2$",
#             "Voltage (mV)", "Current (uA)", [0, 1, 2, 3, 4, 5], roll_data=10, _ylim=None, save='CV_FigureB2.pdf')

# make_fft('cv_figure1.csv', 100.0)

settings_plos = plot_settings.settings['PLOS One']
fig, (axis1, axis2) = plt.subplots(1, 2, figsize=(8, 4))

if True:
    make_figure('glucose_strips_new.csv', "",
                "Time (seconds)", u"Current (\u03BCA)",
                settings_plos, subscript='A',
                legend_title="Glucose concentration",
                axis=axis1, save='Figure1.pdf')
if True:
    make_standard_addition_plot('glucose_strips_new.csv', 'Concentration (mg / dl)',
                                u"Current (\u03BCA)", 4.8, 5,
                                [50, 50, 50, 100, 100, 100, 150, 150, 150, 200, 200, 200],
                                settings_plos, _xlim=[0, 250], axis=axis2, CV_fix=True,
                                subscript='B')

print(fig.get_dpi())

plt.tight_layout(pad=1, w_pad=1.2)

print_figure = True
if print_figure:
    print("saving")
    fig.set_dpi(300)
    fig.savefig('Figure7_potentiostat.tiff', dpi=300, format='tiff')
else:
    plt.show()
