# Supplementary material for: PSoC-Stat: A single chip open source potentiostat based on a Programmable System on a Chip
Source: PLoS One. 2018 Jul 25;13(7):e0201353. doi: 10.1371/journal.pone.0201353 (PMC6059476; doi:10.1371/journal.pone.0201353)
Supplement: S3 File — (ZIP) [file pone.0201353.s004.zip › Figure_Noise_Printer.py]

# Copyright (c) 2017 Kyle Lopin (Naresuan University) <kylel@nu.ac.th>
# Licensed under the Creative Commons Attribution-ShareAlike  3.0 (CC BY-SA 3.0 US) License

""" Script to make figures
"""

# standard libraries
import glob
import os
import sys
# installed libraries
import matplotlib
from matplotlib import pyplot as plt
import numpy as np
import pandas as pd
import plot_settings
# import scipy
# from scipy.fftpack import fft
# import seaborn as sns

__author__ = 'Kyle Vitautas Lopin'

# publishable = plotsettings.set('PLOSOne')
# COLOR_MAP = ['cyan', 'firebrick', 'chocolate', 'lightslategrey']
COLOR_MAP = ['cyan', '#c0c000', '#d000d0', '#00d0d0', 'firebrick']

matplotlib.style.use('fivethirtyeight')
print(matplotlib.style.available)

size_scale = 0

if False:
    plt.rcParams['font.family'] = 'serif'
    plt.rcParams['font.serif'] = 'Ubuntu'
    plt.rcParams['font.monospace'] = 'Ubuntu Mono'
    plt.rcParams['font.size'] = 8 + size_scale
    plt.rcParams['axes.labelsize'] = 8 + size_scale
    plt.rcParams['axes.labelweight'] = 'bold'
    plt.rcParams['axes.titlesize'] = 8 + size_scale
    plt.rcParams['xtick.labelsize'] = 10 + size_scale
    plt.rcParams['ytick.labelsize'] = 10 + size_scale
    plt.rcParams['legend.fontsize'] = 8 + size_scale
    plt.rcParams['figure.titlesize'] = 8 + size_scale


# plt.rcParams['font.family'] = 'serif'
# plt.rcParams['font.serif'] = 'Ubuntu'
# plt.rcParams['font.monospace'] = 'Ubuntu Mono'
# plt.rcParams['font.size'] = 12


def make_scatter(data: pd.DataFrame, _ylabel, _xlabel, _title, axis,
                 _settings, _ylim=None, _xlim=None, save=False):
    # data = pd.read_csv(filename, sep=',')
    print('check1')
    print(filename)
    print(data)
    print('-----')
    print(data.head())
    # matplotlib.style.use('ggplot')
    x_data_key = data.keys()[0]
    x_data = data[x_data_key]

    print('key:', x_data_key)
    print(data[data.keys()[1]])

    # fig = plt.figure(1)
    print(data.index.values)
    data.plot.scatter(x=0, y="Noise (SD)", ax=axis, s=30, marker='s',
                      loglog=True, c='black', label="Noise (SD)")
    y_data = data[data.keys()[1]]
    print(data)
    data.plot.scatter(x=0, y="Resolution", ax=axis, s=30,
                      label="Resolution", c="goldenrod")
    # axis.legend(labels=["Noise", "Resolution"])
    data.plot(x=0, y="Resolution", c='wheat', legend=False,
              linewidth=2, linestyle='dashed', ax=axis)

    # ax.legend(fancybox=True)
    plt.title(_title, fontsize=16 + size_scale)
    plt.xlabel(_xlabel, fontsize=14 + size_scale)
    plt.ylabel(_ylabel, fontsize=14 + size_scale)
    # plt.legend(loc=2, fancybox=True, fontsize=10 + size_scale)
    if _ylim:
        plt.ylim(_ylim)
    if _xlim:
        plt.xlim(_xlim)

    if save:
        fig1 = plt.gcf()
        fig1.savefig(save, format='pdf')
    # plt.show()


settings_plos = plot_settings.settings['Noise']
fig, axis1 = plt.subplots(1, 1, figsize=(6, 4))

filename = 'noise_analysis.csv'
data = pd.read_csv(filename, sep=',', index_col=0)


if True:
    make_scatter(data, 'Current noise (nA)',
                 u"Current range (\u03BCA)", "Noise Analysis", axis1,
                 settings_plos, _xlim=[0.2, 120], _ylim=[0.1, 100])

print(fig.get_dpi())

plt.tight_layout(pad=1, w_pad=1.1)

print_figure = False
if print_figure:
    print("saving")
    fig.set_dpi(300)
    fig.savefig('Figure_Noise.tiff', dpi=300, format='tiff')
else:
    plt.show()
