# Supplementary material for: PSoC-Stat: A single chip open source potentiostat based on a Programmable System on a Chip
Source: PLoS One. 2018 Jul 25;13(7):e0201353. doi: 10.1371/journal.pone.0201353 (PMC6059476; doi:10.1371/journal.pone.0201353)
Supplement: S4 File — (ZIP) [file pone.0201353.s005.zip]

Archive with 4 entries (4 files):
- ASV_cap.stl
- CV_chamber_top.stl
- CY8CKIT-059_bottom_case.stl
- CY8CKIT-059_top_case.stl
